# Supplementary material for: Functional Loss of Bmsei Causes Thermosensitive Epilepsy in Contractile Mutant Silkworm, Bombyx mori
Source: Sci Rep. 2015 Jul 22;5:12308. doi: 10.1038/srep12308 (PMC4510522; doi:10.1038/srep12308)
Supplement: Supplementary Table S2 [file srep12308-s3.xls]

## Sheet: up
Supplementary Table S2. Differential expressed proteins in cot mutant when exposed to high temperature. The table indicates Protein IDs, Seq. Name, Seq. Description, GOs, Enzyme Codes and LFQ Intensity.(up-regulated proteins)
Protein IDs	Seq. Name	Seq. Description	#GOs	GOs	Enzyme Codes	LFQ Intensity (cot, cot/cot, 25°C)	LFQ Intensity (cot, cot/cot, 42°C)	Folda	LFQ Intensity (Dazao, +/+, 25°C)	LFQ Intensity (Dazao, +/+, 42°C)	Foldb	LFQ Intensity (ok, ok/ok, 25°C)	LFQ Intensity (ok, ok/ok, 42°C)	Foldc
>BGIBMGA001031-PA pep:novel sequence:nscaf1898:4399814:4416860:- gene:BGIBMGA001031 BGIBMGA001031-TA	BGIBMGA001031	troponin I-like isoform x3	1	C:troponin complex	-	261500000	1544300000	5.90554	389660000	349310000	0.896448	211080000	141440000	0.670078
>gi|512916669|ref|XP_004928696.1| PREDICTED: nucleolin-like isoform X1 [Bombyx mori];>gi|512916673|ref|XP_004928697.1| PREDICTED: nucleolin-like isoform X2 [Bombyx mori];>BGIBMGA007965-PA pep:novel sequence:nscaf2888:9009811:9013559:+ gene:BGIBMGA00796	gi|512916669|ref|XP_004928696.1|	nucleolin-like isoform x1	0	-		490180000	2442100000	4.98205	488680000	463530000	0.948535	484700000	918490000	1.89497
>BGIBMGA009487-PA pep:novel sequence:nscaf2953:517470:526524:+ gene:BGIBMGA009487 BGIBMGA009487-TA;>gi|496236460|gb|AGL42356.1| carboxypeptidase B precursor [Bombyx mori];>gi|512891967|ref|XP_004922814.1| PREDICTED: carboxypeptidase B-like	BGIBMGA009487	carboxypeptidase b-like	3	F:metallocarboxypeptidase activity; F:zinc ion binding; P:proteolysis	EC:3.4.17	213620000	933250000	4.36874	716040000	544840000	0.760907	1736000000	393830000	0.226861
>gi|512904919|ref|XP_004925816.1| PREDICTED: synapse-associated protein of 47 kDa-like [Bombyx mori];>BGIBMGA008730-PA pep:novel sequence:nscaf2912:1432992:1441593:+ gene:BGIBMGA008730 BGIBMGA008730-TA;>BGIBMGA008729-PA pep:novel sequence	gi|512904919|ref|XP_004925816.1|	synapse-associated protein of 47 kda-like	0	-		133370000	576400000	4.32181	630470000	414010000	0.656669	384010000	558200000	1.45361
>BGIBMGA013418-PA pep:novel sequence:nscaf3072:1387251:1398116:+ gene:BGIBMGA013418 BGIBMGA013418-TA	BGIBMGA013418	filamin	0	-		496820000	1869800000	3.76354	777360000	1395200000	1.79479	1289300000	1819900000	1.41154
>BGIBMGA013244-PA pep:novel sequence:nscaf3063:1800040:1802299:+ gene:BGIBMGA013244 BGIBMGA013244-TA	BGIBMGA013244	phosphoglyceromutase	3	F:phosphoglycerate mutase activity; P:glycolytic process; P:gluconeogenesis	EC:5.4.2.1	1569400000	5249200000	3.34472	2289400000	2048300000	0.894689	1641800000	2064700000	1.25758
>BGIBMGA004302-PA pep:novel sequence:nscaf2789:523769:527956:- gene:BGIBMGA004302 BGIBMGA004302-TA;>gi|112984362|ref|NP_001037516.1| eukaryotic translation initiation factor 2 alpha subunit [Bombyx mori];>gi|66736329|gb|AAY54260.1| eukaryot	BGIBMGA004302	eukaryotic translation initiation factor 2 alpha subunit	4	C:eukaryotic translation initiation factor 2 complex; F:translation initiation factor activity; C:ribosome; P:regulation of translational initiation	-	181210000	590790000	3.26025	968630000	496880000	0.512972	792630000	1218200000	1.53691
>gi|148298793|ref|NP_001091750.1| ribosomal protein P1 [Bombyx mori];>gi|54609189|gb|AAV34810.1| ribosomal protein P1 [Bombyx mori]	gi|148298793|ref|NP_001091750.1|	ribosomal protein p1	4	C:ribosome; F:structural constituent of ribosome; P:translational elongation; P:ribosome biogenesis	-	2099000000	6591700000	3.1404	3615900000	2063100000	0.570563	6602000000	3660200000	0.554408
>gi|112984266|ref|NP_001037229.1| ribosomal protein L23A [Bombyx mori];>gi|54609239|gb|AAV34835.1| ribosomal protein L23A [Bombyx mori];>BGIBMGA006835-PA pep:novel sequence:nscaf2859:221940:227472:- gene:BGIBMGA006835 BGIBMGA006835-TA	gi|112984266|ref|NP_001037229.1|	ribosomal protein l23a	5	C:ribosome; F:nucleotide binding; F:structural constituent of ribosome; P:translation; P:ribosome biogenesis	-	3560700000	10794000000	3.03143	5700500000	6994600000	1.22702	4785700000	7868900000	1.64425
>gi|512900252|ref|XP_004924846.1| PREDICTED: 4-aminobutyrate aminotransferase, mitochondrial-like [Bombyx mori];>BGIBMGA006823-PA pep:novel sequence:nscaf2859:984406:1000708:- gene:BGIBMGA006823 BGIBMGA006823-TA;REV__>BGIBMGA005934-PA pep:	gi|512900252|ref|XP_004924846.1|	4-aminobutyrate mitochondrial-like	6	F:4-aminobutyrate transaminase activity; F:pyridoxal phosphate binding; P:gamma-aminobutyric acid metabolic process; P:alanine metabolic process; P:aspartate metabolic process; P:beta-alanine metabolic process	EC:2.6.1.19	468380000	1418600000	3.02874	559210000	392600000	0.702062	1105000000	323410000	0.292679
>BGIBMGA011144-PA pep:novel sequence:nscaf3022:629432:642092:+ gene:BGIBMGA011144 BGIBMGA011144-TA;>gi|512905612|ref|XP_004925988.1| PREDICTED: peroxisomal biogenesis factor 19-like [Bombyx mori]	BGIBMGA011144	peroxisomal biogenesis factor 19-like	1	C:peroxisome	-	503550000	1360500000	2.70182	1424800000	608270000	0.426916	1880100000	676400000	0.359768
>gi|112984224|ref|NP_001037452.1| alanine--tRNA ligase, cytoplasmic [Bombyx mori];>gi|135089|sp|P21894.1|SYAC_BOMMO RecName: Full=Alanine--tRNA ligase, cytoplasmic; AltName: Full=Alanyl-tRNA synthetase; Short=AlaRS;>gi|155955|gb|AAA27821.1| transfer RNA-A	gi|112984224|ref|NP_001037452.1|	alanine--trna cytoplasmic	8	C:cytoplasm; F:tRNA binding; F:alanine-tRNA ligase activity; F:ATP binding; F:zinc ion binding; P:alanyl-tRNA aminoacylation; P:alanine metabolic process; P:aspartate metabolic process	EC:6.1.1.7; EC:6.1.1	1056600000	2826900000	2.67547	1525600000	1295000000	0.848846	1576100000	1629400000	1.03382
>BGIBMGA013364-PA pep:novel sequence:nscaf3071:348276:349803:+ gene:BGIBMGA013364 BGIBMGA013364-TA;>gi|512908244|ref|XP_004926634.1| PREDICTED: carbonyl reductase [NADPH] 1-like [Bombyx mori]	BGIBMGA013364	carbonyl reductase	2	F:oxidoreductase activity; P:oxidation-reduction process	-	173920000	440160000	2.53082	247330000	283770000	1.14733	552830000	657340000	1.18905
>BGIBMGA007332-PA pep:novel sequence:nscaf2883:2458371:2463437:- gene:BGIBMGA007332 BGIBMGA007332-TA;>gi|512896702|ref|XP_004923974.1| PREDICTED: 26S protease regulatory subunit 7-like isoform X1 [Bombyx mori]	BGIBMGA007332	26s protease regulatory subunit 7-like isoform x1	6	C:cytoplasm; F:ATP binding; F:peptidase activity; F:nucleoside-triphosphatase activity; P:proteolysis; P:protein catabolic process	EC:3.6.1; EC:3.6.1.15	757680000	1820500000	2.40273	1000200000	713820000	0.713677	803080000	1220300000	1.51952
>BGIBMGA011357-PA pep:novel sequence:nscaf3026:2995725:2998693:+ gene:BGIBMGA011357 BGIBMGA011357-TA;>gi|293329602|dbj|BAJ04328.1| DJ-1 beta [Bombyx mori];>gi|350534642|ref|NP_001232899.1| DJ-1 beta [Bombyx mori];REV__>BGIBMGA007936-PA pep	BGIBMGA011357	DJ-1 Β	0	-		1741200000	4049800000	2.32587	2900900000	1733100000	0.597435	3213900000	5368900000	1.67052
>BGIBMGA002640-PA pep:novel sequence:nscaf2529:372743:373435:- gene:BGIBMGA002640 BGIBMGA002640-TA;>gi|312597590|gb|ADQ89804.1| ubiquitin carboxy-terminal hydrolase CG4265 [Bombyx mori];>gi|512931543|ref|XP_004932329.1| PREDICTED: ubiquitin	BGIBMGA002640	ubiquitin carboxyl-terminal hydrolase-like isoform x1	4	C:intracellular; F:ubiquitin-specific protease activity; P:ubiquitin-dependent protein catabolic process; P:protein deubiquitination	EC:3.4	1470200000	3413800000	2.322	1451600000	1269900000	0.874828	1654000000	1527500000	0.923519
>gi|87248329|gb|ABD36217.1| fumarylacetoacetate hydrolase isoform B [Bombyx mori];>gi|160333413|ref|NP_001103763.1| fumarylacetoacetase [Bombyx mori];>gi|87248327|gb|ABD36216.1| fumarylacetoacetate hydrolase isoform A [Bombyx mori];>BGIBMGA000062-PA pep:	gi|87248329|gb|ABD36217.1|	fumarylacetoacetate hydrolase isoform b	2	F:hydrolase activity; P:metabolic process	-	666090000	1526200000	2.29128	801580000	742080000	0.925772	955330000	576080000	0.603017
>BGIBMGA009012-PA pep:novel sequence:nscaf2930:4047513:4048863:+ gene:BGIBMGA009012 BGIBMGA009012-TA;>gi|512929276|ref|XP_004931781.1| PREDICTED: cytochrome c-like isoform X1 [Bombyx mori];>gi|512929280|ref|XP_004931782.1| PREDICTED: cytoch	BGIBMGA009012	cytochrome c-like isoform x1	7	C:mitochondrion; C:respiratory chain; F:iron ion binding; F:electron carrier activity; F:heme binding; P:oxidation-reduction process; P:electron transport	-	605150000	1327700000	2.194	1947600000	1016800000	0.522078	1083600000	1243300000	1.14738
>gi|114052589|ref|NP_001040482.1| phosphate transport protein [Bombyx mori];>gi|95103076|gb|ABF51479.1| phosphate transport protein [Bombyx mori];>BGIBMGA014589-PA pep:novel sequence:scaffold867:6054:13728:- gene:BGIBMGA014589 BGIBMGA014589	gi|114052589|ref|NP_001040482.1|	phosphate transport protein	2	C:integral component of membrane; P:transport	-	1551100000	3343500000	2.15557	1974000000	3707500000	1.87817	3575900000	2152700000	0.602002
>BGIBMGA009107-PA pep:novel sequence:nscaf2931:1449104:1456301:+ gene:BGIBMGA009107 BGIBMGA009107-TA;>gi|160333678|ref|NP_001036994.1| glutathione S-transferase sigma 2 [Bombyx mori];>gi|459358401|pdb|3VPQ|A Chain A, Crystal Structure Of Bo	BGIBMGA009107	glutathione s-transferase sigma 2	2	F:transferase activity; P:metabolic process	-	4402800000	9384000000	2.13137	7245900000	10515000000	1.45117	2881600000	5039900000	1.74899
>BGIBMGA010644-PA pep:novel sequence:nscaf2998:109838:120600:+ gene:BGIBMGA010644 BGIBMGA010644-TA;>gi|157674348|gb|ABV60274.1| PIWI [Bombyx mori];>gi|164605503|dbj|BAF98574.1| Piwi [Bombyx mori];>gi|166245170|dbj|BAF73718.2| siwi [Bombyx m	BGIBMGA010644	aubergine protein	1	F:nucleic acid binding	-	1021900000	2118600000	2.0732	1310300000	933380000	0.712341	1058100000	1829300000	1.72885
>BGIBMGA005035-PA pep:novel sequence:nscaf2823:3039980:3042193:- gene:BGIBMGA005035 BGIBMGA005035-TA;>gi|512887085|ref|XP_004921864.1| PREDICTED: neurochondrin homolog [Bombyx mori]	BGIBMGA005035	neurochondrin homolog	0	-		1933400000	3978600000	2.05783	1958300000	1777000000	0.90742	3715100000	2551000000	0.686657
>gi|114051357|ref|NP_001040372.1| transgelin [Bombyx mori];>gi|95102666|gb|ABF51271.1| transgelin [Bombyx mori];>BGIBMGA007092-PA pep:novel sequence:nscaf2865:3052095:3053341:+ gene:BGIBMGA007092 BGIBMGA007092-TA	gi|114051357|ref|NP_001040372.1|	calponin transgelin	1	F:protein binding	-	1045200000	2112000000	2.02067	1334600000	1382300000	1.03574	967490000	1340800000	1.38585
Note： Folda: The ratio of LFQ Intensity (cot 42°C/cot 25°C) in cot mutant; Foldb: The ratio of LFQ Intensity (Dazao 42°C/Dazao 25°C) in Dazao strain; Foldc: The ratio of LFQ Intensity (ok 42°C/ok 25°C) in ok strain.

## Sheet: down
Supplementary Table S2. Differential expressed proteins in cot mutant when exposed to high temperature. The table indicates Protein IDs, Seq. Name, Seq. Description, GOs, Enzyme Codes and LFQ Intensity.(down-regulated proteins)
Protein IDs	Seq. Name	Seq. Description	#GOs	GOs	Enzyme Codes	LFQ Intensity (cot, cot/cot, 25°C)	LFQ Intensity (cot, cot/cot, 42°C)	Folda	LFQ Intensity (Dazao, +/+, 25°C)	LFQ Intensity (Dazao, +/+, 42°C)	Foldb	LFQ Intensity (ok, ok/ok, 25°C)	LFQ Intensity (ok, ok/ok, 42°C)	Foldc
>BGIBMGA004103-PA pep:novel sequence:nscaf2767:1871338:1874916:+ gene:BGIBMGA004103 BGIBMGA004103-TA;>gi|148298768|ref|NP_001091767.1| heat shock protein 1 [Bombyx mori];>gi|95103036|gb|ABF51459.1| heat shock protein 1 [Bombyx mori]	BGIBMGA004103	heat shock protein 1	3	F:structural constituent of eye lens; P:response to stress; P:sensory organ development	-	1239700000	197090000	0.158982	394480000	500400000	1.26851	957290000	1842400000	1.9246
>BGIBMGA002953-PA pep:novel sequence:nscaf2589:6249013:6250497:- gene:BGIBMGA002953 BGIBMGA002953-TA;>gi|512926172|ref|XP_004931019.1| PREDICTED: probable 26S proteasome non-ATPase regulatory subunit 3-like [Bombyx mori]	BGIBMGA002953	probable 26s proteasome non-atpase regulatory subunit 3-like	4	C:proteasome complex; F:enzyme regulator activity; P:regulation of protein catabolic process; P:regulation of catalytic activity	-	877370000	158080000	0.180175	1158700000	895540000	0.772883	877860000	602870000	0.68675
>gi|512895171|ref|XP_004923608.1| PREDICTED: filamin-A-like [Bombyx mori];>BGIBMGA013416-PA pep:novel sequence:nscaf3072:1343131:1364257:+ gene:BGIBMGA013416 BGIBMGA013416-TA;>BGIBMGA013417-PA pep:novel sequence:nscaf3072:1364606:1372536:	gi|512895171|ref|XP_004923608.1|	PREDICTED: filamin-A-like	0	-	-	2499200000	584550000	0.233895	1554200000	1520300000	0.978188	2009200000	2975900000	1.48114
>gi|512937722|ref|XP_004933834.1| PREDICTED: neuroglian-like [Bombyx mori];>BGIBMGA014065-PA pep:novel sequence:nscaf313:7667:16185:- gene:BGIBMGA014065 BGIBMGA014065-TA	gi|512937722|ref|XP_004933834.1	PREDICTED: neuroglian-like [Bombyx mori]			-	1114200000	322670000	0.289598	725050000	926780000	1.27823	531450000	585530000	1.10176
>gi|168823429|ref|NP_001108348.1| kettin protein [Bombyx mori];>gi|18700457|dbj|BAB85196.1| BMKETTIN [Bombyx mori];>gi|22474512|dbj|BAC10617.1| KETTIN [Bombyx mori];>BGIBMGA000622-PA pep:novel sequence:nscaf1690:904412:932611:+ gene:BGIBMGA000622 tran	gi|168823429|ref|NP_001108348.1|	kettin protein	0	-	-	1205700000	357670000	0.296649	395400000	486290000	1.22987	1664100000	1196000000	0.718707
>BGIBMGA011482-PA pep:novel sequence:nscaf3027:1156002:1184312:- gene:BGIBMGA011482 BGIBMGA011482-TA;>gi|512932836|ref|XP_004932642.1| PREDICTED: succinate-semialdehyde dehydrogenase, mitochondrial-like [Bombyx mori]	BGIBMGA011482	protein unc-13 homolog d isoform x3	0	-	-	836490000	256740000	0.306925	1016900000	1155400000	1.1362	923060000	547300000	0.592919
>gi|114053173|ref|NP_001040506.1| bmp-2 protein [Bombyx mori];>gi|98990265|gb|ABF60228.1| bmp-2 [Bombyx mori];>gi|512894313|ref|XP_004923399.1| PREDICTED: RNA-binding protein 4.1-like isoform X1 [Bombyx mori];>gi|512894317|ref|XP_004923400.1| PREDICTED: R	gi|114053173|ref|NP_001040506.1|	bmp-2 protein	2	F:nucleotide binding; F:nucleic acid binding	-	1265000000	453710000	0.358664	876490000	1071700000	1.22272	1137100000	1880000000	1.65333
>BGIBMGA004706-PA pep:novel sequence:nscaf2813:286390:287817:+ gene:BGIBMGA004706 BGIBMGA004706-TA;>gi|512907733|ref|XP_004926516.1| PREDICTED: SH3 domain-binding glutamic acid-rich protein homolog [Bombyx mori]	BGIBMGA004706	sh3 domain-binding glutamic acid-rich protein homolog	0	-	-	1081700000	388180000	0.358861	266470000	396780000	1.48902	112630000	454710000	4.0372
>gi|114053141|ref|NP_001040124.1| exuperantia [Bombyx mori];>gi|87248129|gb|ABD36117.1| exuperantia [Bombyx mori];>BGIBMGA013996-PA pep:novel sequence:nscaf3099:3093410:3102646:+ gene:BGIBMGA013996 BGIBMGA013996-TA;REV__>gi|512900427|ref|XP	gi|114053141|ref|NP_001040124.1|	exuperantia	1	F:nucleic acid binding	-	846130000	306160000	0.361836	540190000	351460000	0.650623	672170000	463100000	0.688963
>BGIBMGA014607-PA pep:novel sequence:scaffold924:4565:5031:+ gene:BGIBMGA014607 BGIBMGA014607-TA;>gi|158635929|ref|NP_001040216.1| translocase of inner mitochondrial membrane 8 homolog b [Bombyx mori];>gi|87248417|gb|ABD36261.1| translocase	BGIBMGA014607	translocase of inner mitochondrial membrane 8 homolog b	3	C:mitochondrion; F:metal ion binding; P:protein transport	-	533830000	193530000	0.362531	786660000	743760000	0.945466	394250000	508980000	1.29101
>BGIBMGA002905-PA pep:novel sequence:nscaf2575:2120054:2124184:+ gene:BGIBMGA002905 BGIBMGA002905-TA;>gi|112983198|ref|NP_001037023.1| acyl-CoA binding protein-like [Bombyx mori];>gi|8575541|gb|AAF78043.1|AF246696_1 acyl-CoA binding protein	BGIBMGA002905	acyl- binding	1	F:fatty-acyl-CoA binding	-	21440000000	8521200000	0.397444	18496000000	14154000000	0.765247	12495000000	21811000000	1.74558
>BGIBMGA012788-PA pep:novel sequence:nscaf3058:7651604:7672371:- gene:BGIBMGA012788 BGIBMGA012788-TA;>gi|4760786|dbj|BAA77401.1| 30kP protease A (43k peptide) precursor [Bombyx mori];>gi|512917821|ref|XP_004928981.1| PREDICTED: transmembran	BGIBMGA012788	transmembrane protease serine 9	2	F:serine-type endopeptidase activity; P:proteolysis	EC:3.4.21	1189900000	475580000	0.399681	935160000	1140400000	1.21947	971140000	526500000	0.542146
>BGIBMGA009551-PA pep:novel sequence:nscaf2957:34451:45448:+ gene:BGIBMGA009551 BGIBMGA009551-TA;>gi|114052256|ref|NP_001040462.1| serine proteinase-like protein precursor [Bombyx mori];>gi|95102990|gb|ABF51436.1| serine proteinase-like pro	BGIBMGA009551	serine proteinase-like protein precursor	2	F:serine-type endopeptidase activity; P:proteolysis	EC:3.4.21	1548100000	621330000	0.40135	1660200000	971050000	0.584899	831610000	995350000	1.1969
>gi|302190082|dbj|BAJ14101.1| tudor staphylococcus/micrococcal nuclease [Bombyx mori];>gi|304307739|ref|NP_001182009.1| tudor staphylococcus/micrococcal nuclease [Bombyx mori];>BGIBMGA013328-PA pep:novel sequence:nscaf3068:151790:157433:+ gene:BGIBMGA0	gi|302190082|dbj|BAJ14101.1|	tudor staphylococcus micrococcal nuclease	5	C:RISC complex; F:nucleic acid binding; F:hydrolase activity, acting on ester bonds; P:metabolic process; P:gene silencing by RNA	-	4799100000	1956400000	0.40766	5840800000	4608500000	0.789019	4214200000	3751700000	0.890252
>gi|512926073|ref|XP_004930994.1| PREDICTED: LOW QUALITY PROTEIN: importin subunit beta-1-like [Bombyx mori];>BGIBMGA002972-PA pep:novel sequence:nscaf2589:5690779:5696333:- gene:BGIBMGA002972 BGIBMGA002972-TA	gi|512926073|ref|XP_004930994.1	PREDICTED: LOW QUALITY PROTEIN: importin subunit beta-1-like [Bombyx mori]			-	833840000	342920000	0.411254	532440000	956130000	1.79575	592770000	629120000	1.06132
>gi|512901059|ref|XP_004925042.1| PREDICTED: complement factor D-like isoform X1 [Bombyx mori];>gi|512901063|ref|XP_004925043.1| PREDICTED: complement factor D-like isoform X2 [Bombyx mori];>BGIBMGA007183-PA pep:novel sequence:nscaf2868:62080:68901:- g	gi|512901059|ref|XP_004925042.1|	complement factor d-like isoform x1	0	-	-	3130400000	1295000000	0.413685	2729500000	3405200000	1.24755	3576200000	2468000000	0.690118
>BGIBMGA009103-PA pep:novel sequence:nscaf2931:1281684:1289685:+ gene:BGIBMGA009103 BGIBMGA009103-TA;>gi|76576155|gb|ABA53825.1| sterol carrier protein x [Bombyx mori]	BGIBMGA009103	sterol carrier protein x	2	F:transferase activity, transferring acyl groups other than amino-acyl groups; P:metabolic process	-	1445700000	600230000	0.415183	1752100000	1789200000	1.02117	1276200000	1104600000	0.865538
>BGIBMGA010684-PA pep:novel sequence:nscaf2998:1583156:1583849:+ gene:BGIBMGA010684 BGIBMGA010684-TA;>gi|512903251|ref|XP_004925574.1| PREDICTED: uncharacterized protein LOC101744608 [Bombyx mori]	BGIBMGA010684	PREDICTED: uncharacterized protein LOC101744608	5	C:mitochondrial respiratory chain; F:cytochrome-c oxidase activity; P:hydrogen ion transmembrane transport; P:mitochondrial electron transport, cytochrome c to oxygen; C:respiratory chain complex IV	EC:1.9.3.1	873960000	371850000	0.425477	487130000	1043800000	2.14275	834320000	464700000	0.556981
>gi|512889701|ref|XP_004922349.1| PREDICTED: spermine oxidase-like [Bombyx mori];>BGIBMGA001813-PA pep:novel sequence:nscaf2176:3251842:3256231:+ gene:BGIBMGA001813 BGIBMGA001813-TA;REV__>gi|512924903|ref|XP_004930707.1| PREDICTED: THAP dom	gi|512889701|ref|XP_004922349.1|	spermine oxidase-like	2	P:oxidation-reduction process; F:oxidoreductase activity	-	1817300000	776680000	0.427381	3536700000	3482900000	0.984788	1285500000	1221200000	0.949981
>BGIBMGA014298-PA pep:novel sequence:scaffold1148:1082:4259:+ gene:BGIBMGA014298 BGIBMGA014298-TA;>gi|512938270|ref|XP_004933966.1| PREDICTED: uncharacterized protein LOC101744440 [Bombyx mori]	BGIBMGA014298	PREDICTED: uncharacterized protein LOC101744440	0	-	-	992280000	428670000	0.432005	514870000	351740000	0.683163	1006600000	681010000	0.676545
>BGIBMGA011948-PA pep:novel sequence:nscaf3032:3702:3899:+ gene:BGIBMGA011948 BGIBMGA011948-TA;>gi|112982910|ref|NP_001037680.1| 40S ribosomal protein S28 [Bombyx mori];>gi|46406036|gb|AAS93683.1| ribosomal protein S28 [Bombyx mori];>gi|513	BGIBMGA011948	ribosomal protein s28	4	C:ribosome; F:structural constituent of ribosome; P:translation; P:ribosome biogenesis	-	6934000000	3004900000	0.433357	3877600000	5364200000	1.38338	3282600000	2915800000	0.888259
>gi|512915980|ref|XP_004928520.1| PREDICTED: S-formylglutathione hydrolase-like isoform X1 [Bombyx mori];>gi|512915984|ref|XP_004928521.1| PREDICTED: S-formylglutathione hydrolase-like isoform X2 [Bombyx mori];>BGIBMGA007723-PA pep:novel sequence:nscaf2	gi|512915980|ref|XP_004928520.1|	s-formylglutathione hydrolase-like isoform x1	3	F:S-formylglutathione hydrolase activity; P:formaldehyde catabolic process; P:methane metabolic process	EC:3.1.2.12	1831100000	795270000	0.434313	2684800000	2419900000	0.901333	2060300000	1235500000	0.59967
>BGIBMGA002750-PA pep:novel sequence:nscaf2556:706207:711285:+ gene:BGIBMGA002750 BGIBMGA002750-TA;>gi|114052426|ref|NP_001040546.1| pyruvate dehydrogenase E1 component beta subunit [Bombyx mori];>gi|95103118|gb|ABF51500.1| pyruvate dehydro	BGIBMGA002750	pyruvate dehydrogenase	9	F:pyruvate dehydrogenase (acetyl-transferring) activity; P:acetyl-CoA biosynthetic process from pyruvate; P:oxidation-reduction process; P:gluconeogenesis; P:glycolytic process; P:isoleucine biosynthetic process; P:leucine biosynthetic process; P:valine biosynthetic process; C:pyruvate dehydrogenase complex	EC:1.2.4.1	1530300000	669600000	0.437561	1318900000	1035700000	0.785276	2024700000	1039900000	0.513607
>gi|512907846|ref|XP_004926544.1| PREDICTED: alpha-aminoadipic semialdehyde synthase, mitochondrial-like [Bombyx mori];>BGIBMGA010338-PA pep:novel sequence:nscaf2990:338338:375647:+ gene:BGIBMGA010338 BGIBMGA010338-TA	gi|512907846|ref|XP_004926544.1|	alpha-aminoadipic semialdehyde mitochondrial-like	2	F:oxidoreductase activity; P:oxidation-reduction process	-	934600000	410050000	0.438744	439740000	347950000	0.791263	414620000	979930000	2.36344
>BGIBMGA007098-PA pep:novel sequence:nscaf2865:3430927:3431934:+ gene:BGIBMGA007098 BGIBMGA007098-TA;>gi|148298833|ref|NP_001091765.1| NADP-dependent oxidoreductase [Bombyx mori];>gi|95102972|gb|ABF51427.1| NADP-dependent oxidoreductase [Bo	BGIBMGA007098	nadp-dependent oxidoreductase	3	F:zinc ion binding; F:oxidoreductase activity; P:oxidation-reduction process	-	516350000	228450000	0.442432	1373100000	924180000	0.673061	1274800000	681610000	0.53468
>BGIBMGA010687-PA pep:novel sequence:nscaf3002:252498:260316:- gene:BGIBMGA010687 BGIBMGA010687-TA;>gi|512910789|ref|XP_004927257.1| PREDICTED: isocitrate dehydrogenase [NAD] subunit beta, mitochondrial-like [Bombyx mori]	BGIBMGA010687	isocitrate dehydrogenase	4	F:magnesium ion binding; F:isocitrate dehydrogenase (NAD+) activity; F:NAD binding; P:tricarboxylic acid cycle	EC:1.1.1.41; EC:1.1.1	2690900000	1223400000	0.454643	2242500000	2463600000	1.0986	2374600000	1881900000	0.792512
>BGIBMGA001991-PA pep:novel sequence:nscaf2210:4974629:4977938:- gene:BGIBMGA001991 BGIBMGA001991-TA;>gi|112984158|ref|NP_001037245.1| ribosomal protein L36 [Bombyx mori];>gi|253787068|emb|CAZ78194.1| unnamed protein product [Bombyx mori];>	BGIBMGA001991	ribosomal protein l36	4	C:ribosome; F:structural constituent of ribosome; P:translation; P:ribosome biogenesis	-	1615100000	754310000	0.467036	880800000	2340700000	2.65747	2628900000	4094800000	1.55761
>gi|161334098|gb|ABX60898.1| hnRNPA/B-like protein [Bombyx mori];>gi|162462398|ref|NP_001104824.1| hnRNPA/B-like 28 [Bombyx mori];>BGIBMGA012428-PA pep:novel sequence:nscaf3044:364425:366995:- gene:BGIBMGA012428 BGIBMGA012428-TA	gi|161334098|gb|ABX60898.1|	hnrnpa b-like 28	2	F:nucleotide binding; F:nucleic acid binding	-	2064400000	969520000	0.469638	3176900000	1648400000	0.518871	1922600000	1627200000	0.846354
>gi|111608107|gb|ABH10797.1| poly A binding protein [Bombyx mori];>gi|148298695|ref|NP_001091823.1| poly A binding protein [Bombyx mori];>BGIBMGA003469-PA pep:novel sequence:nscaf2674:6455507:6460005:- gene:BGIBMGA003469 BGIBMGA003469-TA	gi|111608107|gb|ABH10797.1|	poly a binding protein	2	F:nucleotide binding; F:RNA binding	-	6101800000	2869900000	0.470337	3111700000	4816800000	1.54796	4385200000	4522700000	1.03136
>BGIBMGA005559-PA pep:novel sequence:nscaf2829:2254408:2254929:- gene:BGIBMGA005559 BGIBMGA005559-TA;>gi|512887792|ref|XP_004921981.1| PREDICTED: mesencephalic astrocyte-derived neurotrophic factor homolog [Bombyx mori]	BGIBMGA005559	mesencephalic astrocyte-derived neurotrophic factor homolog	0	-	-	538640000	254010000	0.471577	1421800000	826650000	0.581411	231050000	643380000	2.78459
>BGIBMGA005897-PA pep:novel sequence:nscaf2842:1372074:1374771:+ gene:BGIBMGA005897 BGIBMGA005897-TA;>gi|512899761|ref|XP_004924726.1| PREDICTED: spermidine synthase-like isoform X1 [Bombyx mori];>gi|512899765|ref|XP_004924727.1| PREDICTED:	BGIBMGA005897	spermidine synthase-like isoform x1	2	F:transferase activity; P:metabolic process	-	670270000	316680000	0.472466	507120000	434750000	0.857292	420310000	527230000	1.25438
>gi|512914963|ref|XP_004928272.1| PREDICTED: probable methylmalonate-semialdehyde dehydrogenase [acylating], mitochondrial-like [Bombyx mori]	gi|512914963|ref|XP_004928272.1|	probable methylmalonate-semialdehyde dehydrogenase	6	F:methylmalonate-semialdehyde dehydrogenase (acylating) activity; P:oxidation-reduction process; P:inositol metabolic process; P:isoleucine catabolic process; P:leucine catabolic process; P:valine catabolic process	EC:1.2.1.27	4327300000	2051600000	0.474106	3685500000	3233400000	0.87733	2601000000	3886500000	1.49423
>gi|512908307|ref|XP_004926649.1| PREDICTED: vinculin-like [Bombyx mori];>BGIBMGA013369-PA pep:novel sequence:nscaf3071:602631:625150:+ gene:BGIBMGA013369 BGIBMGA013369-TA	gi|512908307|ref|XP_004926649.1|	PREDICTED: vinculin-like	3	C:actin cytoskeleton; F:structural molecule activity; P:cell adhesion	-	1646500000	781620000	0.474716	1329600000	1684000000	1.26655	1448100000	1296300000	0.895173
>gi|512915135|ref|XP_004928315.1| PREDICTED: alpha-actinin, sarcomeric-like isoform X1 [Bombyx mori];>gi|512915138|ref|XP_004928316.1| PREDICTED: alpha-actinin, sarcomeric-like isoform X2 [Bombyx mori];>BGIBMGA013496-PA pep:novel sequence:nscaf3075:1952	gi|512915135|ref|XP_004928315.1|	alpha- sarcomeric-like isoform x1	0	-	-	3948000000	1875800000	0.475127	3077900000	2046900000	0.665031	4223300000	4020100000	0.951886
>BGIBMGA001307-PA pep:novel sequence:nscaf1962:356678:360180:- gene:BGIBMGA001307 BGIBMGA001307-TA;>gi|112982998|ref|NP_001037084.1| superoxide dismutase [Cu-Zn] [Bombyx mori];>gi|122936793|dbj|BAD69805.2| Cu/Zn superoxide dismutase [Bombyx	BGIBMGA001307	cu zn sod	5	C:cytoplasm; F:superoxide dismutase activity; F:metal ion binding; P:removal of superoxide radicals; P:oxidation-reduction process	EC:1.15.1.1	11028000000	5242400000	0.475372	7547000000	9727400000	1.28891	7059000000	8996900000	1.27453
>gi|512898603|ref|XP_004924437.1| PREDICTED: glyoxylate reductase/hydroxypyruvate reductase-like isoform X1 [Bombyx mori];>gi|512898607|ref|XP_004924438.1| PREDICTED: glyoxylate reductase/hydroxypyruvate reductase-like isoform X2 [Bombyx mori];>BGIBMGA009	gi|512898603|ref|XP_004924437.1|	glyoxylate reductase hydroxypyruvate reductase-like isoform x1	0	-	-	2316000000	1108900000	0.4788	921680000	1804000000	1.9573	2084700000	1551300000	0.744136
>BGIBMGA007144-PA pep:novel sequence:nscaf2865:5531705:5543783:+ gene:BGIBMGA007144 BGIBMGA007144-TA;>gi|189345326|gb|ACD92999.1| 3-hydroxyisobutyrate dehydrogenase [Bombyx mori];>gi|195963353|ref|NP_001124349.1| 3-hydroxyisobutyrate dehydr	BGIBMGA007144	3-hydroxyisobutyrate dehydrogenase	8	F:phosphogluconate dehydrogenase (decarboxylating) activity; F:3-hydroxyisobutyrate dehydrogenase activity; F:NAD binding; P:pentose-phosphate shunt; P:D-gluconate metabolic process; P:isoleucine catabolic process; P:leucine catabolic process; P:valine catabolic process	EC:1.1.1.44; EC:1.1.1.31	7689700000	3708600000	0.482281	7531900000	8123700000	1.07857	6112100000	5592100000	0.914923
>gi|114052252|ref|NP_001040234.1| calmodulin [Bombyx mori];>gi|87248465|gb|ABD36285.1| calmodulin [Bombyx mori];>BGIBMGA001319-PA pep:novel sequence:nscaf1962:201092:201316:+ gene:BGIBMGA001319 BGIBMGA001319-TA;>BGIBMGA001318-PA pep:novel	gi|114052252|ref|NP_001040234.1|	calmodulin	41	C:spindle pole; C:centriole; C:microtubule associated complex; C:calcium- and calmodulin-dependent protein kinase complex; C:rhabdomere; C:axon; C:dendrite; C:midbody; C:myosin V complex; C:myosin VI complex; C:postsynaptic membrane; C:presynaptic active zone; F:calmodulin-dependent protein kinase activity; F:calcium ion binding; F:calmodulin binding; F:ATP binding; F:myosin V binding; F:myosin V…	EC:2.7.11; EC:2.7.11.17	7165600000	3545800000	0.494836	8785000000	6090600000	0.693295	7899600000	6749000000	0.854347
Note： Folda: The ratio of LFQ Intensity (cot 42°C/cot 25°C) in cot mutant; Foldb: The ratio of LFQ Intensity (Dazao 42°C/Dazao 25°C) in Dazao strain; Foldc: The ratio of LFQ Intensity (ok 42°C/ok 25°C) in ok strain.
