# Supplementary material for: Functional Loss of Bmsei Causes Thermosensitive Epilepsy in Contractile Mutant Silkworm, Bombyx mori
Source: Sci Rep. 2015 Jul 22;5:12308. doi: 10.1038/srep12308 (PMC4510522; doi:10.1038/srep12308)
Supplement: Supplementary Table S3 [file srep12308-s4.xls]

## Sheet: Tabls S3
Supplementary information, Table S3 Functional categories of differential expressed proteins in cot mutant when exposed to high temperature
GO ID	Term	#Seqs	Sequences	Regulated
GO:0022857	transmembrane transporter activity	1	BGIBMGA010684	Down
GO:1901363	heterocyclic compound binding	1	gi|111608107|gb|ABH10797.1|	Down
GO:0043167	ion binding	6	BGIBMGA002905, BGIBMGA001307, BGIBMGA007098, BGIBMGA014607, gi|114052252|ref|NP_001040234.1|, BGIBMGA010687	Down
GO:0005515	protein binding	1	gi|114052252|ref|NP_001040234.1|	Down
GO:0003735	structural constituent of ribosome	2	BGIBMGA011948, BGIBMGA001991	Down
GO:0097159	organic cyclic compound binding	1	gi|111608107|gb|ABH10797.1|	Down
GO:0016491	oxidoreductase activity	8	BGIBMGA007144, BGIBMGA001307, BGIBMGA007098, gi|512907846|ref|XP_004926544.1|, gi|512914963|ref|XP_004928272.1|, BGIBMGA002750, BGIBMGA010687, BGIBMGA010684	Down
GO:0016740	transferase activity	2	gi|114052252|ref|NP_001040234.1|, BGIBMGA009103	Down
GO:0016787	hydrolase activity	2	BGIBMGA009551, BGIBMGA012788	Down
GO:0036094	small molecule binding	3	BGIBMGA007332, gi|112984266|ref|NP_001037229.1|, gi|112984224|ref|NP_001037452.1|	Up
GO:0097367	carbohydrate derivative binding	2	BGIBMGA007332, gi|112984224|ref|NP_001037452.1|	Up
GO:0016491	oxidoreductase activity	1	BGIBMGA013364	Up
GO:0016853	isomerase activity	1	BGIBMGA013244	Up
GO:0005515	protein binding	1	gi|114051357|ref|NP_001040372.1|	Up
GO:0003735	structural constituent of ribosome	2	gi|148298793|ref|NP_001091750.1|, gi|112984266|ref|NP_001037229.1|	Up
GO:1901363	heterocyclic compound binding	7	BGIBMGA010644, BGIBMGA007332, BGIBMGA009012, gi|112984266|ref|NP_001037229.1|, gi|512900252|ref|XP_004924846.1|, gi|112984224|ref|NP_001037452.1|, BGIBMGA004302	Up
GO:0043167	ion binding	5	BGIBMGA007332, BGIBMGA009012, BGIBMGA009487, gi|112984224|ref|NP_001037452.1|, gi|512900252|ref|XP_004924846.1|	Up
GO:0016874	ligase activity	1	gi|112984224|ref|NP_001037452.1|	Up
GO:0097159	organic cyclic compound binding	7	BGIBMGA010644, BGIBMGA007332, BGIBMGA009012, gi|112984266|ref|NP_001037229.1|, gi|512900252|ref|XP_004924846.1|, gi|112984224|ref|NP_001037452.1|, BGIBMGA004302	Up
GO:0048037	cofactor binding	1	gi|512900252|ref|XP_004924846.1|	Up
GO:0016740	transferase activity	2	BGIBMGA009107, gi|512900252|ref|XP_004924846.1|	Up
GO:0016787	hydrolase activity	4	BGIBMGA007332, gi|87248329|gb|ABD36217.1|, BGIBMGA009487, BGIBMGA002640	Up
