# Supplementary material for: Functional Loss of Bmsei Causes Thermosensitive Epilepsy in Contractile Mutant Silkworm, Bombyx mori
Source: Sci Rep. 2015 Jul 22;5:12308. doi: 10.1038/srep12308 (PMC4510522; doi:10.1038/srep12308)
Supplement: Supplementary Table S6 [file srep12308-s5.xls]

## Sheet: Table S6
Supplementary Table S6. Identified peptides from the six samples of neonatal larvae. The table indicates the name of the identified protein, the sequence of the observed peptide, its length, number of miscleavages and the charge states that were observed. The posterior error probability (PEP) is a measure of the probability of a false hit derived from the peptide’s score and its length (Cox and M…
Sequence	Proteins	Length	Missed cleavages	Mass	Charges	PEP	Score	Sum of Intensity	Intensity (cot, cot/cot, 25°C)	Intensity (cot, cot/cot, 42°C)	Intensity (Dazao, +/+, 25°C)	Intensity (Dazao, +/+, 42°C)	Intensity (ok, ok/ok, 25°C)	Intensity (ok, ok/ok, 42°C)
AAAAAATAAASMIDFPGAHYR	>gi|512901569|ref|XP_004925167.1| PREDICTED: trifunctional purine biosynthetic protein adenosine-3-like [Bombyx mori];>BGIBMGA014119-PA pep:novel sequence:nscaf463:18261:39284:- gene:BGIBMGA014119 transcript:BGIBMGA014119-TA	21	0	2032.98	3	2.9567e-05	114.21	155560000	0	0	0	97418000	58142000	0
AAAAEQIPDISDR	>gi|512928413|ref|XP_004931572.1| PREDICTED: TOM1-like protein 2-like [Bombyx mori];>BGIBMGA011642-PA pep:novel sequence:nscaf3031:3377628:3381109:- gene:BGIBMGA011642 transcript:BGIBMGA011642-TA	13	0	1355.67	2	0.00020778	115.8	78098000	78098000	0	0	0	0	0
AAAAHGAVDAQVVQAR	>BGIBMGA001372-PA pep:novel sequence:nscaf2053:425686:454031:+ gene:BGIBMGA001372 transcript:BGIBMGA001372-TA	16	0	1533.8	2,3	1.4851e-08	146.78	105170000	72907000	0	0	0	32264000	0
AAAAPAASASSTKPASAK	>gi|112984266|ref|NP_001037229.1| ribosomal protein L23A [Bombyx mori];>gi|54609239|gb|AAV34835.1| ribosomal protein L23A [Bombyx mori];>BGIBMGA006835-PA pep:novel sequence:nscaf2859:221940:227472:- gene:BGIBMGA006835 transcript:BGIBMGA006835-TA	18	1	1556.82	2,3	2.0567e-15	180.64	266520000	0	0	0	0	0	266520000
AAADASNAVTCTVDNTIK	>gi|512910256|ref|XP_004927124.1| PREDICTED: perilipin-4-like isoform X1 [Bombyx mori];>gi|512910258|ref|XP_004927125.1| PREDICTED: perilipin-4-like isoform X2 [Bombyx mori];>BGIBMGA009933-PA pep:novel sequence:nscaf2971:274009:294931:- gene:BGIBMGA009933 transcript:BGIBMGA009933-TA	18	0	1820.86	2	7.1183e-42	227.4	179760000	46968000	0	37916000	67394000	27483000	0
AAADASNAVTCTVDNTIKR	>gi|512910256|ref|XP_004927124.1| PREDICTED: perilipin-4-like isoform X1 [Bombyx mori];>gi|512910258|ref|XP_004927125.1| PREDICTED: perilipin-4-like isoform X2 [Bombyx mori];>BGIBMGA009933-PA pep:novel sequence:nscaf2971:274009:294931:- gene:BGIBMGA009933 transcript:BGIBMGA009933-TA	19	1	1976.96	3	0.00079285	104.61	76018000	0	0	0	76018000	0	0
AAADDIIEIISR	>gi|512936227|ref|XP_004933466.1| PREDICTED: putative deoxyribonuclease TATDN1-like [Bombyx mori];>BGIBMGA001984-PA pep:novel sequence:nscaf2204:4292562:4295975:+ gene:BGIBMGA001984 transcript:BGIBMGA001984-TA	12	0	1285.69	2	0.0024785	94.122	108220000	43256000	0	19842000	0	45119000	0
AAAEVYSPVSGTVTEK	>BGIBMGA003865-PA pep:novel sequence:nscaf2734:576675:581452:- gene:BGIBMGA003865 transcript:BGIBMGA003865-TA;>gi|512900630|ref|XP_004924938.1| PREDICTED: glycine cleavage system H protein, mitochondrial-like [Bombyx mori]	16	0	1607.8	2	5.2057e-08	134.14	166480000	0	0	0	124840000	41636000	0
AAAGGCIAAAAIR	>gi|512907328|ref|XP_004926414.1| PREDICTED: uncharacterized protein LOC101746000 [Bombyx mori];>BGIBMGA003934-PA pep:novel sequence:nscaf2766:1004823:1008265:- gene:BGIBMGA003934 transcript:BGIBMGA003934-TA	13	0	1171.61	2	0.00095401	100.55	83256000	0	0	0	0	57270000	25985000
AAAGGCIAAAAIRDDVAIIIHQDRR	>gi|512907328|ref|XP_004926414.1| PREDICTED: uncharacterized protein LOC101746000 [Bombyx mori];>BGIBMGA003934-PA pep:novel sequence:nscaf2766:1004823:1008265:- gene:BGIBMGA003934 transcript:BGIBMGA003934-TA	25	2	2603.37	4	0.020958	50.827	79576000	0	0	0	0	79576000	0
AAAGIIDIPNIPK	>gi|512908279|ref|XP_004926642.1| PREDICTED: apolipophorins isoform X1 [Bombyx mori];>gi|512908283|ref|XP_004926643.1| PREDICTED: apolipophorins isoform X2 [Bombyx mori];>BGIBMGA013341-PA pep:novel sequence:nscaf3071:773228:784902:- gene:BGIBMGA013341 transcript:BGIBMGA013341-TA;>gi|347543546|dbj|BAK82317.1| apolipophorin precursor protein [Bombyx mori]	13	0	1291.75	1,2	2.035e-18	177.06	2357900000	503280000	23145000	289030000	774410000	720220000	47846000
AAAGQDWKPGAK	>gi|512886672|ref|XP_004921797.1| PREDICTED: bifunctional glutamate/proline--tRNA ligase-like [Bombyx mori];>BGIBMGA005117-PA pep:novel sequence:nscaf2823:1348613:1365572:+ gene:BGIBMGA005117 transcript:BGIBMGA005117-TA	12	1	1198.61	2	0.00049392	116.54	58062000	0	0	58062000	0	0	0
AAAHMSIGK	>BGIBMGA004807-PA pep:novel sequence:nscaf2818:1452960:1460276:- gene:BGIBMGA004807 transcript:BGIBMGA004807-TA;>gi|512894203|ref|XP_004923376.1| PREDICTED: serine/threonine-protein phosphatase 5-like [Bombyx mori]	9	0	884.454	1,2	0.0016196	130.27	71304000	0	0	71304000	0	0	0
AAAIDIVVIR	>BGIBMGA007390-PA pep:novel sequence:nscaf2883:329931:342468:+ gene:BGIBMGA007390 transcript:BGIBMGA007390-TA;>gi|512896764|ref|XP_004923988.1| PREDICTED: microsomal triglyceride transfer protein large subunit-like [Bombyx mori]	10	0	1039.64	2	0.016036	72.006	57001000	0	0	0	0	57001000	0
AAAKPAAAPAGAVTK	>BGIBMGA013076-PA pep:novel sequence:nscaf3058:7854975:7859212:+ gene:BGIBMGA013076 transcript:BGIBMGA013076-TA	15	1	1293.74	1,2,3	2.4299e-13	173.19	1496100000	455840000	102360000	706900000	0	0	231000000
AAAMPINPK	>BGIBMGA012045-PA pep:novel sequence:nscaf3034:2995375:2996071:- gene:BGIBMGA012045 transcript:BGIBMGA012045-TA;>gi|153792507|ref|NP_001093276.1| small nuclear ribonucleoprotein protein F [Bombyx mori];>gi|95102986|gb|ABF51434.1| small nuclear ribonucleoprotein protein F [Bombyx mori]	9	0	911.49	1,2	0.012383	86.086	50438000	0	0	0	38283000	12155000	0
AAAMPINPKPFINSITGK	>BGIBMGA012045-PA pep:novel sequence:nscaf3034:2995375:2996071:- gene:BGIBMGA012045 transcript:BGIBMGA012045-TA;>gi|153792507|ref|NP_001093276.1| small nuclear ribonucleoprotein protein F [Bombyx mori];>gi|95102986|gb|ABF51434.1| small nuclear ribonucleoprotein protein F [Bombyx mori]	18	1	1869.02	2,3	3.4329e-05	119.68	174430000	19072000	0	35781000	77249000	42333000	0
AAANAIMDQPVVNAVIEENEIIYR	>BGIBMGA003815-PA pep:novel sequence:nscaf2686:712870:714266:- gene:BGIBMGA003815 transcript:BGIBMGA003815-TA	24	0	2642.34	3	3.6022e-15	168.78	285370000	65234000	0	32675000	0	187460000	0
AAANQIIVCR	>gi|512885026|ref|XP_004921526.1| PREDICTED: FK506-binding protein 59-like, partial [Bombyx mori]	10	0	1114.59	1,2	7.9463e-12	186.25	717060000	196050000	12866000	227280000	26456000	160070000	94340000
AAAPAPKPAAPAPK	>gi|112984266|ref|NP_001037229.1| ribosomal protein L23A [Bombyx mori];>gi|54609239|gb|AAV34835.1| ribosomal protein L23A [Bombyx mori];>BGIBMGA006835-PA pep:novel sequence:nscaf2859:221940:227472:- gene:BGIBMGA006835 transcript:BGIBMGA006835-TA	14	1	1256.72	1,2	1.5158e-06	136.93	260160000	0	0	12217000	247940000	0	0
AAAPAPKPAAPAPKPAAPAPK	>gi|112984266|ref|NP_001037229.1| ribosomal protein L23A [Bombyx mori];>gi|54609239|gb|AAV34835.1| ribosomal protein L23A [Bombyx mori];>BGIBMGA006835-PA pep:novel sequence:nscaf2859:221940:227472:- gene:BGIBMGA006835 transcript:BGIBMGA006835-TA	21	2	1889.09	2,3,4	2.1074e-15	183.77	2176800000	0	0	129090000	2047700000	0	0
AAAQPDAAIQFSPAER	>gi|147883246|gb|ABQ51917.1| MLE protein [Bombyx mori];>gi|153792023|ref|NP_001093309.1| MLE protein [Bombyx mori];>BGIBMGA010840-PA pep:novel sequence:nscaf3003:4234873:4259518:+ gene:BGIBMGA010840 transcript:BGIBMGA010840-TA	16	0	1641.81	2	0.00016457	96.163	30804000	0	0	0	30804000	0	0
AAASAPKPAAPAPK	>gi|112984266|ref|NP_001037229.1| ribosomal protein L23A [Bombyx mori];>gi|54609239|gb|AAV34835.1| ribosomal protein L23A [Bombyx mori];>BGIBMGA006835-PA pep:novel sequence:nscaf2859:221940:227472:- gene:BGIBMGA006835 transcript:BGIBMGA006835-TA	14	1	1246.7	2	3.5262e-07	148.52	1379800000	246320000	99333000	203290000	360770000	343910000	126150000
AAATGAIVDAAIER	>gi|512905065|ref|XP_004925852.1| PREDICTED: signal transducing adapter molecule 1-like, partial [Bombyx mori];>BGIBMGA003753-PA pep:novel sequence:nscaf2681:1552193:1556259:- gene:BGIBMGA003753 transcript:BGIBMGA003753-TA	14	0	1327.71	2	0.0047064	72.175	93824000	0	0	93824000	0	0	0
AAAVDVEPYWPGIFAK	>BGIBMGA003412-PA pep:novel sequence:nscaf2655:1491157:1492151:+ gene:BGIBMGA003412 transcript:BGIBMGA003412-TA;>gi|40642705|emb|CAD35493.1| acidic ribosomal protein P1 [Bombyx mori];>gi|148298793|ref|NP_001091750.1| ribosomal protein P1 [Bombyx mori];>gi|54609189|gb|AAV34810.1| ribosomal protein P1 [Bombyx mori]	16	0	1732.88	2	3.8519e-05	107.98	3418100000	213400000	0	152150000	954450000	2081200000	16891000
AAAVVSGK	>BGIBMGA009130-PA pep:novel sequence:nscaf2937:990179:993339:- gene:BGIBMGA009130 transcript:BGIBMGA009130-TA;>gi|148298732|ref|NP_001091809.1| ribosomal protein S20 [Bombyx mori];>gi|54609325|gb|AAV34878.1| ribosomal protein S20 [Bombyx mori]	8	0	701.407	1	0.00015273	170.73	9567400000	1784700000	362540000	2095900000	3148000000	1570900000	605410000
AAAVVSGKDIEKPQAEVSPIHR	>BGIBMGA009130-PA pep:novel sequence:nscaf2937:990179:993339:- gene:BGIBMGA009130 transcript:BGIBMGA009130-TA;>gi|148298732|ref|NP_001091809.1| ribosomal protein S20 [Bombyx mori];>gi|54609325|gb|AAV34878.1| ribosomal protein S20 [Bombyx mori]	22	2	2301.24	3	0.012037	30.869	84514000	0	0	84514000	0	0	0
AACECITNIGPR	>gi|512902122|ref|XP_004925297.1| PREDICTED: LOW QUALITY PROTEIN: phosphopantothenate--cysteine ligase-like [Bombyx mori];>BGIBMGA013587-PA pep:novel sequence:nscaf3079:698072:704476:- gene:BGIBMGA013587 transcript:BGIBMGA013587-TA	12	0	1360.62	2	0.002834	92.707	102150000	43840000	0	0	0	46518000	11788000
AACENAAIKPVWIVSDIR	>BGIBMGA001556-PA pep:novel sequence:nscaf2136:5161869:5164073:+ gene:BGIBMGA001556 transcript:BGIBMGA001556-TA;>gi|114050987|ref|NP_001040145.1| phosphomevalonate kinase [Bombyx mori];>gi|146424700|dbj|BAF62110.1| phosphomevalonate kinase [Bombyx mori];>gi|87248203|gb|ABD36154.1| phosphomevalonate kinase [Bombyx mori]	18	1	2012.05	3	0.0051438	90.972	332660000	67901000	0	24662000	154550000	85549000	0
AACQVISK	>gi|512916427|ref|XP_004928638.1| PREDICTED: estradiol 17-beta-dehydrogenase 8-like isoform X1 [Bombyx mori];>BGIBMGA007919-PA pep:novel sequence:nscaf2888:6453903:6458594:+ gene:BGIBMGA007919 transcript:BGIBMGA007919-TA	8	0	875.453	2	0.040081	65.252	3086300000	0	0	2055500000	1030800000	0	0
AADDVFNKIDNIFK	>BGIBMGA002594-PA pep:novel sequence:nscaf2529:3035795:3040498:- gene:BGIBMGA002594 transcript:BGIBMGA002594-TA;>gi|283558275|gb|ADB27115.1| adenylate kinase 2 [Bombyx mori];>gi|284813563|ref|NP_001165387.1| adenylate kinase 2 [Bombyx mori]	14	1	1608.81	2	1.9133e-12	180.85	362210000	58758000	0	126060000	107120000	70273000	0
AADFAGIQTIPTFK	>gi|512921261|ref|XP_004929834.1| PREDICTED: protein disulfide-isomerase A5-like isoform X1 [Bombyx mori];>gi|512921265|ref|XP_004929835.1| PREDICTED: protein disulfide-isomerase A5-like isoform X2 [Bombyx mori];>BGIBMGA000661-PA pep:novel sequence:nscaf1690:3433865:3446830:+ gene:BGIBMGA000661 transcript:BGIBMGA000661-TA	14	0	1478.78	2	0.0046477	74.853	62986000	0	0	0	62986000	0	0
AADGDEVISDQEK	>BGIBMGA012665-PA pep:novel sequence:nscaf3053:460122:460988:+ gene:BGIBMGA012665 transcript:BGIBMGA012665-TA;>gi|512909756|ref|XP_004926999.1| PREDICTED: F-actin-capping protein subunit alpha-like [Bombyx mori]	13	0	1375.61	2	0.0021163	83.877	28616000	0	0	28616000	0	0	0
AADQVFHSR	>BGIBMGA013705-PA pep:novel sequence:nscaf3093:230705:237090:- gene:BGIBMGA013705 transcript:BGIBMGA013705-TA;>gi|512907159|ref|XP_004926374.1| PREDICTED: glycine N-methyltransferase-like [Bombyx mori]	9	0	1029.5	2	0.00039652	126.71	714120000	0	32281000	373270000	0	213530000	95040000
AADREIAAEDSIR	>BGIBMGA006809-PA pep:novel sequence:nscaf2859:1454048:1465713:- gene:BGIBMGA006809 transcript:BGIBMGA006809-TA;>gi|309378082|gb|ABK92268.2| kinesin-like protein 1 [Bombyx mori];>gi|309384283|ref|NP_001116822.2| kinesin heavy chain [Bombyx mori]	13	1	1415.7	2	4.4274e-45	244	639800000	187560000	0	133270000	188590000	130380000	0
AADVIIAAHHASEAAIR	>BGIBMGA002493-PA pep:novel sequence:nscaf2511:2236845:2241085:+ gene:BGIBMGA002493 transcript:BGIBMGA002493-TA;>gi|512926720|ref|XP_004931156.1| PREDICTED: proliferation-associated protein 2G4-like [Bombyx mori]	17	0	1714.91	2,3,4	1.6705e-133	254.98	3209300000	925570000	34627000	318450000	701350000	923940000	305330000
AADWNIQEPQWTGR	>gi|512893746|ref|XP_004923256.1| PREDICTED: NECAP-like protein CG9132-like [Bombyx mori];>BGIBMGA006932-PA pep:novel sequence:nscaf2860:277941:280260:+ gene:BGIBMGA006932 transcript:BGIBMGA006932-TA	14	0	1670.78	2	1.0615e-08	155.98	167400000	0	7886300	0	0	137830000	21688000
AAEASEVEQIK	>gi|512894841|ref|XP_004923527.1| PREDICTED: LOW QUALITY PROTEIN: twitchin-like [Bombyx mori];>BGIBMGA004546-PA pep:novel sequence:nscaf2800:1933597:1960988:- gene:BGIBMGA004546 transcript:BGIBMGA004546-TA	11	0	1173.59	2	3.7833e-11	147.62	534360000	0	70551000	385400000	0	0	78404000
AAEAVVQHNTEAVR	>BGIBMGA009776-PA pep:novel sequence:nscaf2964:3398180:3400072:+ gene:BGIBMGA009776 transcript:BGIBMGA009776-TA;>gi|223671040|tpd|FAA00471.1| TPA: putative cuticle protein [Bombyx mori];>gi|290563293|ref|NP_001166773.1| cuticular protein hypothetical 4 precursor [Bombyx mori]	14	0	1493.76	2,3	7.8488e-45	243.78	225120000	0	8255600	0	102320000	114540000	0
AAEGIFVTIDEMER	>BGIBMGA013115-PA pep:novel sequence:nscaf3062:493483:507620:- gene:BGIBMGA013115 transcript:BGIBMGA013115-TA;>gi|112983448|ref|NP_001037534.1| phenoloxidase subunit 2 precursor [Bombyx mori];>gi|13646950|dbj|BAB41101.1| prophenoloxidase-2f [Bombyx mori];>gi|46396763|sp|Q27452.2|PRP2_BOMMO RecName: Full=Phenoloxidase subunit 2; AltName: Full=PO 2; AltName: Full=Tyrosinase 2; Flags: Precursor;>gi|…	14	0	1579.76	2	5.5781e-09	162.48	1253600000	382800000	0	183710000	249440000	421190000	16418000
AAEHIPPAPADAVAAR	>gi|512908307|ref|XP_004926649.1| PREDICTED: vinculin-like [Bombyx mori];>BGIBMGA013369-PA pep:novel sequence:nscaf3071:602631:625150:+ gene:BGIBMGA013369 transcript:BGIBMGA013369-TA	16	0	1555.81	2,3	0.00064454	85.28	351530000	0	0	0	282730000	68799000	0
AAEIDKENNFK	>BGIBMGA000236-PA pep:novel sequence:nscaf1681:4709462:4719575:- gene:BGIBMGA000236 transcript:BGIBMGA000236-TA;>gi|208609173|dbj|BAG72196.1| isovaleryl coenzyme A dehydrogenase [Bombyx mori];>gi|209172195|dbj|BAG74561.1| isovaleryl Coenzyme A dehydrogenase [Bombyx mori];>gi|209571446|ref|NP_001129356.1| isovaleryl coenzyme A dehydrogenase [Bombyx mori]	11	1	1277.63	2	0.0023677	100.93	11941000	0	0	0	0	0	11941000
AAEIIDRIEK	>BGIBMGA004939-PA pep:novel sequence:nscaf2822:883277:893866:- gene:BGIBMGA004939 transcript:BGIBMGA004939-TA;>gi|512898902|ref|XP_004924511.1| PREDICTED: pre-mRNA-processing factor 39-like [Bombyx mori]	10	1	1156.65	2	0.062683	68.107	21300000	0	0	0	21300000	0	0
AAEIKPAPR	>gi|512925650|ref|XP_004930891.1| PREDICTED: WD repeat and FYVE domain-containing protein 2-like isoform X1 [Bombyx mori];>gi|512925654|ref|XP_004930892.1| PREDICTED: WD repeat and FYVE domain-containing protein 2-like isoform X2 [Bombyx mori];>BGIBMGA003042-PA pep:novel sequence:nscaf2589:2749396:2758608:- gene:BGIBMGA003042 transcript:BGIBMGA003042-TA	9	1	951.55	2	0.002633	103.55	1265900000	202940000	36027000	680430000	0	286380000	60122000
AAEISTIIEER	>BGIBMGA001853-PA pep:novel sequence:nscaf2204:3496046:3500480:- gene:BGIBMGA001853 transcript:BGIBMGA001853-TA;>gi|114052278|ref|NP_001040233.1| ATP synthase [Bombyx mori];>gi|87248463|gb|ABD36284.1| ATP synthase [Bombyx mori]	11	0	1230.65	1,2	1.193e-42	278.16	8444800000	2000200000	274810000	1126700000	2866000000	1881600000	295450000
AAEQFAAADK	>gi|395144563|gb|AFN52772.1| heat shock protein 70-5 [Bombyx mori];>gi|512912053|ref|XP_004927562.1| PREDICTED: heat shock 70 kDa protein cognate 5-like, partial [Bombyx mori];>gi|512912152|ref|XP_004927586.1| PREDICTED: heat shock 70 kDa protein cognate 5-like, partial [Bombyx mori]	10	0	1020.49	1,2	0.004519	92.943	117060000	0	37432000	0	0	0	79629000
AAEQIAGESVTEQQK	>BGIBMGA001708-PA pep:novel sequence:nscaf2176:128734:131941:- gene:BGIBMGA001708 transcript:BGIBMGA001708-TA;>gi|512888835|ref|XP_004922152.1| PREDICTED: myb-like protein X-like isoform X1 [Bombyx mori];>gi|512888841|ref|XP_004922153.1| PREDICTED: myb-like protein X-like isoform X2 [Bombyx mori]	15	0	1587.77	2,3	9.5566e-46	245.4	2205500000	471790000	71068000	486950000	624000000	314450000	237250000
AAESAINTAK	>gi|512910256|ref|XP_004927124.1| PREDICTED: perilipin-4-like isoform X1 [Bombyx mori];>gi|512910258|ref|XP_004927125.1| PREDICTED: perilipin-4-like isoform X2 [Bombyx mori];>BGIBMGA009933-PA pep:novel sequence:nscaf2971:274009:294931:- gene:BGIBMGA009933 transcript:BGIBMGA009933-TA	10	0	974.503	2	0.001873	116.13	103660000	0	0	0	103660000	0	0
AAESSIIAK	>gi|114051515|ref|NP_001040359.1| elongation factor Ts [Bombyx mori];>gi|95102626|gb|ABF51251.1| elongation factor Ts [Bombyx mori];>BGIBMGA003119-PA pep:novel sequence:nscaf2589:2975932:2981065:+ gene:BGIBMGA003119 transcript:BGIBMGA003119-TA	9	0	888.492	1	6.4682e-05	144.38	48487000	0	0	0	48487000	0	0
AAEVEK	>gi|153791757|ref|NP_001093275.1| myo-inositol oxygenase [Bombyx mori];>gi|95102966|gb|ABF51424.1| myo-inositol oxygenase [Bombyx mori]	6	0	645.333	1	0.028445	112.75	154720000	129010000	25714000	0	0	0	0
AAEVVIAPR	>BGIBMGA013717-PA pep:novel sequence:nscaf3093:372240:382285:+ gene:BGIBMGA013717 transcript:BGIBMGA013717-TA;>gi|284027822|gb|ADB66735.1| coatomer protein complex subunit beta [Bombyx mori];>gi|289629218|ref|NP_001166193.1| coatomer protein complex subunit beta [Bombyx mori]	9	0	924.539	1	0.0076446	91.041	21835000	0	0	10280000	0	11556000	0
AAFAIPTFVK	>BGIBMGA005897-PA pep:novel sequence:nscaf2842:1372074:1374771:+ gene:BGIBMGA005897 transcript:BGIBMGA005897-TA;>gi|512899761|ref|XP_004924726.1| PREDICTED: spermidine synthase-like isoform X1 [Bombyx mori];>gi|512899765|ref|XP_004924727.1| PREDICTED: spermidine synthase-like isoform X2 [Bombyx mori]	10	0	1063.61	1,2	0.0036749	96.948	126220000	72013000	0	0	32539000	21664000	0
AAFDDAIAEIDTISEESYK	>BGIBMGA013201-PA pep:novel sequence:nscaf3063:222114:231737:- gene:BGIBMGA013201 transcript:BGIBMGA013201-TA;>gi|118500449|gb|ABK97426.1| 14-3-3 epsilon protein [Bombyx mori];>gi|148298752|ref|NP_001091764.1| 14-3-3 epsilon protein [Bombyx mori];>gi|189086228|dbj|BAG38534.1| 14-3-3 epsilon [Bombyx mori];>gi|95102932|gb|ABF51407.1| tyrosine 3-monooxygenase/tryptophan 5-monooxygenase activation pr…	19	0	2086.96	2,3	2.8616e-41	234.48	2307400000	536140000	0	252640000	653360000	847420000	17878000
AAFMGTIK	>BGIBMGA013567-PA pep:novel sequence:nscaf3078:373385:376178:+ gene:BGIBMGA013567 transcript:BGIBMGA013567-TA;>gi|112982798|ref|NP_001037126.1| ribosomal protein L3 [Bombyx mori];>gi|54609193|gb|AAV34812.1| ribosomal protein L3 [Bombyx mori]	8	0	837.442	1,2	0.0023308	157.21	2631500000	283590000	69652000	188580000	1320600000	540950000	228080000
AAFVVER	>BGIBMGA008312-PA pep:novel sequence:nscaf2902:9624011:9624910:- gene:BGIBMGA008312 transcript:BGIBMGA008312-TA;>gi|114051710|ref|NP_001040326.1| mitochondrial prohibitin complex protein 2 [Bombyx mori];>gi|87248567|gb|ABD36336.1| mitochondrial prohibitin complex protein 2 [Bombyx mori]	7	0	790.434	2	0.044319	82.671	25793000	0	25793000	0	0	0	0
AAGANIEITVQR	>gi|512907528|ref|XP_004926465.1| PREDICTED: PDZ and LIM domain protein Zasp-like [Bombyx mori]	12	0	1241.67	2	0.018413	67.456	434140000	129490000	21749000	0	196060000	86835000	0
AAGDIVTTASWIR	>gi|512899531|ref|XP_004924668.1| PREDICTED: glutamate--cysteine ligase catalytic subunit-like [Bombyx mori];>BGIBMGA007582-PA pep:novel sequence:nscaf2887:1252017:1263229:+ gene:BGIBMGA007582 transcript:BGIBMGA007582-TA	13	0	1359.71	2	0.0029498	88.552	175710000	69601000	11130000	75477000	0	0	19500000
AAGFQHVHGIIDR	>BGIBMGA006424-PA pep:novel sequence:nscaf2853:933037:945773:- gene:BGIBMGA006424 transcript:BGIBMGA006424-TA;>gi|303304921|dbj|BAJ14787.1| phenylalanyl-tRNA synthetase beta subunit [Bombyx mori];>gi|304571947|ref|NP_001182135.1| phenylalanyl-tRNA synthetase beta subunit [Bombyx mori]	13	0	1419.74	2	0.049926	49.31	28905000	0	0	0	28905000	0	0
AAGIDVTSPEPIPIDNPIFK	>gi|114053007|ref|NP_001040540.1| glyoxylate reductase/hydroxypyruvate reductase [Bombyx mori];>gi|95103032|gb|ABF51457.1| glyoxylate reductase/hydroxypyruvate reductase [Bombyx mori];>BGIBMGA009052-PA pep:novel sequence:nscaf2931:1661200:1663230:- gene:BGIBMGA009052 transcript:BGIBMGA009052-TA	20	0	2093.1	2	7.5378e-15	175.39	533690000	134310000	0	85154000	122920000	191310000	0
AAGINPVFAR	>BGIBMGA003726-PA pep:novel sequence:nscaf2674:6462232:6465732:+ gene:BGIBMGA003726 transcript:BGIBMGA003726-TA;>gi|112983562|ref|NP_001037153.1| ribosomal protein L13 [Bombyx mori];>gi|54609217|gb|AAV34824.1| ribosomal protein L13 [Bombyx mori]	10	0	1014.56	1,2	1.8023e-29	267.5	10882000000	3765900000	326980000	299010000	3977500000	2082600000	430450000
AAGIVIFR	>BGIBMGA003991-PA pep:novel sequence:nscaf2767:3260462:3261178:- gene:BGIBMGA003991 transcript:BGIBMGA003991-TA;>gi|512890078|ref|XP_004922449.1| PREDICTED: bis(5'-nucleosyl)-tetraphosphatase [asymmetrical]-like [Bombyx mori]	8	0	845.512	2	0.011152	91.626	10424000	0	0	0	0	0	10424000
AAGVIYTYPENFR	>BGIBMGA008302-PA pep:novel sequence:nscaf2902:10519059:10524233:- gene:BGIBMGA008302 transcript:BGIBMGA008302-TA;>gi|112983898|ref|NP_001036852.1| elongation factor 1 gamma [Bombyx mori];>gi|12328431|dbj|BAB21108.1| elongation factor 1 gamma [Bombyx mori]	13	0	1499.74	2	5.9267e-18	199.43	751600000	0	0	0	371260000	366590000	13746000
AAHAAGAGGGAGVNVR	>gi|114052545|ref|NP_001040107.1| chaperonin subunit 4 delta [Bombyx mori];>gi|87248081|gb|ABD36093.1| chaperonin subunit 4 delta [Bombyx mori];>BGIBMGA010666-PA pep:novel sequence:nscaf2998:878459:885358:+ gene:BGIBMGA010666 transcript:BGIBMGA010666-TA	16	0	1334.68	2,3	1.6819e-12	166.62	1228500000	136800000	86685000	136670000	641390000	129620000	97330000
AAHISAIQQASK	>gi|1169137|sp|P42852.1|CUPP_BOMMO RecName: Full=Pupal cuticle protein; Flags: Precursor;>gi|187423907|ref|NP_001119729.1| pupal cuticle protein precursor [Bombyx mori];>gi|223671095|tpd|FAA00499.1| TPA: putative cuticle protein [Bombyx mori];>gi|227891|prf||1713293A pupal cuticle protein;>gi|829163|emb|CAA48756.1| pupal cuticle protein [Bombyx mori]	12	0	1223.66	2	9.2318e-08	160.38	70719000	0	0	45844000	0	0	24875000
AAHSTQISAIR	>BGIBMGA006809-PA pep:novel sequence:nscaf2859:1454048:1465713:- gene:BGIBMGA006809 transcript:BGIBMGA006809-TA;>gi|309378082|gb|ABK92268.2| kinesin-like protein 1 [Bombyx mori];>gi|309384283|ref|NP_001116822.2| kinesin heavy chain [Bombyx mori]	11	0	1153.62	2	0.068444	36.585	507150000	0	0	507150000	0	0	0
AAHSTQISAIRDEIAAIQR	>BGIBMGA006809-PA pep:novel sequence:nscaf2859:1454048:1465713:- gene:BGIBMGA006809 transcript:BGIBMGA006809-TA;>gi|309378082|gb|ABK92268.2| kinesin-like protein 1 [Bombyx mori];>gi|309384283|ref|NP_001116822.2| kinesin heavy chain [Bombyx mori]	19	1	2050.09	4	5.7263e-11	169.25	131580000	0	0	0	131580000	0	0
AAIAAAVAATGVPAIVQAR	>BGIBMGA001800-PA pep:novel sequence:nscaf2176:2843299:2853935:+ gene:BGIBMGA001800 transcript:BGIBMGA001800-TA;>gi|112982800|ref|NP_001037129.1| ribosomal protein L4 [Bombyx mori];>gi|54609195|gb|AAV34813.1| ribosomal protein L4 [Bombyx mori]	19	0	1720	2,3	4.2853e-05	130.29	522280000	95757000	0	0	268420000	151080000	7014300
AAIAGHDGNVWAK	>BGIBMGA002981-PA pep:novel sequence:nscaf2589:5254146:5258268:- gene:BGIBMGA002981 transcript:BGIBMGA002981-TA;>gi|112982865|ref|NP_001037108.1| profilin [Bombyx mori];>gi|118500453|gb|ABK97428.1| profilin protein [Bombyx mori];>gi|51243015|gb|AAT99314.1| profilin [Bombyx mori];>gi|56404766|sp|Q68HB4.1|PROF_BOMMO RecName: Full=Profilin	13	0	1308.66	1,2,3	3.374e-34	213.25	10688000000	2318800000	763160000	1879200000	4036500000	1183800000	506480000
AAIDDAVAKDPINPR	>BGIBMGA004939-PA pep:novel sequence:nscaf2822:883277:893866:- gene:BGIBMGA004939 transcript:BGIBMGA004939-TA;>gi|512898902|ref|XP_004924511.1| PREDICTED: pre-mRNA-processing factor 39-like [Bombyx mori]	15	1	1564.82	2,3	0.0044894	86.378	172500000	0	0	0	124060000	48444000	0
AAIDVEPTKAEPTIR	>BGIBMGA009380-PA pep:novel sequence:nscaf2948:2387983:2394967:+ gene:BGIBMGA009380 transcript:BGIBMGA009380-TA;>gi|512896070|ref|XP_004923823.1| PREDICTED: septin-2-like [Bombyx mori]	15	1	1609.87	2	0.001327	77.372	14229000	0	0	14229000	0	0	0
AAIDYYNNIINEIIK	>gi|512888046|ref|XP_004922022.1| PREDICTED: myrosinase 1-like [Bombyx mori];>BGIBMGA005602-PA pep:novel sequence:nscaf2829:96378:101313:+ gene:BGIBMGA005602 transcript:BGIBMGA005602-TA	15	0	1765.93	2	3.041e-06	115.82	42968000	0	0	0	0	42968000	0
AAIEATPGMIGYGMAK	>BGIBMGA003987-PA pep:novel sequence:nscaf2767:3475178:3475882:- gene:BGIBMGA003987 transcript:BGIBMGA003987-TA;>gi|512890095|ref|XP_004922453.1| PREDICTED: dihydropteridine reductase-like [Bombyx mori]	16	0	1579.77	2	1.7892e-06	130.61	319570000	0	0	0	156810000	162760000	0
AAIEEGYFPK	>BGIBMGA012763-PA pep:novel sequence:nscaf3058:8759173:8770374:- gene:BGIBMGA012763 transcript:BGIBMGA012763-TA;>gi|112983667|ref|NP_001037335.1| phenoloxidase subunit 1 precursor [Bombyx mori];>gi|46396762|sp|Q27451.2|PRP1_BOMMO RecName: Full=Phenoloxidase subunit 1; AltName: Full=PO 1; AltName: Full=Tyrosinase 1; Flags: Precursor;>gi|994749|dbj|BAA08368.1| prophenoloxidase subunit 1 [Bombyx mor…	10	0	1123.56	1,2	0.00076009	149.57	3006700000	697580000	46054000	766370000	161280000	1089400000	246010000
AAIEGVEAIK	>BGIBMGA000991-PA pep:novel sequence:nscaf1898:6787771:6794954:- gene:BGIBMGA000991 transcript:BGIBMGA000991-TA;>gi|319740259|gb|ADV60423.1| his-tRNA synthetase [Bombyx mori];>gi|512914012|ref|XP_004928035.1| PREDICTED: histidine--tRNA ligase, cytoplasmic-like [Bombyx mori]	10	0	999.56	1	0.0024855	108.98	70085000	34559000	0	0	35526000	0	0
AAIESVIDCIDAGIR	>gi|512934737|ref|XP_004933105.1| PREDICTED: myrosinase 1-like [Bombyx mori]	15	0	1601.81	2	6.5633e-46	249.66	6360500000	928540000	0	1159500000	1744100000	2502500000	25915000
AAIIAAGNDIR	>gi|114053249|ref|NP_001040286.1| vacuolar ATP synthase subunit D [Bombyx mori];>gi|87248639|gb|ABD36372.1| vacuolar ATP synthase subunit D [Bombyx mori];>BGIBMGA008542-PA pep:novel sequence:nscaf2902:9099398:9104147:+ gene:BGIBMGA008542 transcript:BGIBMGA008542-TA	11	0	1083.6	1,2	0.00033665	126.71	1047100000	737390000	53468000	0	92427000	48583000	115190000
AAIIVQNIK	>BGIBMGA011710-PA pep:novel sequence:nscaf3031:874561:881208:- gene:BGIBMGA011710 transcript:BGIBMGA011710-TA;>gi|163838684|ref|NP_001106225.1| ubiquinol-cytochrome c reductase core protein II [Bombyx mori];>gi|87248249|gb|ABD36177.1| ubiquinol-cytochrome c reductase core protein II [Bombyx mori]	9	0	968.602	1,2	1.2408e-10	192.28	1043100000	71118000	51801000	64877000	649170000	49609000	156560000
AAIKDHTIYSASK	>gi|512905210|ref|XP_004925887.1| PREDICTED: L-xylulose reductase-like isoform X1 [Bombyx mori];>gi|512905214|ref|XP_004925888.1| PREDICTED: L-xylulose reductase-like isoform X2 [Bombyx mori];>BGIBMGA007258-PA pep:novel sequence:nscaf2876:1394599:1399112:- gene:BGIBMGA007258 transcript:BGIBMGA007258-TA	13	1	1403.74	2	4.0084e-59	284.91	69052000	0	0	0	69052000	0	0
AAIPEIAK	>BGIBMGA013063-PA pep:novel sequence:nscaf3058:7168258:7175427:+ gene:BGIBMGA013063 transcript:BGIBMGA013063-TA;>gi|512917790|ref|XP_004928974.1| PREDICTED: malate dehydrogenase, mitochondrial-like [Bombyx mori]	8	0	811.48	1,2	0.0018911	161.6	1440700000	232780000	99247000	245370000	504180000	166820000	192280000
AAISIINPK	>BGIBMGA013116-PA pep:novel sequence:nscaf3062:453789:460511:- gene:BGIBMGA013116 transcript:BGIBMGA013116-TA;>gi|114050749|ref|NP_001040108.1| chaperonin subunit 6a zeta [Bombyx mori];>gi|87248083|gb|ABD36094.1| chaperonin subunit 6a zeta [Bombyx mori]	9	0	925.56	1,2	6.797e-12	210.26	1037400000	181400000	23710000	44559000	341280000	390940000	55549000
AAITPADPQIDEK	>BGIBMGA009875-PA pep:novel sequence:nscaf2970:460807:473249:+ gene:BGIBMGA009875 transcript:BGIBMGA009875-TA;>gi|512895322|ref|XP_004923644.1| PREDICTED: probable dynactin subunit 2-like [Bombyx mori]	13	0	1367.69	2	0.0025786	75.736	0	0	0	0	0	0	0
AAIVEASSIVK	>BGIBMGA010941-PA pep:novel sequence:nscaf3008:702258:712085:+ gene:BGIBMGA010941 transcript:BGIBMGA010941-TA;>gi|512899857|ref|XP_004924750.1| PREDICTED: signal recognition particle subunit SRP72-like [Bombyx mori]	11	0	1086.63	1	0.011483	85.731	14888000	14888000	0	0	0	0	0
AAIVETAIADYDSTK	>BGIBMGA011857-PA pep:novel sequence:nscaf3031:4519785:4545228:+ gene:BGIBMGA011857 transcript:BGIBMGA011857-TA;>gi|512928832|ref|XP_004931676.1| PREDICTED: maternal protein tudor-like [Bombyx mori]	15	0	1566.78	2	0.023348	40.493	19136000	0	0	19136000	0	0	0
AAIWWIR	>gi|512926563|ref|XP_004931117.1| PREDICTED: bifunctional purine biosynthesis protein PURH-like [Bombyx mori];>BGIBMGA002462-PA pep:novel sequence:nscaf2511:812351:820407:+ gene:BGIBMGA002462 transcript:BGIBMGA002462-TA	7	0	914.513	1,2	0.010105	132.8	258530000	0	26316000	36716000	0	195500000	0
AAKDETPIPEEDVNK	>BGIBMGA006141-PA pep:novel sequence:nscaf2847:3743150:3746552:+ gene:BGIBMGA006141 transcript:BGIBMGA006141-TA;>gi|10801566|dbj|BAB16696.1| EN10 [Bombyx mori];>gi|112983906|ref|NP_001036848.1| eukaryotic translation initiation factor 3 subunit H [Bombyx mori];>gi|74848914|sp|Q9GV27.1|EIF3H_BOMMO RecName: Full=Eukaryotic translation initiation factor 3 subunit H; Short=eIF3h	15	1	1654.81	2,3	2.9807e-13	169.94	317950000	144210000	0	73445000	92355000	0	7944400
AAMIENMICR	>BGIBMGA011776-PA pep:novel sequence:nscaf3031:974171:975127:+ gene:BGIBMGA011776 transcript:BGIBMGA011776-TA;>gi|116272489|gb|ABJ97180.1| programmed cell death protein 5-like protein [Bombyx mori];>gi|148298849|ref|NP_001091796.1| programmed cell death protein 5-like protein [Bombyx mori]	10	0	1207.55	2	0.0084466	79.16	123920000	0	0	0	99333000	0	24582000
AANAPPEIIEPIKDK	>gi|168823429|ref|NP_001108348.1| kettin protein [Bombyx mori];>gi|18700457|dbj|BAB85196.1| BMKETTIN [Bombyx mori];>gi|22474512|dbj|BAC10617.1| KETTIN [Bombyx mori];>BGIBMGA000622-PA pep:novel sequence:nscaf1690:904412:932611:+ gene:BGIBMGA000622 transcript:BGIBMGA000622-TA	15	1	1604.88	3	0.0028434	76.574	183280000	183280000	0	0	0	0	0
AANAVTPTVEIR	>gi|108793850|gb|ABG20590.1| cellular retinoic acid binding protein [Bombyx mori];>gi|109119899|dbj|BAE96009.1| fatty acid binding protein 1 [Bombyx mori];>gi|112983600|ref|NP_001037364.1| cellular retinoic acid binding protein [Bombyx mori];>gi|118500451|gb|ABK97427.1| cellular retinoic acid binding protein [Bombyx mori];>gi|73746295|gb|AAZ82096.1| putative cellular retinoic acid binding protein…	12	0	1240.68	1,2	3.6566e-25	218.62	5772900000	1330800000	124340000	816360000	2248800000	896890000	355720000
AANAVTPTVEIRK	>gi|108793850|gb|ABG20590.1| cellular retinoic acid binding protein [Bombyx mori];>gi|109119899|dbj|BAE96009.1| fatty acid binding protein 1 [Bombyx mori];>gi|112983600|ref|NP_001037364.1| cellular retinoic acid binding protein [Bombyx mori];>gi|118500451|gb|ABK97427.1| cellular retinoic acid binding protein [Bombyx mori];>gi|73746295|gb|AAZ82096.1| putative cellular retinoic acid binding protein…	13	1	1368.77	2,3	0.016527	69.795	3187300000	0	0	0	2358200000	829180000	0
AANDAHIAITTGPQESDPMYEVMIGGWGNAK	>gi|512931715|ref|XP_004932371.1| PREDICTED: uncharacterized protein LOC101739845 isoform X1 [Bombyx mori];>BGIBMGA002604-PA pep:novel sequence:nscaf2529:2462482:2468349:- gene:BGIBMGA002604 transcript:BGIBMGA002604-TA	31	0	3243.5	3	1.8909e-23	122.09	147750000	0	0	0	0	147750000	0
AANEEAFDQFEK	>gi|378466365|gb|AFC01237.1| DnaJ-23 [Bombyx mori];>gi|512906510|ref|XP_004926214.1| PREDICTED: dnaJ homolog subfamily C member 2-like [Bombyx mori];>BGIBMGA012627-PA pep:novel sequence:nscaf3052:1232733:1235352:+ gene:BGIBMGA012627 transcript:BGIBMGA012627-TA	12	0	1397.61	2	0.0057066	81.278	23990000	0	0	23990000	0	0	0
AANMQDIDR	>gi|512887915|ref|XP_004922001.1| PREDICTED: galactokinase-like [Bombyx mori]	9	0	1032.47	2	0.00040645	130.66	59360000	37447000	0	0	0	0	21913000
AAPAAPVEPTK	>gi|112984156|ref|NP_001037243.1| ribosomal protein L35A [Bombyx mori];>gi|54609263|gb|AAV34847.1| ribosomal protein L35A [Bombyx mori]	11	0	1050.57	1,2	1.5732e-07	193.38	9106600000	1490300000	324710000	2112700000	2585000000	2257400000	336520000
AAPATISDFDVQHK	>BGIBMGA011412-PA pep:novel sequence:nscaf3026:6368977:6375839:+ gene:BGIBMGA011412 transcript:BGIBMGA011412-TA;>gi|283558273|gb|ADB27114.1| isocitrate dehydrogenase [Bombyx mori];>gi|284813561|ref|NP_001165386.1| isocitrate dehydrogenase [Bombyx mori]	14	0	1498.74	2,3	1.0022e-12	182.07	2091300000	238850000	18555000	250880000	1065400000	459740000	57819000
AAPEMISIIK	>gi|512930664|ref|XP_004932115.1| PREDICTED: glutaryl-CoA dehydrogenase, mitochondrial-like [Bombyx mori];>BGIBMGA005444-PA pep:novel sequence:nscaf2828:1628570:1630497:+ gene:BGIBMGA005444 transcript:BGIBMGA005444-TA	10	0	1071.6	1	0.0038675	96.034	209800000	65609000	0	0	81111000	63077000	0
AAPGYFIAK	>BGIBMGA010361-PA pep:novel sequence:nscaf2993:8045520:8054363:- gene:BGIBMGA010361 transcript:BGIBMGA010361-TA;>gi|170963365|gb|ACB41088.1| glycogen phosphorylase [Bombyx mori];>gi|182509200|ref|NP_001116811.1| muscle glycogen phosphorylase [Bombyx mori]	9	0	936.507	1,2	0.048453	70.912	177060000	0	0	0	159040000	18022000	0
AAPTPASAPAAEVQ	>gi|512888352|ref|XP_004922073.1| PREDICTED: methenyltetrahydrofolate synthase domain-containing protein-like [Bombyx mori];>BGIBMGA002296-PA pep:novel sequence:nscaf2330:529876:536096:+ gene:BGIBMGA002296 transcript:BGIBMGA002296-TA	14	0	1279.64	1,2	3.3717e-07	182.28	205370000	0	0	8142200	197230000	0	0
AAPVPVIFNNGR	>gi|512936939|ref|XP_004933642.1| PREDICTED: aldose reductase-like [Bombyx mori];>BGIBMGA014453-PA pep:novel sequence:scaffold693:23636:31573:- gene:BGIBMGA014453 transcript:BGIBMGA014453-TA;>gi|312597596|gb|ADQ89807.1| aldo-keto reductase [Bombyx mori]	12	0	1253.69	2	0.023998	53.569	38922000	0	0	0	0	38922000	0
AAQAAQIEAEGAK	>BGIBMGA011194-PA pep:novel sequence:nscaf3026:5067173:5068474:- gene:BGIBMGA011194 transcript:BGIBMGA011194-TA;>gi|512925166|ref|XP_004930772.1| PREDICTED: uncharacterized protein LOC101740979 isoform X1 [Bombyx mori];>gi|512925170|ref|XP_004930773.1| PREDICTED: uncharacterized protein LOC101740979 isoform X2 [Bombyx mori]	13	0	1256.64	1	0.014587	83	8173700	0	0	8173700	0	0	0
AAQAIAVNISAAK	>BGIBMGA013116-PA pep:novel sequence:nscaf3062:453789:460511:- gene:BGIBMGA013116 transcript:BGIBMGA013116-TA;>gi|114050749|ref|NP_001040108.1| chaperonin subunit 6a zeta [Bombyx mori];>gi|87248083|gb|ABD36094.1| chaperonin subunit 6a zeta [Bombyx mori]	13	0	1226.7	2	0.035782	58.831	236110000	0	0	0	137900000	98216000	0
AAQEYFGDAN	>BGIBMGA002186-PA pep:novel sequence:nscaf2216:1655243:1659751:+ gene:BGIBMGA002186 transcript:BGIBMGA002186-TA;>gi|112982996|ref|NP_001037083.1| thiol peroxiredoxin [Bombyx mori];>gi|38260562|gb|AAR15420.1| thiol peroxiredoxin [Bombyx mori]	10	0	1084.45	1	0.00042908	131.22	293990000	75100000	0	0	118820000	100080000	0
AAQIGMK	>BGIBMGA000292-PA pep:novel sequence:nscaf1681:2642535:2650862:- gene:BGIBMGA000292 transcript:BGIBMGA000292-TA;>gi|112983096|ref|NP_001037054.1| dihydrolipoamide dehydrogenase [Bombyx mori];>gi|22135550|gb|AAM93255.1| dihydrolipoamide dehydrogenase [Bombyx mori];>gi|295852987|gb|ADG45566.1| dihydrolipoamide dehydrogenase [Bombyx mori]	7	0	717.384	1	0.024746	110.36	34323000	0	34323000	0	0	0	0
AAQIGSAHEVQR	>BGIBMGA007948-PA pep:novel sequence:nscaf2888:8275622:8304577:+ gene:BGIBMGA007948 transcript:BGIBMGA007948-TA;>gi|512916590|ref|XP_004928677.1| PREDICTED: spectrin alpha chain-like [Bombyx mori]	12	0	1265.65	2	1.2773e-07	156.81	362590000	0	0	0	126490000	179200000	56902000
AAQSAVTIDETQPVTTIQFR	>BGIBMGA013773-PA pep:novel sequence:nscaf3097:107940:111280:+ gene:BGIBMGA013773 transcript:BGIBMGA013773-TA	20	0	2175.12	2,3	6.0801e-22	197.72	206260000	41701000	0	18666000	96820000	49077000	0
AASAEETEIGR	>gi|512936895|ref|XP_004933631.1| PREDICTED: acetyl-CoA hydrolase-like [Bombyx mori];>BGIBMGA014217-PA pep:novel sequence:nscaf773:33132:42222:- gene:BGIBMGA014217 transcript:BGIBMGA014217-TA	11	0	1132.54	1,2	3.9252e-11	182.65	1863700000	743650000	125440000	0	81811000	732110000	180700000
AASDIAMTEIPPTHPIR	>BGIBMGA013201-PA pep:novel sequence:nscaf3063:222114:231737:- gene:BGIBMGA013201 transcript:BGIBMGA013201-TA;>gi|118500449|gb|ABK97426.1| 14-3-3 epsilon protein [Bombyx mori];>gi|148298752|ref|NP_001091764.1| 14-3-3 epsilon protein [Bombyx mori];>gi|189086228|dbj|BAG38534.1| 14-3-3 epsilon [Bombyx mori];>gi|95102932|gb|ABF51407.1| tyrosine 3-monooxygenase/tryptophan 5-monooxygenase activation pr…	17	0	1818.93	2,3	5.4285e-16	178.03	1603800000	210890000	8959400	354380000	533700000	434730000	61097000
AASEIYSPISGTVTEK	>BGIBMGA012075-PA pep:novel sequence:nscaf3034:270227:270730:- gene:BGIBMGA012075 transcript:BGIBMGA012075-TA;>gi|512933861|ref|XP_004932896.1| PREDICTED: glycine cleavage system H protein, mitochondrial-like isoform X1 [Bombyx mori];>gi|512933865|ref|XP_004932897.1| PREDICTED: glycine cleavage system H protein, mitochondrial-like isoform X2 [Bombyx mori]	16	0	1651.83	2	2.7744e-05	110.97	133310000	0	0	40133000	55006000	33557000	4613200
AASETDAEIKPIER	>gi|512887700|ref|XP_004921966.1| PREDICTED: lethal(2) giant larvae protein-like [Bombyx mori]	14	1	1528.77	2,3	4.2004e-144	271.56	1321400000	345480000	16125000	0	647410000	263900000	48453000
AASIDHIMDFTR	>gi|512920980|ref|XP_004929769.1| PREDICTED: dynein heavy chain, cytoplasmic-like [Bombyx mori];>BGIBMGA001546-PA pep:novel sequence:nscaf2136:4742654:4785076:+ gene:BGIBMGA001546 transcript:BGIBMGA001546-TA	12	0	1375.66	3	0.092541	43.991	6338500	0	1529900	0	0	0	4808700
AASIVVPGTGTIVR	>gi|512928127|ref|XP_004931506.1| PREDICTED: phosphoglycolate phosphatase-like [Bombyx mori];>BGIBMGA011791-PA pep:novel sequence:nscaf3031:1530196:1535901:+ gene:BGIBMGA011791 transcript:BGIBMGA011791-TA	14	0	1339.78	2	0.00016308	105	253600000	70773000	0	0	98059000	73787000	10978000
AATAHSEISVAEIK	>gi|512909791|ref|XP_004927007.1| PREDICTED: protein bicaudal D-like [Bombyx mori];>BGIBMGA012640-PA pep:novel sequence:nscaf3053:141312:152093:- gene:BGIBMGA012640 transcript:BGIBMGA012640-TA	14	0	1425.75	2	2.9599e-07	143.64	87772000	0	0	0	27161000	60611000	0
AATDAVQVFGGNGFNTEYPVEK	>BGIBMGA000715-PA pep:novel sequence:nscaf1690:6034977:6050581:+ gene:BGIBMGA000715 transcript:BGIBMGA000715-TA;>gi|512921594|ref|XP_004929914.1| PREDICTED: probable medium-chain specific acyl-CoA dehydrogenase, mitochondrial-like isoform X1 [Bombyx mori];>gi|512921598|ref|XP_004929915.1| PREDICTED: probable medium-chain specific acyl-CoA dehydrogenase, mitochondrial-like isoform X2 [Bombyx mori]	22	0	2313.09	2	7.4289e-16	174.2	140270000	25361000	0	0	59266000	55643000	0
AATDDWEQAWER	>gi|112983936|ref|NP_001036846.1| nonclathrin coat protein gamma1-COP [Bombyx mori];>gi|8100038|dbj|BAA93047.2| nonclathrin coat protein gamma1-COP [Bombyx mori];>BGIBMGA000484-PA pep:novel sequence:nscaf1690:7413103:7419380:- gene:BGIBMGA000484 transcript:BGIBMGA000484-TA	12	0	1476.63	2	8.0155e-18	200.82	323850000	82148000	4203000	65366000	76274000	80405000	15456000
AATDEIQIK	>BGIBMGA010352-PA pep:novel sequence:nscaf2990:851977:865461:+ gene:BGIBMGA010352 transcript:BGIBMGA010352-TA;>gi|512907910|ref|XP_004926560.1| PREDICTED: aminoacylase-1-like [Bombyx mori]	9	0	987.524	1	0.00074682	126.41	163690000	70955000	0	0	66353000	26377000	0
AATDVAQAIGGDVK	>gi|512922048|ref|XP_004930024.1| PREDICTED: 28S ribosomal protein S31, mitochondrial-like [Bombyx mori];>BGIBMGA003586-PA pep:novel sequence:nscaf2674:677578:681939:- gene:BGIBMGA003586 transcript:BGIBMGA003586-TA	14	0	1314.68	2	1.2304e-07	150.12	268390000	0	4796000	121910000	131610000	0	10078000
AATGESVSAEDIGGADIHCR	>BGIBMGA004140-PA pep:novel sequence:nscaf2767:3935101:3936774:+ gene:BGIBMGA004140 transcript:BGIBMGA004140-TA;>gi|512890158|ref|XP_004922469.1| PREDICTED: probable methylcrotonoyl-CoA carboxylase beta chain, mitochondrial-like [Bombyx mori]	20	0	2014.9	3	0.017671	28.418	81696000	0	0	81696000	0	0	0
AATMVDAATIEK	>BGIBMGA005812-PA pep:novel sequence:nscaf2838:1093279:1100599:+ gene:BGIBMGA005812 transcript:BGIBMGA005812-TA;>gi|408535165|dbj|BAM62792.1| arginine kinase isoform 2 [Bombyx mori]	12	0	1219.61	2	0.00029397	117.95	497650000	157210000	0	0	235170000	105270000	0
AATQIHVTK	>gi|512918338|ref|XP_004929109.1| PREDICTED: coronin-1C-like [Bombyx mori]	9	0	967.545	2	0.0037086	98.249	12585000	0	0	12585000	0	0	0
AATSIHEFTVK	>BGIBMGA011438-PA pep:novel sequence:nscaf3027:4402241:4404624:- gene:BGIBMGA011438 transcript:BGIBMGA011438-TA;>gi|112983348|ref|NP_001036999.1| glutathione peroxidase [Bombyx mori];>gi|71003492|dbj|BAE07196.1| glutathione peroxidase [Bombyx mori]	11	0	1202.63	2	0.029541	58.829	22725000	0	0	0	0	0	22725000
AATSPAIFNR	>gi|512920980|ref|XP_004929769.1| PREDICTED: dynein heavy chain, cytoplasmic-like [Bombyx mori];>BGIBMGA001546-PA pep:novel sequence:nscaf2136:4742654:4785076:+ gene:BGIBMGA001546 transcript:BGIBMGA001546-TA	10	0	1046.55	2	0.018104	70.056	85498000	0	0	0	85498000	0	0
AATSVVVIDR	>gi|512922052|ref|XP_004930025.1| PREDICTED: glucose-6-phosphate 1-epimerase-like, partial [Bombyx mori]	10	0	1029.58	1,2	4.2021e-15	160.33	615320000	65609000	0	124760000	81111000	343850000	0
AATTDPMITCIQTK	>BGIBMGA007977-PA pep:novel sequence:nscaf2888:9564728:9566026:+ gene:BGIBMGA007977 transcript:BGIBMGA007977-TA;>gi|512916729|ref|XP_004928711.1| PREDICTED: protein FAM188A homolog isoform X1 [Bombyx mori];>gi|512916733|ref|XP_004928712.1| PREDICTED: protein FAM188A homolog isoform X2 [Bombyx mori]	14	0	1549.75	2	0.060489	27.149	31260000	31260000	0	0	0	0	0
AATWSMGPGTIEVPISIFATNR	>gi|512915099|ref|XP_004928306.1| PREDICTED: xaa-Pro dipeptidase-like isoform X1 [Bombyx mori];>gi|512915103|ref|XP_004928307.1| PREDICTED: xaa-Pro dipeptidase-like isoform X2 [Bombyx mori];>gi|512915107|ref|XP_004928308.1| PREDICTED: xaa-Pro dipeptidase-like isoform X3 [Bombyx mori];>BGIBMGA008521-PA pep:novel sequence:nscaf2902:7341420:7353527:+ gene:BGIBMGA008521 transcript:BGIBMGA008521-TA	22	0	2318.17	3	0.057365	39.288	14260000	0	0	0	14260000	0	0
AAVDAGFVPNDIQIGQTGK	>gi|512937796|ref|XP_004933852.1| PREDICTED: electron transfer flavoprotein subunit alpha, mitochondrial-like, partial [Bombyx mori]	19	0	1899.97	2,3	5.1296e-15	179.46	4594200000	843860000	43885000	1214100000	1477900000	886730000	127750000
AAVDNVVAGMR	>gi|512898127|ref|XP_004924323.1| PREDICTED: glycogen debranching enzyme-like [Bombyx mori];>BGIBMGA010888-PA pep:novel sequence:nscaf3005:1023148:1035843:+ gene:BGIBMGA010888 transcript:BGIBMGA010888-TA	11	0	1101.56	2	0.027196	61.815	28790000	0	14696000	0	0	0	14094000
AAVEEACDVIPDAINGECK	>BGIBMGA014221-PA pep:novel sequence:nscaf864:3081:11087:- gene:BGIBMGA014221 transcript:BGIBMGA014221-TA	19	0	2059.92	2	2.517e-10	166.76	110090000	0	0	38286000	71807000	0	0
AAVEEGIVPGGGSAIIR	>BGIBMGA007349-PA pep:novel sequence:nscaf2883:1620610:1622328:- gene:BGIBMGA007349 transcript:BGIBMGA007349-TA;>gi|512896628|ref|XP_004923957.1| PREDICTED: 60 kDa heat shock protein, mitochondrial-like [Bombyx mori]	17	0	1594.87	1,2,3	1.6031e-23	200.55	10957000000	2273500000	255050000	2866600000	3069200000	1968900000	523910000
AAVEIGIK	>BGIBMGA012997-PA pep:novel sequence:nscaf3058:4317900:4322277:+ gene:BGIBMGA012997 transcript:BGIBMGA012997-TA;>gi|395805236|gb|AFN71166.1| GMCbeta2 [Bombyx mori];>gi|512917574|ref|XP_004928920.1| PREDICTED: glucose dehydrogenase [acceptor]-like [Bombyx mori]	8	0	799.48	1	0.05757	63.565	88029000	88029000	0	0	0	0	0
AAVIEAFHADPCSPK	>gi|512908279|ref|XP_004926642.1| PREDICTED: apolipophorins isoform X1 [Bombyx mori];>gi|512908283|ref|XP_004926643.1| PREDICTED: apolipophorins isoform X2 [Bombyx mori];>BGIBMGA013341-PA pep:novel sequence:nscaf3071:773228:784902:- gene:BGIBMGA013341 transcript:BGIBMGA013341-TA;>gi|347543546|dbj|BAK82317.1| apolipophorin precursor protein [Bombyx mori]	15	0	1611.77	2,3	1.1305e-45	242.91	9566700000	1529100000	184810000	1846500000	3673400000	1555200000	777570000
AAVPDAVAK	>BGIBMGA005058-PA pep:novel sequence:nscaf2823:2479178:2490591:- gene:BGIBMGA005058 transcript:BGIBMGA005058-TA;>gi|512886858|ref|XP_004921827.1| PREDICTED: sodium/potassium-transporting ATPase subunit alpha-like isoform X1 [Bombyx mori];>gi|512886882|ref|XP_004921830.1| PREDICTED: sodium/potassium-transporting ATPase subunit alpha-like isoform X4 [Bombyx mori];>gi|512886869|ref|XP_004921828.1| P…	9	0	840.471	1	0.037348	63.486	20324000	0	0	20324000	0	0	0
AAVPSGASTGVHEAIEIR	>gi|119381542|gb|ABL73887.1| enolase [Bombyx mori];>gi|148298800|ref|NP_001091831.1| enolase [Bombyx mori];>BGIBMGA005493-PA pep:novel sequence:nscaf2828:4554720:4562664:+ gene:BGIBMGA005493 transcript:BGIBMGA005493-TA;>gi|158451613|gb|ABW39167.1| putative enolase protein [Bombyx mori]	18	0	1763.92	2,3	4.1165e-48	214.54	9619600000	2256900000	148670000	2203000000	2927900000	1677200000	405920000
AAVQEACDAIPDAINGECK	>gi|112984026|ref|NP_001036831.1| saposin-related precursor [Bombyx mori];>gi|2575865|dbj|BAA23126.1| BmP109 [Bombyx mori];>gi|315306480|gb|ADU03994.1| saposin-like protein [Bombyx mori]	19	0	2030.9	2	0.00052513	108.45	87620000	50831000	0	0	0	36789000	0
AAVQEAR	>gi|112984394|ref|NP_001037508.1| ribosomal protein S16 [Bombyx mori];>gi|54609317|gb|AAV34874.1| ribosomal protein S16 [Bombyx mori];>BGIBMGA009411-PA pep:novel sequence:nscaf2951:376835:380967:+ gene:BGIBMGA009411 transcript:BGIBMGA009411-TA	7	0	743.393	1,2	0.0045847	138.33	2589300000	507370000	91774000	643110000	563020000	568470000	215570000
AAWESAIDAIDAGINIK	>gi|512888046|ref|XP_004922022.1| PREDICTED: myrosinase 1-like [Bombyx mori];>BGIBMGA005602-PA pep:novel sequence:nscaf2829:96378:101313:+ gene:BGIBMGA005602 transcript:BGIBMGA005602-TA	17	0	1756.9	2,3	1.4229e-06	134.14	367140000	123200000	0	29724000	99490000	114730000	0
AAWMVDHGQK	>BGIBMGA000715-PA pep:novel sequence:nscaf1690:6034977:6050581:+ gene:BGIBMGA000715 transcript:BGIBMGA000715-TA;>gi|512921594|ref|XP_004929914.1| PREDICTED: probable medium-chain specific acyl-CoA dehydrogenase, mitochondrial-like isoform X1 [Bombyx mori];>gi|512921598|ref|XP_004929915.1| PREDICTED: probable medium-chain specific acyl-CoA dehydrogenase, mitochondrial-like isoform X2 [Bombyx mori]	10	0	1141.53	2	5.6001e-05	145.9	1326900000	504870000	83010000	0	0	606360000	132680000
AAYDDFAK	>BGIBMGA013108-PA pep:novel sequence:nscaf3058:9086208:9087467:+ gene:BGIBMGA013108 transcript:BGIBMGA013108-TA;>gi|112983018|ref|NP_001037078.1| apolipophorin III precursor [Bombyx mori];>gi|1381798|gb|AAB02853.1| apolipophorin-III precursor [Bombyx mori];>gi|33359232|gb|AAQ17038.1| apolipophorin III [Bombyx mori]	8	0	899.403	1,2	0.0013055	146.54	1877300000	200740000	84311000	181000000	386100000	667370000	357760000
AAYFNTFGGNPMASTVGK	>gi|512928590|ref|XP_004931615.1| PREDICTED: alanine--glyoxylate aminotransferase 2, mitochondrial-like [Bombyx mori];>BGIBMGA011601-PA pep:novel sequence:nscaf3031:6185235:6207652:- gene:BGIBMGA011601 transcript:BGIBMGA011601-TA	18	0	1831.86	2	0.0004432	113.88	110080000	0	0	0	61362000	48714000	0
AAYGDGSDKTSENISWK	>BGIBMGA004463-PA pep:novel sequence:nscaf2795:2128742:2129527:+ gene:BGIBMGA004463 transcript:BGIBMGA004463-TA;>gi|512890719|ref|XP_004922561.1| PREDICTED: microvitellogenin-like [Bombyx mori]	17	1	1827.83	2,3	0.00096896	101.28	119090000	0	0	0	119090000	0	0
ACDAIFNICR	>gi|114053313|ref|NP_001040339.1| GTP binding protein [Bombyx mori];>gi|95102558|gb|ABF51217.1| GTP binding protein [Bombyx mori];>BGIBMGA006945-PA pep:novel sequence:nscaf2860:1021310:1035240:+ gene:BGIBMGA006945 transcript:BGIBMGA006945-TA;>gi|319740043|gb|ADV60315.1| GTP-binding protein [Bombyx mori]	10	0	1238.55	1,2	0.00013908	137.05	832410000	290700000	0	10429000	276670000	254610000	0
ACEQMIEAIEIDHNIYR	>gi|512887957|ref|XP_004922008.1| PREDICTED: LOW QUALITY PROTEIN: myosin heavy chain, non-muscle-like [Bombyx mori]	17	0	2103.97	3	0.00021586	113.47	84974000	0	0	0	45628000	39346000	0
ACFHIPNIAPGEPVIIPGQCDPNINAIR	>BGIBMGA004806-PA pep:novel sequence:nscaf2818:1462392:1501679:- gene:BGIBMGA004806 transcript:BGIBMGA004806-TA;>gi|112983040|ref|NP_001037071.1| chlorophyllide A binding protein precursor [Bombyx mori];>gi|82940307|emb|CAJ34654.1| chlorophyllide A binding protein precursor [Bombyx mori];>gi|507116244|gb|AGM34046.1| chlorophyllide A binding protein precursor [Bombyx mori]	28	0	3082.55	3,4	3.1409e-23	133.95	600480000	28469000	0	120230000	98835000	352950000	0
ACFIGSSITIPITDGK	>gi|512928920|ref|XP_004931698.1| PREDICTED: UPF0047 protein C4A8.02c-like isoform X1 [Bombyx mori];>BGIBMGA008928-PA pep:novel sequence:nscaf2930:856161:859767:- gene:BGIBMGA008928 transcript:BGIBMGA008928-TA;>gi|512928924|ref|XP_004931699.1| PREDICTED: UPF0047 protein C4A8.02c-like isoform X2 [Bombyx mori]	16	0	1678.86	2	0.0004122	69.331	123840000	33417000	0	0	65786000	24638000	0
ACGATIVNR	>BGIBMGA001406-PA pep:novel sequence:nscaf2136:6602531:6610778:- gene:BGIBMGA001406 transcript:BGIBMGA001406-TA;>gi|512920757|ref|XP_004929712.1| PREDICTED: T-complex protein 1 subunit gamma-like [Bombyx mori]	9	0	960.481	1	0.0005644	145.04	118350000	40771000	0	30618000	46962000	0	0
ACGGAVIASTR	>gi|512901326|ref|XP_004925108.1| PREDICTED: T-complex protein 1 subunit eta-like [Bombyx mori];>BGIBMGA012182-PA pep:novel sequence:nscaf3035:169295:182419:+ gene:BGIBMGA012182 transcript:BGIBMGA012182-TA	11	0	1061.53	1,2	2.8709e-07	150.04	1797000000	446360000	83185000	0	715010000	552400000	0
ACGINFQDIIVR	>gi|153792203|ref|NP_001093281.1| vesicle amine transport protein [Bombyx mori];>gi|95103100|gb|ABF51491.1| vesicle amine transport protein [Bombyx mori]	12	0	1404.72	2	4.8088e-18	202.65	2190600000	286440000	0	293320000	1024000000	531580000	55323000
ACGQVFCQQCSSK	>BGIBMGA007035-PA pep:novel sequence:nscaf2865:1517416:1539606:- gene:BGIBMGA007035 transcript:BGIBMGA007035-TA;>gi|512932173|ref|XP_004932480.1| PREDICTED: LOW QUALITY PROTEIN: hepatocyte growth factor-regulated tyrosine kinase substrate-like [Bombyx mori]	13	0	1558.63	2	4.9405e-05	132.14	57024000	0	0	0	35283000	21741000	0
ACGTQPYDVTISK	>gi|512931320|ref|XP_004932273.1| PREDICTED: DNA repair protein RAD50-like [Bombyx mori];>BGIBMGA005449-PA pep:novel sequence:nscaf2828:2208291:2224445:+ gene:BGIBMGA005449 transcript:BGIBMGA005449-TA	13	0	1438.68	2	9.2374e-06	139.78	268630000	34210000	0	0	116190000	118240000	0
ACGVGVIVTPEQVEQAVEK	>gi|512914087|ref|XP_004928054.1| PREDICTED: probable glutamine--tRNA ligase-like [Bombyx mori];>BGIBMGA001194-PA pep:novel sequence:nscaf1898:8708744:8763272:+ gene:BGIBMGA001194 transcript:BGIBMGA001194-TA	19	0	2012.02	2	0.0071039	70.942	89203000	0	0	30723000	30558000	27922000	0
ACHGIYPIR	>BGIBMGA011416-PA pep:novel sequence:nscaf3026:6536157:6541507:+ gene:BGIBMGA011416 transcript:BGIBMGA011416-TA;>gi|112984098|ref|NP_001037255.1| 40S ribosomal protein S3a [Bombyx mori];>gi|52083012|gb|AAU26070.1| ribosomal protein S3A [Bombyx mori];>gi|54609287|gb|AAV34859.1| ribosomal protein S3A [Bombyx mori];>gi|74785588|sp|Q64FN2.1|RS3A_BOMMO RecName: Full=40S ribosomal protein S3a	9	0	1085.54	1,2,3	0.00011141	119.29	391890000	0	29662000	265670000	0	0	96560000
ACIEINGK	>gi|111608107|gb|ABH10797.1| poly A binding protein [Bombyx mori];>gi|148298695|ref|NP_001091823.1| poly A binding protein [Bombyx mori];>BGIBMGA003469-PA pep:novel sequence:nscaf2674:6455507:6460005:- gene:BGIBMGA003469 transcript:BGIBMGA003469-TA	8	0	903.448	1	0.014899	105.39	20168000	0	0	0	0	20168000	0
ACIESFMR	>gi|512910249|ref|XP_004927122.1| PREDICTED: ubiquitin carboxyl-terminal hydrolase 5-like [Bombyx mori];>BGIBMGA009941-PA pep:novel sequence:nscaf2971:250430:267840:+ gene:BGIBMGA009941 transcript:BGIBMGA009941-TA	8	0	1012.45	2	0.010334	105.25	26407000	0	6423500	0	0	0	19983000
ACIIDSSK	>gi|512886277|ref|XP_004921731.1| PREDICTED: protein takeout-like [Bombyx mori];>BGIBMGA011078-PA pep:novel sequence:nscaf3015:2275782:2276821:+ gene:BGIBMGA011078 transcript:BGIBMGA011078-TA	8	0	892.432	1,2	0.014201	89.298	801940000	0	15350000	0	0	617700000	168900000
ACIMIIQK	>gi|512903812|ref|XP_004925709.1| PREDICTED: RNA-binding protein Nova-2-like [Bombyx mori];>BGIBMGA000796-PA pep:novel sequence:nscaf1705:584619:587076:+ gene:BGIBMGA000796 transcript:BGIBMGA000796-TA	8	0	975.525	1	0.028077	80.377	11270000	0	0	11270000	0	0	0
ACNCIIIK	>gi|119381542|gb|ABL73887.1| enolase [Bombyx mori];>gi|148298800|ref|NP_001091831.1| enolase [Bombyx mori];>BGIBMGA005493-PA pep:novel sequence:nscaf2828:4554720:4562664:+ gene:BGIBMGA005493 transcript:BGIBMGA005493-TA;>gi|158451613|gb|ABW39167.1| putative enolase protein [Bombyx mori]	8	0	990.499	1,2	0.0019322	101.33	4284200000	0	0	1096800000	2102400000	1071100000	13911000
ACNQIGQFISNR	>BGIBMGA005466-PA pep:novel sequence:nscaf2828:3364658:3367447:+ gene:BGIBMGA005466 transcript:BGIBMGA005466-TA;>gi|512930794|ref|XP_004932148.1| PREDICTED: AP-2 complex subunit alpha-like [Bombyx mori]	12	0	1406.67	2	0.00088931	107.09	127170000	0	8197800	25802000	0	84390000	8779200
ACQDMVDIPTK	>gi|112983240|ref|NP_001037014.1| transferrin precursor [Bombyx mori];>gi|68066547|gb|AAD18032.2| transferrin [Bombyx mori];>gi|87246220|gb|ABD35289.1| transferrin [Bombyx mori]	11	0	1276.58	2	0.035158	47.991	63649000	0	0	63649000	0	0	0
ACQVVEDK	>BGIBMGA006507-PA pep:novel sequence:nscaf2853:4795646:4815088:+ gene:BGIBMGA006507 transcript:BGIBMGA006507-TA;>gi|114052462|ref|NP_001040245.1| glutamate dehydrogenase [Bombyx mori];>gi|87248501|gb|ABD36303.1| glutamate dehydrogenase [Bombyx mori]	8	0	947.438	2	0.012333	92.439	3235400	0	0	0	0	0	3235400
ACQVVEDKIVEDIK	>BGIBMGA006507-PA pep:novel sequence:nscaf2853:4795646:4815088:+ gene:BGIBMGA006507 transcript:BGIBMGA006507-TA;>gi|114052462|ref|NP_001040245.1| glutamate dehydrogenase [Bombyx mori];>gi|87248501|gb|ABD36303.1| glutamate dehydrogenase [Bombyx mori]	14	1	1644.84	2,3	1.6936e-34	238.02	2162700000	716220000	74737000	63209000	644790000	585900000	77801000
ACSEKPICVVSIIPHIIDCNAACR	>gi|512931888|ref|XP_004932411.1| PREDICTED: protein disulfide-isomerase A6-like [Bombyx mori];>BGIBMGA002569-PA pep:novel sequence:nscaf2529:5073235:5081229:- gene:BGIBMGA002569 transcript:BGIBMGA002569-TA	24	1	2782.34	3	4.0755e-08	86.551	53649000	0	0	0	53649000	0	0
ACSICDFCR	>BGIBMGA011209-PA pep:novel sequence:nscaf3026:4680200:4688182:- gene:BGIBMGA011209 transcript:BGIBMGA011209-TA;>gi|114051702|ref|NP_001040423.1| zinc-containing alcohol dehydrogenase [Bombyx mori];>gi|95102840|gb|ABF51361.1| zinc-containing alcohol dehydrogenase [Bombyx mori]	9	0	1187.45	2	0.001884	95.608	314880000	201950000	0	0	0	112930000	0
ACSVSDTPSIK	>gi|114052645|ref|NP_001040486.1| thymosin isoform 1 [Bombyx mori];>gi|95103090|gb|ABF51486.1| thymosin isoform 1 [Bombyx mori];>gi|160333326|ref|NP_001103818.1| thymosin isoform 2 [Bombyx mori];>gi|221579752|gb|ACM24356.1| thymosin isoform 2 [Bombyx mori];>gi|95103092|gb|ABF51487.1| thymosin isoform 2 [Bombyx mori]	11	0	1163.55	1	0.0024206	83.783	12609000	12609000	0	0	0	0	0
ACTEADVEVR	>BGIBMGA008238-PA pep:novel sequence:nscaf2899:624284:630160:+ gene:BGIBMGA008238 transcript:BGIBMGA008238-TA;>gi|512909073|ref|XP_004926833.1| PREDICTED: plexin A3-like [Bombyx mori]	10	0	1148.51	2	0.0022351	87.298	0	0	0	0	0	0	0
ACTEIGIR	>BGIBMGA008442-PA pep:novel sequence:nscaf2902:1775498:1799953:+ gene:BGIBMGA008442 transcript:BGIBMGA008442-TA;>gi|512914619|ref|XP_004928187.1| PREDICTED: pyruvate carboxylase, mitochondrial-like [Bombyx mori]	8	0	918.459	1	0.020817	105.22	109870000	52265000	0	57602000	0	0	0
ACTIIIR	>BGIBMGA001406-PA pep:novel sequence:nscaf2136:6602531:6610778:- gene:BGIBMGA001406 transcript:BGIBMGA001406-TA;>gi|512920757|ref|XP_004929712.1| PREDICTED: T-complex protein 1 subunit gamma-like [Bombyx mori]	7	0	845.479	1	0.025853	103.28	74750000	0	0	0	74750000	0	0
ACTMRAAAAIIR	>gi|512930196|ref|XP_004932006.1| PREDICTED: rapamycin-insensitive companion of mTOR-like [Bombyx mori];>BGIBMGA000358-PA pep:novel sequence:nscaf1681:75016:83955:- gene:BGIBMGA000358 transcript:BGIBMGA000358-TA	12	1	1303.69	2	0.098524	72.006	156280000	0	0	0	0	156280000	0
ACTTCINPEGKPVK	>gi|512909069|ref|XP_004926832.1| PREDICTED: LOW QUALITY PROTEIN: fumarate hydratase, mitochondrial-like [Bombyx mori];>BGIBMGA008214-PA pep:novel sequence:nscaf2899:586315:608274:- gene:BGIBMGA008214 transcript:BGIBMGA008214-TA	14	1	1573.76	2	2.9504e-18	200.21	922300000	212250000	16453000	118680000	392400000	182520000	0
ACVAIIPEK	>gi|119866050|gb|ABM05494.1| chaperonin [Bombyx mori];>gi|120444903|ref|NP_001073348.1| chaperonin [Bombyx mori];>BGIBMGA011507-PA pep:novel sequence:nscaf3027:52102:54800:+ gene:BGIBMGA011507 transcript:BGIBMGA011507-TA	9	0	999.542	1,2	0.0028537	105.4	947560000	73517000	34459000	391790000	0	356700000	91097000
ACVDNVEVDMK	>gi|512903659|ref|XP_004925674.1| PREDICTED: vacuolar protein sorting-associated protein 13C-like [Bombyx mori];>BGIBMGA008117-PA pep:novel sequence:nscaf2890:1398823:1455731:+ gene:BGIBMGA008117 transcript:BGIBMGA008117-TA	11	0	1278.56	2	0.0095612	74.962	37937000	0	0	37937000	0	0	0
ACVIANQANSPIYIVHMMSK	>gi|512909021|ref|XP_004926820.1| PREDICTED: dihydropyrimidinase-like [Bombyx mori];>BGIBMGA005717-PA pep:novel sequence:nscaf2833:49937:56894:- gene:BGIBMGA005717 transcript:BGIBMGA005717-TA	20	0	2246.1	3	0.0035402	64.723	83073000	0	0	0	39384000	43689000	0
ACWVPDEKEGFVQGEIK	>gi|512902558|ref|XP_004925405.1| PREDICTED: LOW QUALITY PROTEIN: myosin heavy chain, muscle [Bombyx mori];>gi|226903605|gb|ACO90373.1| myosin heavy chain variant [Bombyx mori]	17	1	1990.95	2,3	0.0017579	95.197	145370000	0	0	112760000	0	32610000	0
ADAAPSTAPK	>gi|112984156|ref|NP_001037243.1| ribosomal protein L35A [Bombyx mori];>gi|54609263|gb|AAV34847.1| ribosomal protein L35A [Bombyx mori]	10	0	927.466	1,2	2.3181e-07	155.84	1973800000	316150000	136650000	432230000	586140000	324530000	178140000
ADAAVDKK	>gi|512933094|ref|XP_004932706.1| PREDICTED: neurofilament heavy polypeptide-like isoform X1 [Bombyx mori];>BGIBMGA011589-PA pep:novel sequence:nscaf3027:4865663:4867304:+ gene:BGIBMGA011589 transcript:BGIBMGA011589-TA;>gi|512933098|ref|XP_004932707.1| PREDICTED: neurofilament heavy polypeptide-like isoform X2 [Bombyx mori];>gi|512933102|ref|XP_004932708.1| PREDICTED: neurofilament heavy polypept…	8	1	816.434	1,2	0.00049947	145.16	1736200000	879800000	187000000	445370000	76592000	128080000	19301000
ADADIIASDIDEIAAR	>gi|512898107|ref|XP_004924318.1| PREDICTED: pseudouridylate synthase 7 homolog [Bombyx mori];>BGIBMGA010884-PA pep:novel sequence:nscaf3005:328312:338619:+ gene:BGIBMGA010884 transcript:BGIBMGA010884-TA	16	0	1657.82	2	0.00042497	90.259	50059000	50059000	0	0	0	0	0
ADAGIYQCSPAGGTPADVTIR	>gi|512937549|ref|XP_004933792.1| PREDICTED: basigin-like, partial [Bombyx mori]	21	0	2119	2	3.7831e-07	140.63	65017000	0	0	21441000	0	43576000	0
ADAGVPIEFDMEAPATSAR	>BGIBMGA010377-PA pep:novel sequence:nscaf2993:7319622:7337367:- gene:BGIBMGA010377 transcript:BGIBMGA010377-TA	19	0	1946.9	2	0.01673	58.997	67204000	0	0	22803000	44401000	0	0
ADAIQHGAAQFEQQAGK	>BGIBMGA000943-PA pep:novel sequence:nscaf1898:9157557:9157919:- gene:BGIBMGA000943 transcript:BGIBMGA000943-TA;>gi|512913297|ref|XP_004927862.1| PREDICTED: synaptobrevin-like [Bombyx mori]	17	0	1768.85	2,3	2.4419e-39	237.3	222040000	148280000	0	0	73768000	0	0
ADAVIIIHNEVYDVTK	>BGIBMGA007603-PA pep:novel sequence:nscaf2888:9622039:9632555:- gene:BGIBMGA007603 transcript:BGIBMGA007603-TA;>gi|512916745|ref|XP_004928715.1| PREDICTED: cytochrome b5-like isoform X1 [Bombyx mori];>gi|512916749|ref|XP_004928716.1| PREDICTED: cytochrome b5-like isoform X2 [Bombyx mori];>gi|512916757|ref|XP_004928718.1| PREDICTED: cytochrome b5-like isoform X4 [Bombyx mori];>gi|512916753|ref|XP…	16	0	1798.95	2,3	0.020771	58.98	47887000	0	0	0	0	47887000	0
ADAVSIDCK	>BGIBMGA001830-PA pep:novel sequence:nscaf2176:4106056:4110386:+ gene:BGIBMGA001830 transcript:BGIBMGA001830-TA;>gi|512889465|ref|XP_004922283.1| PREDICTED: RNA exonuclease 4-like [Bombyx mori]	9	0	977.449	1	0.00076786	118.26	26500000	26500000	0	0	0	0	0
ADCISETK	>BGIBMGA010010-PA pep:novel sequence:nscaf2983:1910751:1913070:- gene:BGIBMGA010010 transcript:BGIBMGA010010-TA;>gi|114052076|ref|NP_001040212.1| sericotropin precursor [Bombyx mori];>gi|87248401|gb|ABD36253.1| sericotropin [Bombyx mori]	8	0	922.407	1,2	0.0048683	110.41	372530000	89686000	34040000	196480000	29819000	22512000	0
ADCISETKADEQIVNK	>BGIBMGA010010-PA pep:novel sequence:nscaf2983:1910751:1913070:- gene:BGIBMGA010010 transcript:BGIBMGA010010-TA;>gi|114052076|ref|NP_001040212.1| sericotropin precursor [Bombyx mori];>gi|87248401|gb|ABD36253.1| sericotropin [Bombyx mori]	16	1	1819.86	2,3	4.3556e-100	322.68	6738400000	1062400000	24065000	2062800000	3302600000	253620000	32825000
ADDAFIAGHNIDGR	>gi|512910155|ref|XP_004927098.1| PREDICTED: fatty acid synthase-like [Bombyx mori];>BGIBMGA004655-PA pep:novel sequence:nscaf2810:485734:505362:- gene:BGIBMGA004655 transcript:BGIBMGA004655-TA	14	0	1470.69	2	0.0012687	83.856	45422000	0	0	45422000	0	0	0
ADDEYQHIVTR	>BGIBMGA004441-PA pep:novel sequence:nscaf2795:730395:732192:+ gene:BGIBMGA004441 transcript:BGIBMGA004441-TA;>gi|512890505|ref|XP_004922526.1| PREDICTED: dual specificity protein phosphatase 23-like [Bombyx mori]	11	0	1345.63	2	4.2024e-17	193.23	954920000	281480000	0	228720000	146390000	182590000	115730000
ADDFSSIHIR	>gi|512902782|ref|XP_004925459.1| PREDICTED: uncharacterized protein LOC101738880 isoform X1 [Bombyx mori];>BGIBMGA010979-PA pep:novel sequence:nscaf3013:270076:273061:- gene:BGIBMGA010979 transcript:BGIBMGA010979-TA;>gi|512902786|ref|XP_004925460.1| PREDICTED: uncharacterized protein LOC101738880 isoform X2 [Bombyx mori];>gi|512902790|ref|XP_004925461.1| PREDICTED: uncharacterized protein LOC101…	10	0	1159.56	2	1.1355e-05	150.66	551130000	109530000	0	61722000	273670000	106200000	0
ADDGTPIVSIIEK	>BGIBMGA013021-PA pep:novel sequence:nscaf3058:5073759:5086886:+ gene:BGIBMGA013021 transcript:BGIBMGA013021-TA;>gi|148298685|ref|NP_001091766.1| fructose 1,6-bisphosphate aldolase [Bombyx mori];>gi|95103026|gb|ABF51454.1| fructose 1,6-bisphosphate aldolase [Bombyx mori]	13	0	1356.71	1,2	2.2695e-17	223.14	9894700000	2612400000	231870000	1462100000	2997800000	2354600000	235800000
ADDGTPIVSIIEKK	>BGIBMGA013021-PA pep:novel sequence:nscaf3058:5073759:5086886:+ gene:BGIBMGA013021 transcript:BGIBMGA013021-TA;>gi|148298685|ref|NP_001091766.1| fructose 1,6-bisphosphate aldolase [Bombyx mori];>gi|95103026|gb|ABF51454.1| fructose 1,6-bisphosphate aldolase [Bombyx mori]	14	1	1484.81	2	0.0076605	71.279	187670000	59655000	0	0	128020000	0	0
ADDMPTFK	>BGIBMGA006751-PA pep:novel sequence:nscaf2855:5024672:5025414:+ gene:BGIBMGA006751 transcript:BGIBMGA006751-TA;>gi|114052751|ref|NP_001040274.1| GTP-binding nuclear protein Ran [Bombyx mori];>gi|87248587|gb|ABD36346.1| GTP-binding nuclear protein Ran [Bombyx mori]	8	0	923.406	1,2	0.00042551	160.75	1997400000	382630000	37674000	187880000	769660000	514730000	104860000
ADDNEETIK	>BGIBMGA006032-PA pep:novel sequence:nscaf2847:1649673:1653097:- gene:BGIBMGA006032 transcript:BGIBMGA006032-TA;>gi|512918574|ref|XP_004929167.1| PREDICTED: adenylate kinase isoenzyme 1-like isoform X1 [Bombyx mori];>gi|512918578|ref|XP_004929168.1| PREDICTED: adenylate kinase isoenzyme 1-like isoform X2 [Bombyx mori]	9	0	1033.46	1,2	2.5038e-05	149.72	398980000	25529000	0	0	141420000	232030000	0
ADDPSAYMDVVATATK	>BGIBMGA012935-PA pep:novel sequence:nscaf3058:624865:648517:+ gene:BGIBMGA012935 transcript:BGIBMGA012935-TA;>gi|218563475|dbj|BAH03459.1| clathrin [Bombyx mori];>gi|219362829|ref|NP_001136443.1| clathrin heavy chain [Bombyx mori]	16	0	1653.76	2	0.0018186	78.234	59834000	0	0	0	36972000	22862000	0
ADDTENVAVMTVK	>BGIBMGA008966-PA pep:novel sequence:nscaf2930:1725779:1726339:+ gene:BGIBMGA008966 transcript:BGIBMGA008966-TA;>gi|114051632|ref|NP_001040418.1| LSM Sm-like protein family member [Bombyx mori];>gi|95102812|gb|ABF51347.1| LSM Sm-like protein family member [Bombyx mori]	13	0	1391.66	2	4.373e-08	162.88	217640000	74132000	0	0	68422000	75084000	0
ADDYEQVK	>BGIBMGA003196-PA pep:novel sequence:nscaf2589:5668493:5670800:+ gene:BGIBMGA003196 transcript:BGIBMGA003196-TA;>gi|114051764|ref|NP_001040429.1| H+ transporting ATPase V0 subunit D [Bombyx mori];>gi|95102858|gb|ABF51370.1| H+ transporting ATPase V0 subunit D [Bombyx mori]	8	0	966.429	2	0.013616	89.355	18528000	0	18528000	0	0	0	0
ADEINVDSIIHR	>gi|512914979|ref|XP_004928276.1| PREDICTED: LOW QUALITY PROTEIN: serine/threonine-protein phosphatase PP1-beta catalytic subunit-like [Bombyx mori]	12	0	1380.7	2	7.1965e-25	206.58	271170000	0	5332500	114040000	144440000	0	7360700
ADEISQQTQTNFDKIEDIGQQTQK	>BGIBMGA011525-PA pep:novel sequence:nscaf3027:781317:785757:+ gene:BGIBMGA011525 transcript:BGIBMGA011525-TA;>gi|512932812|ref|XP_004932636.1| PREDICTED: putative leucine-rich repeat-containing protein DDB_G0290503-like [Bombyx mori]	24	1	2764.32	3	1.0941e-24	200.17	234900000	0	0	0	136850000	98047000	0
ADEQIVNK	>BGIBMGA010010-PA pep:novel sequence:nscaf2983:1910751:1913070:- gene:BGIBMGA010010 transcript:BGIBMGA010010-TA;>gi|114052076|ref|NP_001040212.1| sericotropin precursor [Bombyx mori];>gi|87248401|gb|ABD36253.1| sericotropin [Bombyx mori]	8	0	915.466	1	0.00014369	190.52	708420000	0	0	304150000	179190000	225080000	0
ADESYIVGK	>BGIBMGA008442-PA pep:novel sequence:nscaf2902:1775498:1799953:+ gene:BGIBMGA008442 transcript:BGIBMGA008442-TA;>gi|512914619|ref|XP_004928187.1| PREDICTED: pyruvate carboxylase, mitochondrial-like [Bombyx mori]	9	0	980.481	1,2	0.0013179	119.29	48571000	0	0	0	17573000	30998000	0
ADFAQAIINAGIR	>BGIBMGA008442-PA pep:novel sequence:nscaf2902:1775498:1799953:+ gene:BGIBMGA008442 transcript:BGIBMGA008442-TA;>gi|512914619|ref|XP_004928187.1| PREDICTED: pyruvate carboxylase, mitochondrial-like [Bombyx mori]	13	0	1358.73	2	1.8896e-17	194.96	899880000	238530000	2424300	129300000	231890000	287300000	10437000
ADFDQIIEDMSAAFR	>BGIBMGA008295-PA pep:novel sequence:nscaf2902:10918327:10927989:- gene:BGIBMGA008295 transcript:BGIBMGA008295-TA;>gi|119220834|gb|ABL61508.1| vacuolar ATP synthase catalytic subunit A [Bombyx mori];>gi|148298878|ref|NP_001091829.1| vacuolar ATP synthase catalytic subunit A [Bombyx mori]	15	0	1727.78	2,3	3.1733e-58	264.97	6476300000	843730000	0	494060000	526260000	4578200000	33965000
ADFNITVPK	>BGIBMGA003987-PA pep:novel sequence:nscaf2767:3475178:3475882:- gene:BGIBMGA003987 transcript:BGIBMGA003987-TA;>gi|512890095|ref|XP_004922453.1| PREDICTED: dihydropteridine reductase-like [Bombyx mori]	9	0	1003.53	1,2	0.0048518	110.41	1101000000	171960000	12377000	69460000	483580000	299850000	63739000
ADGIAQGQFAVK	>gi|512925035|ref|XP_004930740.1| PREDICTED: uncharacterized protein LOC101736544 [Bombyx mori];>BGIBMGA011363-PA pep:novel sequence:nscaf3026:3169848:3172185:+ gene:BGIBMGA011363 transcript:BGIBMGA011363-TA	12	0	1203.62	1,2	1.9934e-08	167.67	1427600000	479140000	0	14514000	588570000	345340000	0
ADGIAQGQFAVKDDGFAQR	>gi|512925035|ref|XP_004930740.1| PREDICTED: uncharacterized protein LOC101736544 [Bombyx mori];>BGIBMGA011363-PA pep:novel sequence:nscaf3026:3169848:3172185:+ gene:BGIBMGA011363 transcript:BGIBMGA011363-TA	19	1	1992.97	2,3	0.0011764	103.17	109870000	55328000	0	54543000	0	0	0
ADGTHVINIR	>gi|17298117|dbj|BAB78527.1| ribosome-associated protein P40 [Bombyx mori];>BGIBMGA007311-PA pep:novel sequence:nscaf2877:12757:16200:+ gene:BGIBMGA007311 transcript:BGIBMGA007311-TA;>gi|162952033|ref|NP_001106143.1| 40S ribosomal protein SA [Bombyx mori];>gi|54609281|gb|AAV34856.1| ribosomal protein SA [Bombyx mori];>gi|74904851|sp|Q5UAP4.1|RSSA_BOMMO RecName: Full=40S ribosomal protein SA;>gi|3…	10	0	1094.58	1,2	5.9701e-17	206.73	1076600000	293320000	68128000	29581000	591480000	0	94111000
ADGTVIDCITTMK	>BGIBMGA009966-PA pep:novel sequence:nscaf2980:294490:301441:- gene:BGIBMGA009966 transcript:BGIBMGA009966-TA;>gi|512907441|ref|XP_004926442.1| PREDICTED: d-2-hydroxyglutarate dehydrogenase, mitochondrial-like isoform X1 [Bombyx mori];>gi|512907443|ref|XP_004926443.1| PREDICTED: d-2-hydroxyglutarate dehydrogenase, mitochondrial-like isoform X2 [Bombyx mori]	13	0	1423.67	2	0.037274	51.643	0	0	0	0	0	0	0
ADGVVAISQK	>gi|512908279|ref|XP_004926642.1| PREDICTED: apolipophorins isoform X1 [Bombyx mori];>gi|512908283|ref|XP_004926643.1| PREDICTED: apolipophorins isoform X2 [Bombyx mori];>BGIBMGA013341-PA pep:novel sequence:nscaf3071:773228:784902:- gene:BGIBMGA013341 transcript:BGIBMGA013341-TA;>gi|347543546|dbj|BAK82317.1| apolipophorin precursor protein [Bombyx mori]	10	0	986.54	1,2	8.7624e-11	176.33	15375000000	3705900000	770580000	2531700000	4447800000	2914300000	1004400000
ADGVYRPFIITR	>gi|448824703|dbj|BAM78681.1| glucosidase II alpha-subunit [Bombyx mori];>gi|530233753|ref|NP_001268822.1| neutral alpha-glucosidase AB-like precursor [Bombyx mori];>BGIBMGA000132-PA pep:novel sequence:nscaf1108:1391873:1412495:+ gene:BGIBMGA000132 transcript:BGIBMGA000132-TA	12	1	1406.77	2,3	0.00047756	117.2	248580000	0	0	0	176840000	71746000	0
ADGYIIEGK	>BGIBMGA003397-PA pep:novel sequence:nscaf2655:1004273:1006597:+ gene:BGIBMGA003397 transcript:BGIBMGA003397-TA;>gi|112984034|ref|NP_001037263.1| ribosomal protein S8 [Bombyx mori];>gi|54609297|gb|AAV34864.1| ribosomal protein S8 [Bombyx mori]	9	0	964.487	1,2	0.003334	114.89	2010400000	648050000	117110000	132040000	292460000	787280000	33490000
ADHGFIK	>gi|114051239|ref|NP_001040113.1| cystathionine gamma-lyase [Bombyx mori];>gi|87248095|gb|ABD36100.1| cystathionine gamma-lyase [Bombyx mori];>BGIBMGA003656-PA pep:novel sequence:nscaf2674:2968892:2977567:+ gene:BGIBMGA003656 transcript:BGIBMGA003656-TA	7	0	786.402	2	0.0098806	116.3	220520000	0	42768000	0	0	106250000	71502000
ADIAEQAISK	>BGIBMGA014227-PA pep:novel sequence:nscaf98:1433179:1438281:- gene:BGIBMGA014227 transcript:BGIBMGA014227-TA;>gi|226903603|gb|ACO90372.1| myosin heavy chain variant [Bombyx mori];>gi|211939937|gb|ACJ13447.1| myosin heavy chain [Bombyx mori];>gi|512902558|ref|XP_004925405.1| PREDICTED: LOW QUALITY PROTEIN: myosin heavy chain, muscle [Bombyx mori]	10	0	1044.55	1,2	0.025164	63.401	59099000	0	0	0	23115000	0	35984000
ADIAVVEGNMAVMNDMINEITARPQATR	>gi|512928413|ref|XP_004931572.1| PREDICTED: TOM1-like protein 2-like [Bombyx mori];>BGIBMGA011641-PA pep:novel sequence:nscaf3031:3383478:3396438:- gene:BGIBMGA011641 transcript:BGIBMGA011641-TA	28	1	3029.47	3	8.705e-10	91.722	42173000	0	0	0	0	42173000	0
ADIDAAVAAAK	>BGIBMGA002457-PA pep:novel sequence:nscaf2511:594955:609690:+ gene:BGIBMGA002457 transcript:BGIBMGA002457-TA;>gi|512926556|ref|XP_004931115.1| PREDICTED: retinal dehydrogenase 1-like [Bombyx mori]	11	0	1014.53	1,2	5.3117e-07	179.51	856240000	133240000	101120000	70601000	185870000	64022000	301390000
ADIDDFFAK	>gi|512935741|ref|XP_004933348.1| PREDICTED: protein CDV3 homolog [Bombyx mori];>BGIBMGA009731-PA pep:novel sequence:nscaf2964:537920:545684:+ gene:BGIBMGA009731 transcript:BGIBMGA009731-TA	9	0	1040.48	1	6.1072e-05	156.51	400750000	109920000	0	95913000	104820000	90095000	0
ADIDDFFAKK	>gi|512935741|ref|XP_004933348.1| PREDICTED: protein CDV3 homolog [Bombyx mori];>BGIBMGA009731-PA pep:novel sequence:nscaf2964:537920:545684:+ gene:BGIBMGA009731 transcript:BGIBMGA009731-TA	10	1	1168.58	2	0.043194	51.092	3436300	0	3436300	0	0	0	0
ADIDIDKR	>gi|112984000|ref|NP_001037269.1| ribosomal protein S18 [Bombyx mori];>gi|54609321|gb|AAV34876.1| ribosomal protein S18 [Bombyx mori];>BGIBMGA003197-PA pep:novel sequence:nscaf2589:5699338:5701563:+ gene:BGIBMGA003197 transcript:BGIBMGA003197-TA	8	1	944.493	2	0.028762	83.998	476040000	0	0	0	0	476040000	0
ADIEETGR	>BGIBMGA001853-PA pep:novel sequence:nscaf2204:3496046:3500480:- gene:BGIBMGA001853 transcript:BGIBMGA001853-TA;>gi|114052278|ref|NP_001040233.1| ATP synthase [Bombyx mori];>gi|87248463|gb|ABD36284.1| ATP synthase [Bombyx mori]	8	0	889.414	1	0.00018047	186.13	644920000	130950000	27977000	169070000	150690000	132610000	33623000
ADIENQIR	>BGIBMGA014227-PA pep:novel sequence:nscaf98:1433179:1438281:- gene:BGIBMGA014227 transcript:BGIBMGA014227-TA;>gi|512902558|ref|XP_004925405.1| PREDICTED: LOW QUALITY PROTEIN: myosin heavy chain, muscle [Bombyx mori];>gi|197322816|gb|ACH69159.1| myosin heavy chain [Bombyx mori];>gi|234204059|gb|ACQ91273.1| myosin heavy chain variant B [Bombyx mori]	8	0	957.488	2	0.054331	77.318	180820000	0	19777000	161040000	0	0	0
ADIEVVDSEAHDGIFDR	>BGIBMGA001754-PA pep:novel sequence:nscaf2176:1296317:1308211:+ gene:BGIBMGA001754 transcript:BGIBMGA001754-TA;>gi|512889118|ref|XP_004922200.1| PREDICTED: gelsolin-like [Bombyx mori]	17	0	1886.86	3	0.058156	30.945	22912000	0	0	22912000	0	0	0
ADIIAYIK	>BGIBMGA009012-PA pep:novel sequence:nscaf2930:4047513:4048863:+ gene:BGIBMGA009012 transcript:BGIBMGA009012-TA;>gi|512929276|ref|XP_004931781.1| PREDICTED: cytochrome c-like isoform X1 [Bombyx mori];>gi|512929280|ref|XP_004931782.1| PREDICTED: cytochrome c-like isoform X2 [Bombyx mori];>gi|512929284|ref|XP_004931783.1| PREDICTED: cytochrome c-like isoform X3 [Bombyx mori];>gi|194303591|gb|ACF411…	8	0	905.522	1,2	0.020463	87.754	733930000	0	32443000	0	381020000	263330000	57135000
ADIIEGIHEIDSK	>BGIBMGA007517-PA pep:novel sequence:nscaf2887:1034433:1036457:- gene:BGIBMGA007517 transcript:BGIBMGA007517-TA;>gi|512899483|ref|XP_004924656.1| PREDICTED: glutamine--fructose-6-phosphate aminotransferase [isomerizing] 1-like [Bombyx mori]	13	0	1438.73	2	0.020686	47.622	47209000	0	0	0	47209000	0	0
ADIINNIGTIAK	>gi|382929292|gb|AFG30048.1| heat shock protein 90 beta [Bombyx mori];>gi|525344200|ref|NP_001266403.1| endoplasmin-like precursor [Bombyx mori];>BGIBMGA012753-PA pep:novel sequence:nscaf3056:1493310:1506523:+ gene:BGIBMGA012753 transcript:BGIBMGA012753-TA	12	0	1241.7	1,2	7.2642e-08	162.36	1856700000	49189000	47359000	370920000	1297700000	25488000	66108000
ADIQSYIR	>BGIBMGA002582-PA pep:novel sequence:nscaf2529:4412097:4413496:- gene:BGIBMGA002582 transcript:BGIBMGA002582-TA	8	0	964.498	2	0.02568	83.265	173700000	0	0	173700000	0	0	0
ADISKDEAEKIK	>BGIBMGA006975-PA pep:novel sequence:nscaf2865:5244351:5245502:- gene:BGIBMGA006975 transcript:BGIBMGA006975-TA;>gi|114053275|ref|NP_001040523.1| mitochondrial ribosomal protein L12 [Bombyx mori];>gi|95102806|gb|ABF51344.1| 60S ribosomal protein L7/l12 precursor [Bombyx mori]	12	2	1345.71	2,3	3.639e-11	173.68	1238800000	488810000	74462000	0	0	560120000	115450000
ADISPIIGVPEEHIK	>gi|512889996|ref|XP_004922426.1| PREDICTED: NADH dehydrogenase [ubiquinone] iron-sulfur protein 4, mitochondrial-like [Bombyx mori];>BGIBMGA004009-PA pep:novel sequence:nscaf2767:2791786:2793074:- gene:BGIBMGA004009 transcript:BGIBMGA004009-TA	15	0	1616.88	3	0.035686	53.924	120230000	0	0	0	0	120230000	0
ADITVKPESEIR	>BGIBMGA013531-PA pep:novel sequence:nscaf3075:753438:814599:+ gene:BGIBMGA013531 transcript:BGIBMGA013531-TA;>gi|512906794|ref|XP_004926283.1| PREDICTED: muscle M-line assembly protein unc-89-like [Bombyx mori]	12	1	1356.72	2	0.030474	64.104	115530000	0	0	34472000	0	81053000	0
ADITWADGK	>gi|512914087|ref|XP_004928054.1| PREDICTED: probable glutamine--tRNA ligase-like [Bombyx mori];>BGIBMGA001194-PA pep:novel sequence:nscaf1898:8708744:8763272:+ gene:BGIBMGA001194 transcript:BGIBMGA001194-TA	9	0	975.466	1	0.0033026	101.64	55841000	0	0	0	33680000	22161000	0
ADIVIVGK	>BGIBMGA004824-PA pep:novel sequence:nscaf2818:873105:875505:- gene:BGIBMGA004824 transcript:BGIBMGA004824-TA;>gi|114053151|ref|NP_001040123.1| electron-transfer-flavoprotein beta polypeptide [Bombyx mori];>gi|87248127|gb|ABD36116.1| electron-transfer-flavoprotein beta polypeptide [Bombyx mori]	8	0	813.496	1,2	0.014519	103.92	1272300000	303760000	107200000	255780000	417100000	188520000	0
ADIVNNIGTIAK	>BGIBMGA004612-PA pep:novel sequence:nscaf2801:616538:618688:- gene:BGIBMGA004612 transcript:BGIBMGA004612-TA;>gi|112983556|ref|NP_001036876.1| 90-kDa heat shock protein [Bombyx mori];>gi|13699184|dbj|BAB41209.1| 90-kDa heat shock protein [Bombyx mori];>gi|328774765|gb|AEB39782.1| HSP90 [Bombyx mori];>gi|295885513|gb|ADG57739.1| heat shock protein 90 [Bombyx mori]	12	0	1227.68	1,2	1.333e-24	240.85	14672000000	2881000000	405640000	2391000000	4956200000	3338900000	699680000
ADIWSIGITAIEIAK	>gi|512919359|ref|XP_004929356.1| PREDICTED: serine/threonine-protein kinase svkA-like [Bombyx mori];>BGIBMGA006001-PA pep:novel sequence:nscaf2847:4593912:4607841:- gene:BGIBMGA006001 transcript:BGIBMGA006001-TA	15	0	1599.89	2	0.0035308	71.545	26006000	0	0	0	0	26006000	0
ADKEIDETIR	>gi|512897166|ref|XP_004924087.1| PREDICTED: protein phosphatase 1B-like isoform X1 [Bombyx mori];>gi|512897170|ref|XP_004924088.1| PREDICTED: protein phosphatase 1B-like isoform X2 [Bombyx mori];>BGIBMGA004743-PA pep:novel sequence:nscaf2815:1558445:1561200:- gene:BGIBMGA004743 transcript:BGIBMGA004743-TA	10	1	1188.6	2	9.1121e-05	134.38	290630000	108100000	20962000	0	161570000	0	0
ADMIDHQQIMR	>gi|512911643|ref|XP_004927463.1| PREDICTED: EH domain-containing protein 1-like [Bombyx mori];>BGIBMGA009992-PA pep:novel sequence:nscaf2981:93175:96195:- gene:BGIBMGA009992 transcript:BGIBMGA009992-TA	11	0	1356.63	2,3	5.3542e-05	141.95	512340000	123810000	13893000	0	175270000	88079000	111290000
ADMIEVSTATPAEIIGAGR	>gi|512932425|ref|XP_004932541.1| PREDICTED: protein HGV2-like isoform X1 [Bombyx mori];>gi|512932429|ref|XP_004932542.1| PREDICTED: protein HGV2-like isoform X2 [Bombyx mori];>BGIBMGA007000-PA pep:novel sequence:nscaf2865:3452514:3457435:- gene:BGIBMGA007000 transcript:BGIBMGA007000-TA	19	0	1900.96	2	0.00029998	79.311	11532000	0	0	11532000	0	0	0
ADNAVYNR	>BGIBMGA013322-PA pep:novel sequence:nscaf3068:72877:89382:- gene:BGIBMGA013322 transcript:BGIBMGA013322-TA;>gi|512910502|ref|XP_004927188.1| PREDICTED: uncharacterized protein LOC101736230 [Bombyx mori]	8	0	921.43	1	0.0055072	105.95	29167000	29167000	0	0	0	0	0
ADNIVQQK	>BGIBMGA013462-PA pep:novel sequence:nscaf3074:118847:140732:+ gene:BGIBMGA013462 transcript:BGIBMGA013462-TA;>gi|512908162|ref|XP_004926613.1| PREDICTED: programmed cell death 6-interacting protein-like [Bombyx mori]	8	0	914.482	2	0.0096014	107.01	22043000	22043000	0	0	0	0	0
ADNKSPDDISTAIIR	>gi|112983322|ref|NP_001037003.1| transitional endoplasmic reticulum ATPase TER94 [Bombyx mori];>gi|83423461|dbj|BAE54254.1| transitional endoplasmic reticulum ATPase TER94 [Bombyx mori];>gi|95102992|gb|ABF51437.1| transitional endoplasmic reticulum ATPase TER94 [Bombyx mori];>BGIBMGA003984-PA pep:novel sequence:nscaf2767:3528995:3529749:- gene:BGIBMGA003984 transcript:BGIBMGA003984-TA	15	1	1614.82	2	1.2987e-10	166.3	1597000000	390690000	33810000	274510000	480090000	349080000	68865000
ADNPAIQFETAWAITNIASGTSAQTNK	>BGIBMGA003758-PA pep:novel sequence:nscaf2681:829116:835001:- gene:BGIBMGA003758 transcript:BGIBMGA003758-TA;>gi|114053323|ref|NP_001040340.1| karyopherin alpha 3 [Bombyx mori];>gi|95102560|gb|ABF51218.1| karyopherin alpha 3 [Bombyx mori]	27	0	2819.37	3	9.5564e-05	45.666	65981000	0	0	0	0	65981000	0
ADQIDIDEPTPGPDR	>gi|512910249|ref|XP_004927122.1| PREDICTED: ubiquitin carboxyl-terminal hydrolase 5-like [Bombyx mori];>BGIBMGA009941-PA pep:novel sequence:nscaf2971:250430:267840:+ gene:BGIBMGA009941 transcript:BGIBMGA009941-TA	15	0	1637.75	2	4.5387e-19	194.55	564100000	205150000	0	0	152500000	140620000	65823000
ADQITEEQIAEFK	>gi|114052252|ref|NP_001040234.1| calmodulin [Bombyx mori];>gi|87248465|gb|ABD36285.1| calmodulin [Bombyx mori];>BGIBMGA001318-PA pep:novel sequence:nscaf1962:174367:174993:+ gene:BGIBMGA001318 transcript:BGIBMGA001318-TA	13	0	1520.74	1,2	1.4598e-25	251.03	6498400000	1566200000	44968000	1323900000	1262100000	2173400000	127840000
ADQITEEQIAEFKEAFSIFDKDGDGTITTK	>gi|114052252|ref|NP_001040234.1| calmodulin [Bombyx mori];>gi|87248465|gb|ABD36285.1| calmodulin [Bombyx mori];>BGIBMGA001318-PA pep:novel sequence:nscaf1962:174367:174993:+ gene:BGIBMGA001318 transcript:BGIBMGA001318-TA	30	2	3346.61	3	2.0311e-16	104.29	60124000	0	0	0	0	60124000	0
ADRDISMGPR	>BGIBMGA005319-PA pep:novel sequence:nscaf2828:4488391:4489730:- gene:BGIBMGA005319 transcript:BGIBMGA005319-TA;>gi|512930974|ref|XP_004932193.1| PREDICTED: density-regulated protein-like [Bombyx mori]	10	1	1116.53	2	4.2744e-07	153.34	176170000	0	0	0	176170000	0	0
ADRDTDEINIDNVIK	>gi|114052575|ref|NP_001040480.1| protein phosphatase 1 catalytic subunit [Bombyx mori];>gi|95103070|gb|ABF51476.1| protein phosphatase 1 catalytic subunit [Bombyx mori];>BGIBMGA013230-PA pep:novel sequence:nscaf3063:1415081:1426140:+ gene:BGIBMGA013230 transcript:BGIBMGA013230-TA	15	1	1729.85	2	2.2656e-19	199.08	273130000	57775000	0	60248000	74716000	80394000	0
ADRDTDEINIDNVIKK	>gi|114052575|ref|NP_001040480.1| protein phosphatase 1 catalytic subunit [Bombyx mori];>gi|95103070|gb|ABF51476.1| protein phosphatase 1 catalytic subunit [Bombyx mori];>BGIBMGA013230-PA pep:novel sequence:nscaf3063:1415081:1426140:+ gene:BGIBMGA013230 transcript:BGIBMGA013230-TA	16	2	1857.94	3	6.2076e-05	107.75	399740000	0	0	172950000	144500000	82294000	0
ADSGPSKSDIEAVFQR	>BGIBMGA009496-PA pep:novel sequence:nscaf2953:1153328:1167055:+ gene:BGIBMGA009496 transcript:BGIBMGA009496-TA;>gi|512892007|ref|XP_004922824.1| PREDICTED: ADP-ribosylation factor GTPase-activating protein 2-like [Bombyx mori]	16	1	1705.83	2	0.0062103	66.152	22731000	0	0	0	22731000	0	0
ADSNKDGQVSVEEWVSMWNDYAQNPSAAIK	>BGIBMGA006444-PA pep:novel sequence:nscaf2853:147246:153045:+ gene:BGIBMGA006444 transcript:BGIBMGA006444-TA;>gi|512924189|ref|XP_004930538.1| PREDICTED: calexcitin-1-like isoform X1 [Bombyx mori];>gi|512924193|ref|XP_004930539.1| PREDICTED: calexcitin-1-like isoform X2 [Bombyx mori]	30	1	3338.51	3	8.7405e-33	154.63	51544000	0	0	0	0	51544000	0
ADSQEDIIIK	>BGIBMGA000991-PA pep:novel sequence:nscaf1898:6787771:6794954:- gene:BGIBMGA000991 transcript:BGIBMGA000991-TA	10	0	1130.58	1	0.0021823	95.502	14637000	0	0	14637000	0	0	0
ADSSIPTTIIQIIR	>gi|87248329|gb|ABD36217.1| fumarylacetoacetate hydrolase isoform B [Bombyx mori];>gi|160333413|ref|NP_001103763.1| fumarylacetoacetase [Bombyx mori];>gi|87248327|gb|ABD36216.1| fumarylacetoacetate hydrolase isoform A [Bombyx mori];>BGIBMGA000062-PA pep:novel sequence:nscaf1071:1239819:1245122:+ gene:BGIBMGA000062 transcript:BGIBMGA000062-TA	14	0	1526.87	2	1.0114e-06	136.3	464600000	0	0	197840000	266760000	0	0
ADSTVSDVTK	>BGIBMGA010229-PA pep:novel sequence:nscaf2986:2715652:2716443:+ gene:BGIBMGA010229 transcript:BGIBMGA010229-TA;>gi|512927404|ref|XP_004931326.1| PREDICTED: uncharacterized protein C31H12.03c-like [Bombyx mori]	10	0	1021.49	1,2	5.0455e-15	196.88	212380000	44475000	0	75184000	58402000	34315000	0
ADTAHTKIEDNPK	>BGIBMGA000680-PA pep:novel sequence:nscaf1690:4222411:4226447:+ gene:BGIBMGA000680 transcript:BGIBMGA000680-TA;>gi|512921353|ref|XP_004929856.1| PREDICTED: glutamine synthetase 2 cytoplasmic-like isoform X2 [Bombyx mori]	13	1	1438.71	2	1.375e-25	220.19	97879000	26815000	0	54659000	0	16404000	0
ADTAVATETPAPATPVK	>BGIBMGA014578-PA pep:novel sequence:scaffold855:18350:19192:- gene:BGIBMGA014578 transcript:BGIBMGA014578-TA;>gi|512937928|ref|XP_004933883.1| PREDICTED: histone H1-like [Bombyx mori];>gi|512938868|ref|XP_004934108.1| PREDICTED: histone H1-like, partial [Bombyx mori];>gi|512938952|ref|XP_004934126.1| PREDICTED: histone H1-like, partial [Bombyx mori];>gi|512939002|ref|XP_004934137.1| PREDICTED: h…	17	0	1638.85	2	7.4432e-24	201.3	309160000	90487000	0	80815000	53743000	84116000	0
ADTEICIK	>BGIBMGA009668-PA pep:novel sequence:nscaf2964:2771035:2785924:- gene:BGIBMGA009668 transcript:BGIBMGA009668-TA	8	0	948.459	1,2	0.011388	98.418	138780000	70038000	0	19476000	0	49270000	0
ADTEKAPQPQPQQQIEQQPQAQQAK	>BGIBMGA000526-PA pep:novel sequence:nscaf1690:5244759:5246496:- gene:BGIBMGA000526 transcript:BGIBMGA000526-TA;>gi|123301101|dbj|BAF45318.1| Y-box protein [Bombyx mori];>gi|112982792|ref|NP_001036897.1| Y-box protein [Bombyx mori];>gi|49532669|dbj|BAD26606.1| Y-box protein [Bombyx mori]	25	1	2814.39	3	9.4728e-20	183.88	385330000	0	22039000	92505000	170170000	85358000	15260000
ADTIDPAIIRPGR	>gi|114053311|ref|NP_001040338.1| 26S protease regulatory subunit 6B [Bombyx mori];>gi|296524764|emb|CBM37033.1| unnamed protein product [Bombyx mori];>gi|95102554|gb|ABF51215.1| 26S protease regulatory subunit 6B [Bombyx mori]	13	1	1393.77	2,3	0.00044406	114.24	314250000	78020000	0	0	236230000	0	0
ADTVDEITWR	>gi|262034597|gb|ACY06923.1| putative cuticle protein CPG44 [Bombyx mori];>gi|512898699|ref|XP_004924461.1| PREDICTED: filaggrin-2-like [Bombyx mori]	10	0	1204.57	1,2	0.0025289	111.01	648670000	30578000	0	73007000	0	432240000	112840000
ADTYPIGVHTIPK	>gi|153791817|ref|NP_001093271.1| S-adenosyl-L-homocysteine hydrolase [Bombyx mori];>gi|95102906|gb|ABF51394.1| S-adenosyl-L-homocysteine hydrolase [Bombyx mori];>BGIBMGA011168-PA pep:novel sequence:nscaf3025:37741:43383:- gene:BGIBMGA011168 transcript:BGIBMGA011168-TA	13	0	1410.75	2,3	5.3663e-06	149.02	2798900000	761220000	0	895220000	654360000	270950000	217150000
ADVGPGSADIEFK	>gi|112983505|ref|NP_001037524.1| ribosomal protein S10 [Bombyx mori];>gi|54609301|gb|AAV34866.1| ribosomal protein S10 [Bombyx mori]	13	0	1304.62	1,2	1.2052e-17	223.14	2902400000	620150000	59779000	647740000	823590000	530760000	220360000
ADVIIIIGAR	>gi|114051914|ref|NP_001040193.1| 2-hydroxyphytanoyl-CoA lyase [Bombyx mori];>gi|87248339|gb|ABD36222.1| 2-hydroxyphytanoyl-CoA lyase [Bombyx mori];>BGIBMGA009018-PA pep:novel sequence:nscaf2930:4428180:4438103:+ gene:BGIBMGA009018 transcript:BGIBMGA009018-TA	10	0	1039.64	2	0.0026338	107.24	149500000	0	0	0	86271000	63227000	0
ADVIIQIPPVIK	>gi|512923586|ref|XP_004930388.1| PREDICTED: 28S ribosomal protein S22, mitochondrial-like [Bombyx mori];>BGIBMGA006722-PA pep:novel sequence:nscaf2855:3765484:3769213:+ gene:BGIBMGA006722 transcript:BGIBMGA006722-TA	12	0	1304.81	2	0.055483	42.083	49377000	0	0	0	49377000	0	0
ADVKDAIESIEEK	>gi|512896990|ref|XP_004924043.1| PREDICTED: uncharacterized protein LOC101745370 isoform X1 [Bombyx mori];>gi|512896994|ref|XP_004924044.1| PREDICTED: uncharacterized protein LOC101745370 isoform X2 [Bombyx mori];>BGIBMGA012506-PA pep:novel sequence:nscaf3045:1853046:1863698:+ gene:BGIBMGA012506 transcript:BGIBMGA012506-TA	13	1	1445.72	2	6.3466e-08	134.88	145160000	0	8336900	42694000	83442000	0	10691000
ADVSFIAK	>gi|512908279|ref|XP_004926642.1| PREDICTED: apolipophorins isoform X1 [Bombyx mori];>gi|512908283|ref|XP_004926643.1| PREDICTED: apolipophorins isoform X2 [Bombyx mori];>gi|347543546|dbj|BAK82317.1| apolipophorin precursor protein [Bombyx mori]	8	0	849.46	1,2	0.00040105	159.2	645670000	185660000	51549000	0	229030000	143120000	36307000
ADVVESWIADKETHVR	>BGIBMGA007948-PA pep:novel sequence:nscaf2888:8275622:8304577:+ gene:BGIBMGA007948 transcript:BGIBMGA007948-TA;>gi|512916590|ref|XP_004928677.1| PREDICTED: spectrin alpha chain-like [Bombyx mori]	16	1	1853.93	3	0.0012568	50.653	10246000	0	0	0	0	0	10246000
AEAAGAASSNPNAEIIR	>gi|112982894|ref|NP_001036921.1| extracellular regulated MAP kinase [Bombyx mori];>gi|77799292|dbj|BAE46741.1| Extracellular regulated MAP kinase [Bombyx mori];>BGIBMGA006724-PA pep:novel sequence:nscaf2855:3787020:3794264:+ gene:BGIBMGA006724 transcript:BGIBMGA006724-TA	17	0	1640.81	2	1.329e-10	155.1	231820000	0	7634700	104920000	0	97044000	22214000
AEAAIAIEVAEEIVK	>BGIBMGA010588-PA pep:novel sequence:nscaf2993:7962631:7964876:+ gene:BGIBMGA010588 transcript:BGIBMGA010588-TA;>gi|151301059|ref|NP_001093091.1| H+ transporting ATP synthase delta subunit [Bombyx mori];>gi|95102732|gb|ABF51307.1| H+ transporting ATP synthase delta subunit [Bombyx mori]	15	0	1554.85	2	1.9899e-06	103.61	111300000	0	0	0	29619000	81682000	0
AEATPDFNEIPGKDSNQSIITR	>BGIBMGA011770-PA pep:novel sequence:nscaf3031:853850:856100:+ gene:BGIBMGA011770 transcript:BGIBMGA011770-TA;>gi|114051021|ref|NP_001040322.1| G protein pathway suppressor 1 [Bombyx mori];>gi|87248505|gb|ABD36305.1| G protein pathway suppressor 1 [Bombyx mori]	22	1	2402.17	3	0.064401	46.982	20500000	0	0	20500000	0	0	0
AEAVEVPIAHEEISR	>BGIBMGA003934-PA pep:novel sequence:nscaf2766:1004823:1008265:- gene:BGIBMGA003934 transcript:BGIBMGA003934-TA	15	0	1648.84	2	7.5882e-11	166.6	682410000	190140000	6455300	156740000	116690000	193240000	19150000
AECTAEEAYSNTDDR	>gi|153792270|ref|NP_001093280.1| malate dehydrogenase [Bombyx mori];>gi|95103050|gb|ABF51466.1| malate dehydrogenase [Bombyx mori];>BGIBMGA006419-PA pep:novel sequence:nscaf2853:1104436:1118380:- gene:BGIBMGA006419 transcript:BGIBMGA006419-TA	15	0	1730.67	2	2.2581e-10	164.65	97197000	19652000	0	0	51954000	25590000	0
AECTAQDAYDHTEGR	>gi|512903729|ref|XP_004925689.1| PREDICTED: NADP-dependent malic enzyme-like [Bombyx mori];>BGIBMGA006246-PA pep:novel sequence:nscaf2851:384209:412023:+ gene:BGIBMGA006246 transcript:BGIBMGA006246-TA	15	0	1722.69	2,3	3.5337e-19	196.95	299990000	77822000	9380400	55645000	90540000	48248000	18354000
AEDEGIVCVEGIK	>BGIBMGA000292-PA pep:novel sequence:nscaf1681:2642535:2650862:- gene:BGIBMGA000292 transcript:BGIBMGA000292-TA;>gi|112983096|ref|NP_001037054.1| dihydrolipoamide dehydrogenase [Bombyx mori];>gi|22135550|gb|AAM93255.1| dihydrolipoamide dehydrogenase [Bombyx mori];>gi|295852987|gb|ADG45566.1| dihydrolipoamide dehydrogenase [Bombyx mori]	13	0	1417.68	1,2	5.7636e-19	162.13	1857000000	577100000	79042000	14049000	548960000	637850000	0
AEDINQQTQNNFDKIEDIGQQTQNQWGK	>BGIBMGA011525-PA pep:novel sequence:nscaf3027:781317:785757:+ gene:BGIBMGA011525 transcript:BGIBMGA011525-TA;>gi|512932812|ref|XP_004932636.1| PREDICTED: putative leucine-rich repeat-containing protein DDB_G0290503-like [Bombyx mori]	28	1	3289.52	3	2.5611e-06	74.274	62539000	32442000	0	0	0	30096000	0
AEDIQSIATR	>BGIBMGA014203-PA pep:novel sequence:nscaf56:18541:19533:- gene:BGIBMGA014203 transcript:BGIBMGA014203-TA;>gi|512937710|ref|XP_004933831.1| PREDICTED: uncharacterized protein LOC101742613 isoform X1 [Bombyx mori];>gi|512937714|ref|XP_004933832.1| PREDICTED: uncharacterized protein LOC101742613 isoform X2 [Bombyx mori];>gi|512937718|ref|XP_004933833.1| PREDICTED: uncharacterized protein LOC1017426…	10	0	1102.56	2	0.0051288	90.05	309330000	0	11966000	66314000	199040000	0	32009000
AEDIVIGDIVEVK	>BGIBMGA005058-PA pep:novel sequence:nscaf2823:2479178:2490591:- gene:BGIBMGA005058 transcript:BGIBMGA005058-TA;>gi|512886858|ref|XP_004921827.1| PREDICTED: sodium/potassium-transporting ATPase subunit alpha-like isoform X1 [Bombyx mori];>gi|512886882|ref|XP_004921830.1| PREDICTED: sodium/potassium-transporting ATPase subunit alpha-like isoform X4 [Bombyx mori];>gi|512886869|ref|XP_004921828.1| P…	13	0	1398.76	2	0.0097644	74.769	44390000	0	0	44390000	0	0	0
AEEEFNIEK	>gi|114052088|ref|NP_001040451.1| vacuolar ATP synthase subunit E [Bombyx mori];>gi|95102942|gb|ABF51412.1| vacuolar ATP synthase subunit E [Bombyx mori];>BGIBMGA010246-PA pep:novel sequence:nscaf2986:3287161:3287559:+ gene:BGIBMGA010246 transcript:BGIBMGA010246-TA	9	0	1107.51	1,2	1.4724e-14	233.46	5266800000	1191400000	195040000	948690000	1421300000	1003700000	506700000
AEEIEISNK	>BGIBMGA001223-PA pep:novel sequence:nscaf1898:10281000:10282397:+ gene:BGIBMGA001223 transcript:BGIBMGA001223-TA;>gi|512913430|ref|XP_004927894.1| PREDICTED: DEAD-box helicase Dbp80-like isoform X1 [Bombyx mori];>gi|512913434|ref|XP_004927895.1| PREDICTED: DEAD-box helicase Dbp80-like isoform X2 [Bombyx mori];>gi|512913438|ref|XP_004927896.1| PREDICTED: DEAD-box helicase Dbp80-like isoform X3 [B…	9	0	1031.51	1	0.0065118	103.56	98566000	14810000	0	28590000	55166000	0	0
AEEIIER	>BGIBMGA008881-PA pep:novel sequence:nscaf2930:3729671:3733265:- gene:BGIBMGA008881 transcript:BGIBMGA008881-TA;>gi|112984334|ref|NP_001037215.1| ribosomal protein L11 [Bombyx mori];>gi|54609213|gb|AAV34822.1| ribosomal protein L11 [Bombyx mori]	7	0	858.445	1	0.0070607	152.63	735480000	213130000	0	0	290940000	176860000	54554000
AEEIKPVNEEDIK	>BGIBMGA001174-PA pep:novel sequence:nscaf1898:7664511:7666091:+ gene:BGIBMGA001174 transcript:BGIBMGA001174-TA;>gi|512913167|ref|XP_004927831.1| PREDICTED: CRAL-TRIO domain-containing protein C589.09, mitochondrial-like [Bombyx mori]	13	1	1512.77	2	2.1636e-05	138.21	109420000	0	0	109420000	0	0	0
AEEIQK	>gi|114051930|ref|NP_001040192.1| prefoldin beta subunit [Bombyx mori];>gi|87248333|gb|ABD36219.1| prefoldin beta subunit [Bombyx mori];>BGIBMGA012986-PA pep:novel sequence:nscaf3058:3730121:3737741:+ gene:BGIBMGA012986 transcript:BGIBMGA012986-TA;>gi|512917502|ref|XP_004928902.1| PREDICTED: trichoplein keratin filament-binding protein-like [Bombyx mori];>BGIBMGA006560-PA pep:novel sequence:nscaf…	6	0	716.37	1	0.053104	75.311	40513000	0	0	29503000	0	0	11010000
AEEISFPK	>BGIBMGA008442-PA pep:novel sequence:nscaf2902:1775498:1799953:+ gene:BGIBMGA008442 transcript:BGIBMGA008442-TA;>gi|512914619|ref|XP_004928187.1| PREDICTED: pyruvate carboxylase, mitochondrial-like [Bombyx mori]	8	0	919.465	1,2	0.02275	86.794	197770000	113730000	0	50214000	33820000	0	0
AEFAER	>BGIBMGA001585-PA pep:novel sequence:nscaf2136:6873291:6884294:+ gene:BGIBMGA001585 transcript:BGIBMGA001585-TA;>gi|121958881|sp|Q1HPQ0.1|TPM2_BOMMO RecName: Full=Tropomyosin-2;>gi|160333851|ref|NP_001103782.1| tropomyosin-2 isoform 1 [Bombyx mori];>gi|204324081|gb|ACI01047.1| actotropomyosin [Bombyx mori];>gi|95103000|gb|ABF51441.1| tropomyosin isoform 1 [Bombyx mori];CON__Q3SX28;>gi|153792609|r…	6	0	721.34	1	0.04836	107.74	348800000	0	65578000	163960000	119260000	0	0
AEFAIDK	>BGIBMGA011819-PA pep:novel sequence:nscaf3031:2579423:2582355:+ gene:BGIBMGA011819 transcript:BGIBMGA011819-TA	7	0	792.402	1,2	0.0079942	139.68	1644700000	325390000	26397000	369980000	447820000	383860000	91233000
AEFFDPDKWADIFVK	>BGIBMGA006905-PA pep:novel sequence:nscaf2860:1912760:1918814:- gene:BGIBMGA006905 transcript:BGIBMGA006905-TA;>gi|512893652|ref|XP_004923234.1| PREDICTED: putative alpha-L-fucosidase-like [Bombyx mori]	15	1	1826.89	3	0.0069074	68.919	54347000	0	0	0	54347000	0	0
AEFIIEDAK	>gi|512887957|ref|XP_004922008.1| PREDICTED: LOW QUALITY PROTEIN: myosin heavy chain, non-muscle-like [Bombyx mori]	9	0	1034.53	1,2	0.0034421	110.87	198720000	37488000	19877000	102910000	38448000	0	0
AEGDYRDNYSPGWK	>gi|512886672|ref|XP_004921797.1| PREDICTED: bifunctional glutamate/proline--tRNA ligase-like [Bombyx mori];>BGIBMGA005117-PA pep:novel sequence:nscaf2823:1348613:1365572:+ gene:BGIBMGA005117 transcript:BGIBMGA005117-TA	14	1	1656.72	2	0.0004629	97.45	73520000	0	0	50230000	0	23291000	0
AEGSGAVVSACHER	>BGIBMGA009554-PA pep:novel sequence:nscaf2959:146519:156981:- gene:BGIBMGA009554 transcript:BGIBMGA009554-TA;>gi|114051277|ref|NP_001040383.1| interleukin enhancer binding factor [Bombyx mori];>gi|95102700|gb|ABF51288.1| interleukin enhancer binding factor isoform 1 [Bombyx mori]	14	0	1428.64	2	8.1882e-07	139.3	67706000	0	0	67706000	0	0	0
AEGYQFDVAHTSVIK	>gi|112982822|ref|NP_001037540.1| phosphoglyceromutase [Bombyx mori];>gi|311821780|emb|CBX85801.1| unnamed protein product [Bombyx mori];>gi|74229869|gb|ABA00463.1| phosphoglyceromutase [Bombyx mori]	15	0	1663.82	2	6.2813e-06	112.5	34834000	0	0	0	0	34834000	0
AEIAEEFIKDR	>BGIBMGA012852-PA pep:novel sequence:nscaf3058:3535759:3539189:- gene:BGIBMGA012852 transcript:BGIBMGA012852-TA;>gi|112983864|ref|NP_001037390.1| ubiquitin-conjugating enzyme E2L [Bombyx mori];>gi|78216467|gb|ABB36655.1| ubiquitin-conjugating enzyme E2I [Bombyx mori];>gi|95102838|gb|ABF51360.1| ubiquitin-conjugating enzyme [Bombyx mori]	11	1	1319.67	3	0.0061407	86.313	56358000	0	10302000	41192000	0	0	4864000
AEIAEIPIR	>gi|512906339|ref|XP_004926171.1| PREDICTED: vacuolar protein sorting-associated protein 35-like [Bombyx mori];>BGIBMGA014194-PA pep:novel sequence:nscaf481:1218773:1231661:+ gene:BGIBMGA014194 transcript:BGIBMGA014194-TA	9	0	1010.58	2	0.0034813	90.629	146900000	61974000	9167000	0	0	59510000	16248000
AEIDFK	>gi|512895171|ref|XP_004923608.1| PREDICTED: filamin-A-like [Bombyx mori];>BGIBMGA013417-PA pep:novel sequence:nscaf3072:1364606:1372536:+ gene:BGIBMGA013417 transcript:BGIBMGA013417-TA	6	0	721.365	1	0.052325	114.59	153610000	0	0	97249000	0	56358000	0
AEIDGEIK	>BGIBMGA009900-PA pep:novel sequence:nscaf2970:1493429:1504949:+ gene:BGIBMGA009900 transcript:BGIBMGA009900-TA;>gi|148298814|ref|NP_001091759.1| annexin isoform 2 [Bombyx mori];>gi|87248455|gb|ABD36280.1| annexin isoform 2 [Bombyx mori];>gi|148298736|ref|NP_001091758.1| annexin isoform 1 [Bombyx mori];>gi|87248453|gb|ABD36279.1| annexin isoform 1 [Bombyx mori]	8	0	873.444	1	0.015184	95.909	111530000	47268000	8387700	0	0	55877000	0
AEIDSIITDETISNCPVIIIGNK	>BGIBMGA002504-PA pep:novel sequence:nscaf2511:2714638:2717806:+ gene:BGIBMGA002504 transcript:BGIBMGA002504-TA;>gi|512926764|ref|XP_004931167.1| PREDICTED: GTP-binding protein SAR1b-like isoform X1 [Bombyx mori];>gi|512926768|ref|XP_004931168.1| PREDICTED: GTP-binding protein SAR1b-like isoform X2 [Bombyx mori]	23	0	2514.29	2,3	2.6794e-23	193.54	112980000	0	0	36841000	0	76140000	0
AEIEDGPDVIR	>gi|512894140|ref|XP_004923360.1| PREDICTED: protein transport protein Sec23A-like isoform X1 [Bombyx mori];>gi|512894144|ref|XP_004923361.1| PREDICTED: protein transport protein Sec23A-like isoform X2 [Bombyx mori];>BGIBMGA004852-PA pep:novel sequence:nscaf2818:999386:1008208:+ gene:BGIBMGA004852 transcript:BGIBMGA004852-TA	11	0	1212.6	2	0.00067337	116.55	491510000	131820000	0	112130000	130200000	117350000	0
AEIEDIIIK	>BGIBMGA007637-PA pep:novel sequence:nscaf2888:8219691:8221733:- gene:BGIBMGA007637 transcript:BGIBMGA007637-TA;>gi|114053191|ref|NP_001040293.1| glycine--tRNA ligase [Bombyx mori];>gi|87248659|gb|ABD36382.1| glycyl-tRNA synthetase [Bombyx mori];>gi|1351153|sp|Q04451.2|SYG_BOMMO RecName: Full=Glycine--tRNA ligase; AltName: Full=Diadenosine tetraphosphate synthetase; Short=AP-4-A synthetase; AltNa…	9	0	1042.59	1,2	0.0086267	96.711	431040000	185820000	17058000	0	0	228160000	0
AEIEETKYPFFFEK	>BGIBMGA009107-PA pep:novel sequence:nscaf2931:1449104:1456301:+ gene:BGIBMGA009107 transcript:BGIBMGA009107-TA;>gi|160333678|ref|NP_001036994.1| glutathione S-transferase sigma 2 [Bombyx mori];>gi|459358401|pdb|3VPQ|A Chain A, Crystal Structure Of Bombyx Mori Sigma-class Glutathione Transferase In Complex With Glutathione;>gi|459358402|pdb|3VPT|A Chain A, Crystal Structure Of Bombyx Mori Sigma-c…	14	1	1776.86	2,3	5.3764e-25	214.45	1167100000	216090000	0	100040000	425360000	407860000	17775000
AEIEPVSITIK	>gi|255755668|dbj|BAH96561.1| putative acetyl transferase [Bombyx mori];>gi|306518638|ref|NP_001182381.1| putative acetyl transferase [Bombyx mori];>BGIBMGA012659-PA pep:novel sequence:nscaf3053:328965:334370:+ gene:BGIBMGA012659 transcript:BGIBMGA012659-TA	11	0	1198.68	1,2	4.486e-11	199.11	1468100000	279380000	15227000	279050000	133220000	713120000	48099000
AEIIDKYDIFVGSQATDFGEAIAR	>BGIBMGA001107-PA pep:novel sequence:nscaf1898:1784036:1792199:+ gene:BGIBMGA001107 transcript:BGIBMGA001107-TA;>gi|347326520|gb|AEO79985.1| DNA supercoiling factor [Bombyx mori]	24	1	2628.31	3	5.0789e-14	161.53	138980000	0	0	0	0	138980000	0
AEIIEDEGEAR	>gi|512925110|ref|XP_004930758.1| PREDICTED: acetyl-CoA carboxylase-like [Bombyx mori];>BGIBMGA011223-PA pep:novel sequence:nscaf3026:4100399:4125284:- gene:BGIBMGA011223 transcript:BGIBMGA011223-TA	11	0	1230.57	2	0.033331	44.616	14579000	0	0	0	0	14579000	0
AEIIFVPFK	>BGIBMGA013462-PA pep:novel sequence:nscaf3074:118847:140732:+ gene:BGIBMGA013462 transcript:BGIBMGA013462-TA;>gi|512908162|ref|XP_004926613.1| PREDICTED: programmed cell death 6-interacting protein-like [Bombyx mori]	9	0	1062.61	1,2	0.0019318	112.17	71119000	0	0	0	21298000	49821000	0
AEIIFVPFKK	>BGIBMGA013462-PA pep:novel sequence:nscaf3074:118847:140732:+ gene:BGIBMGA013462 transcript:BGIBMGA013462-TA;>gi|512908162|ref|XP_004926613.1| PREDICTED: programmed cell death 6-interacting protein-like [Bombyx mori]	10	1	1190.71	2	0.0020211	100.48	165580000	36001000	0	0	122540000	0	7037800
AEIIIGPIR	>gi|512907697|ref|XP_004926507.1| PREDICTED: dynactin subunit 1-like [Bombyx mori];>BGIBMGA003806-PA pep:novel sequence:nscaf2686:988409:1025321:- gene:BGIBMGA003806 transcript:BGIBMGA003806-TA	9	0	980.602	2	0.011156	78.334	25401000	25401000	0	0	0	0	0
AEIIIMTAPK	>gi|512894841|ref|XP_004923527.1| PREDICTED: LOW QUALITY PROTEIN: twitchin-like [Bombyx mori];>BGIBMGA004547-PA pep:novel sequence:nscaf2800:1842233:1928346:- gene:BGIBMGA004547 transcript:BGIBMGA004547-TA	10	0	1085.62	2	0.0078635	64.439	58227000	0	0	0	28134000	30093000	0
AEIIQIIK	>BGIBMGA004711-PA pep:novel sequence:nscaf2813:399254:405019:+ gene:BGIBMGA004711 transcript:BGIBMGA004711-TA;>gi|512907753|ref|XP_004926521.1| PREDICTED: ruvB-like helicase 1-like [Bombyx mori]	8	0	926.58	1	0.055074	67.032	14969000	0	0	0	0	14969000	0
AEIMIQQAEK	>gi|512894777|ref|XP_004923511.1| PREDICTED: plastin-2-like [Bombyx mori];>BGIBMGA004608-PA pep:novel sequence:nscaf2800:2754917:2770956:+ gene:BGIBMGA004608 transcript:BGIBMGA004608-TA	10	0	1159.59	1,2	0.00016234	142.43	306740000	0	0	0	200390000	106350000	0
AEINEFITR	>BGIBMGA009319-PA pep:novel sequence:nscaf2948:1808926:1812355:- gene:BGIBMGA009319 transcript:BGIBMGA009319-TA;>gi|112984112|ref|NP_001037253.1| ribosomal protein S3 [Bombyx mori];>gi|54609285|gb|AAV34858.1| ribosomal protein S3 [Bombyx mori]	9	0	1091.56	1,2	1.7107e-08	196.79	6556800000	1585100000	191570000	871160000	1832600000	1774900000	301500000
AEINIGSEHIK	>gi|512922777|ref|XP_004930200.1| PREDICTED: uncharacterized protein LOC101735936 [Bombyx mori];>BGIBMGA003468-PA pep:novel sequence:nscaf2674:6476072:6486045:- gene:BGIBMGA003468 transcript:BGIBMGA003468-TA	11	0	1209.64	2	0.019124	63.473	40187000	0	0	0	0	40187000	0
AEIPAHVVTMINNMPGK	>BGIBMGA000672-PA pep:novel sequence:nscaf1690:3762349:3777359:+ gene:BGIBMGA000672 transcript:BGIBMGA000672-TA;>gi|512921334|ref|XP_004929851.1| PREDICTED: probable citrate synthase 1, mitochondrial-like [Bombyx mori]	17	0	1820.93	2,3	7.8886e-180	284.44	4439200000	677290000	31822000	822040000	1923100000	931190000	53834000
AEIQCADSK	>gi|512895171|ref|XP_004923608.1| PREDICTED: filamin-A-like [Bombyx mori];>BGIBMGA013417-PA pep:novel sequence:nscaf3072:1364606:1372536:+ gene:BGIBMGA013417 transcript:BGIBMGA013417-TA	9	0	1020.45	2	0.0056462	94.692	12273000	0	0	0	0	0	12273000
AEIQTIIEMGFPK	>gi|512919643|ref|XP_004929435.1| PREDICTED: UBX domain-containing protein 1-like [Bombyx mori];>BGIBMGA010446-PA pep:novel sequence:nscaf2993:1986633:1989323:- gene:BGIBMGA010446 transcript:BGIBMGA010446-TA	13	0	1475.77	2	0.0015684	89.013	24164000	0	0	0	24164000	0	0
AEISDVANAIIDGADCVMISGETAK	>BGIBMGA002508-PA pep:novel sequence:nscaf2511:3237146:3253541:+ gene:BGIBMGA002508 transcript:BGIBMGA002508-TA;>gi|512926803|ref|XP_004931176.1| PREDICTED: pyruvate kinase-like isoform X1 [Bombyx mori];>gi|512926807|ref|XP_004931177.1| PREDICTED: pyruvate kinase-like isoform X2 [Bombyx mori];>gi|512926811|ref|XP_004931178.1| PREDICTED: pyruvate kinase-like isoform X3 [Bombyx mori]	25	0	2549.2	2,3	9.7022e-55	251.02	617250000	34800000	0	13181000	63722000	505550000	0
AEISEAQQIIAVCR	>gi|284027820|gb|ADB66734.1| coatomer protein complex subunit alpha [Bombyx mori];>gi|289629216|ref|NP_001166192.1| coatomer protein complex subunit alpha [Bombyx mori];>BGIBMGA010725-PA pep:novel sequence:nscaf3003:3372851:3396596:- gene:BGIBMGA010725 transcript:BGIBMGA010725-TA	14	0	1586.81	2	1.776e-128	131.36	50341000	0	0	50341000	0	0	0
AEISSFIQR	>BGIBMGA003141-PA pep:novel sequence:nscaf2589:3795048:3795948:+ gene:BGIBMGA003141 transcript:BGIBMGA003141-TA;>gi|512925795|ref|XP_004930926.1| PREDICTED: probable alpha-aspartyl dipeptidase-like [Bombyx mori]	9	0	1049.55	2	0.0033077	85.862	133970000	0	0	0	0	133970000	0
AEMAPVTVK	>BGIBMGA012660-PA pep:novel sequence:nscaf3053:339741:347438:+ gene:BGIBMGA012660 transcript:BGIBMGA012660-TA	9	0	944.5	1	0.0097156	99.139	69651000	0	0	24555000	45096000	0	0
AEMIVDAFNQMQGFK	>gi|512897568|ref|XP_004924185.1| PREDICTED: alanine aminotransferase 2-like [Bombyx mori];>BGIBMGA011983-PA pep:novel sequence:nscaf3032:1439092:1449281:+ gene:BGIBMGA011983 transcript:BGIBMGA011983-TA	15	0	1727.8	2,3	5.8374e-08	138.31	773200000	220370000	0	129820000	212220000	203420000	7375600
AENAFIPTEFR	>BGIBMGA007767-PA pep:novel sequence:nscaf2888:48053:50632:+ gene:BGIBMGA007767 transcript:BGIBMGA007767-TA;>gi|112983422|ref|NP_001036983.1| glycerophosphoryl diester phosphodiesterase precursor [Bombyx mori];>gi|259694009|emb|CBG07223.1| unnamed protein product [Bombyx mori];>gi|300579325|emb|CBV20745.1| unnamed protein product [Bombyx mori];>gi|32997080|dbj|BAC79386.1| glycerophosphoryl dieste…	11	0	1293.64	2	0.0030165	91.123	358640000	92451000	10246000	39096000	91946000	108110000	16787000
AENAINIIYQTAIK	>BGIBMGA012651-PA pep:novel sequence:nscaf3053:54067:56770:+ gene:BGIBMGA012651 transcript:BGIBMGA012651-TA	14	0	1560.85	2	0.00011529	109.16	197790000	0	0	26785000	0	171010000	0
AENAINIIYQTAIKK	>BGIBMGA012651-PA pep:novel sequence:nscaf3053:54067:56770:+ gene:BGIBMGA012651 transcript:BGIBMGA012651-TA	15	1	1688.95	2,3	0.00020183	92.8	67328000	0	0	0	39002000	28326000	0
AENFIVIR	>gi|114052038|ref|NP_001040449.1| actin related protein 2/3 complex subunit 4 [Bombyx mori];>gi|95102936|gb|ABF51409.1| actin related protein 2/3 complex subunit 4 [Bombyx mori];>BGIBMGA012934-PA pep:novel sequence:nscaf3058:606921:614435:+ gene:BGIBMGA012934 transcript:BGIBMGA012934-TA	8	0	960.539	1,2	0.0045103	113.71	180350000	0	13910000	0	166440000	0	0
AENIENVVEGIK	>gi|512911643|ref|XP_004927463.1| PREDICTED: EH domain-containing protein 1-like [Bombyx mori];>BGIBMGA009992-PA pep:novel sequence:nscaf2981:93175:96195:- gene:BGIBMGA009992 transcript:BGIBMGA009992-TA	12	0	1313.68	2	0.0056679	81.431	66234000	0	0	0	58552000	0	7682400
AENIENVVEGIKR	>gi|512911643|ref|XP_004927463.1| PREDICTED: EH domain-containing protein 1-like [Bombyx mori];>BGIBMGA009992-PA pep:novel sequence:nscaf2981:93175:96195:- gene:BGIBMGA009992 transcript:BGIBMGA009992-TA	13	1	1469.78	3	0.0024124	92.906	183510000	0	0	0	183510000	0	0
AENSSINIIGK	>gi|512930371|ref|XP_004932051.1| PREDICTED: vesicle-fusing ATPase 1 [Bombyx mori];>BGIBMGA000447-PA pep:novel sequence:nscaf1681:3833561:3847987:+ gene:BGIBMGA000447 transcript:BGIBMGA000447-TA	11	0	1144.61	2	0.082432	44.612	36861000	0	0	0	0	36861000	0
AENVEDITK	>BGIBMGA001828-PA pep:novel sequence:nscaf2176:3992077:3994335:+ gene:BGIBMGA001828 transcript:BGIBMGA001828-TA;>gi|512889447|ref|XP_004922280.1| PREDICTED: uncharacterized protein LOC101746228 [Bombyx mori]	9	0	1017.5	1	0.043825	53.751	25914000	0	0	13764000	0	12150000	0
AENYEAAIEDAEK	>BGIBMGA010475-PA pep:novel sequence:nscaf2993:599850:655860:- gene:BGIBMGA010475 transcript:BGIBMGA010475-TA;>gi|112983280|ref|NP_001036957.1| Hsc70/Hsp90-organizing protein HOP [Bombyx mori];>gi|60592739|dbj|BAD90844.1| Hsc70/Hsp90-organizing protein HOP [Bombyx mori]	13	0	1451.64	2	0.00084766	102.73	281260000	0	0	68906000	114660000	87466000	10234000
AEPAVAPNDDISEEDKR	>gi|512931070|ref|XP_004932217.1| PREDICTED: 26S proteasome non-ATPase regulatory subunit 2-like [Bombyx mori];>BGIBMGA005315-PA pep:novel sequence:nscaf2828:4579539:4590947:- gene:BGIBMGA005315 transcript:BGIBMGA005315-TA	17	1	1854.86	2,3	0.00046567	107.75	283890000	56154000	10533000	61442000	122650000	0	33117000
AEPITWIIK	>gi|512928401|ref|XP_004931569.1| PREDICTED: enoyl-CoA delta isomerase 1, mitochondrial-like isoform X1 [Bombyx mori];>gi|512928405|ref|XP_004931570.1| PREDICTED: enoyl-CoA delta isomerase 1, mitochondrial-like isoform X2 [Bombyx mori];>BGIBMGA011640-PA pep:novel sequence:nscaf3031:3406085:3406360:- gene:BGIBMGA011640 transcript:BGIBMGA011640-TA	9	0	1069.62	1,2	0.0015237	116.73	751120000	189800000	0	9997300	289770000	261540000	0
AEPNPDNIVK	>gi|512925699|ref|XP_004930902.1| PREDICTED: heat shock factor-binding protein 1-like [Bombyx mori]	10	0	1095.56	1	0.0021507	95.775	150290000	28645000	0	23216000	58916000	39518000	0
AEQDPEVIAIER	>BGIBMGA004939-PA pep:novel sequence:nscaf2822:883277:893866:- gene:BGIBMGA004939 transcript:BGIBMGA004939-TA;>gi|512898902|ref|XP_004924511.1| PREDICTED: pre-mRNA-processing factor 39-like [Bombyx mori]	12	0	1368.69	2	0.0014019	98.942	83251000	0	0	0	0	60603000	22648000
AEQFGGR	>gi|114052138|ref|NP_001040221.1| troponin T [Bombyx mori];>gi|87248429|gb|ABD36267.1| troponin T [Bombyx mori];>BGIBMGA013700-PA pep:novel sequence:nscaf3093:384954:388817:- gene:BGIBMGA013700 transcript:BGIBMGA013700-TA	7	0	763.361	2	0.0025542	118.01	371190000	0	86770000	0	0	284420000	0
AEQIRDQIQETNSEYEK	>BGIBMGA007349-PA pep:novel sequence:nscaf2883:1620610:1622328:- gene:BGIBMGA007349 transcript:BGIBMGA007349-TA;>gi|512896628|ref|XP_004923957.1| PREDICTED: 60 kDa heat shock protein, mitochondrial-like [Bombyx mori]	17	1	2079.97	2,3	2.906e-10	158.48	170720000	0	11997000	0	118730000	30279000	9716100
AEQIRDQIQETNSEYEKEK	>BGIBMGA007349-PA pep:novel sequence:nscaf2883:1620610:1622328:- gene:BGIBMGA007349 transcript:BGIBMGA007349-TA;>gi|512896628|ref|XP_004923957.1| PREDICTED: 60 kDa heat shock protein, mitochondrial-like [Bombyx mori]	19	2	2337.11	2,3,4	5.5738e-94	310.4	2848300000	569250000	64564000	0	1407100000	679660000	127750000
AEQNISSK	>BGIBMGA003564-PA pep:novel sequence:nscaf2674:1873534:1883817:- gene:BGIBMGA003564 transcript:BGIBMGA003564-TA;>gi|512922127|ref|XP_004930044.1| PREDICTED: ornithine aminotransferase, mitochondrial-like [Bombyx mori]	8	0	875.435	1	0.0031563	128	60406000	21994000	0	0	38412000	0	0
AERPIIIVGK	>gi|114051914|ref|NP_001040193.1| 2-hydroxyphytanoyl-CoA lyase [Bombyx mori];>gi|87248339|gb|ABD36222.1| 2-hydroxyphytanoyl-CoA lyase [Bombyx mori];>BGIBMGA009018-PA pep:novel sequence:nscaf2930:4428180:4438103:+ gene:BGIBMGA009018 transcript:BGIBMGA009018-TA	10	1	1094.68	2,3	0.0049711	100.82	1242800000	397050000	63407000	0	519330000	208190000	54863000
AESGAGIEIAEPIPGSNDR	>gi|512936106|ref|XP_004933438.1| PREDICTED: heterogeneous nuclear ribonucleoprotein K-like isoform X1 [Bombyx mori];>gi|512936110|ref|XP_004933439.1| PREDICTED: heterogeneous nuclear ribonucleoprotein K-like isoform X2 [Bombyx mori];>BGIBMGA001954-PA pep:novel sequence:nscaf2204:2807266:2813158:+ gene:BGIBMGA001954 transcript:BGIBMGA001954-TA	19	0	1881.91	2	5.4558e-08	151.57	103280000	33611000	4084200	54173000	0	0	11417000
AESQDVDIDAVNK	>gi|512919884|ref|XP_004929494.1| PREDICTED: 39S ribosomal protein L46, mitochondrial-like [Bombyx mori];>BGIBMGA010569-PA pep:novel sequence:nscaf2993:6630458:6633188:+ gene:BGIBMGA010569 transcript:BGIBMGA010569-TA	13	0	1402.66	2	0.03715	58.487	10701000	0	0	0	0	0	10701000
AESTHDISSFMDR	>gi|512925031|ref|XP_004930739.1| PREDICTED: putative glycogen [starch] synthase-like [Bombyx mori];>BGIBMGA011360-PA pep:novel sequence:nscaf3026:3050732:3068114:+ gene:BGIBMGA011360 transcript:BGIBMGA011360-TA	13	0	1494.64	2	0.0038593	83.877	24242000	24242000	0	0	0	0	0
AETAVIVGVPYEASTDYVR	>gi|512916669|ref|XP_004928696.1| PREDICTED: nucleolin-like isoform X1 [Bombyx mori];>gi|512916673|ref|XP_004928697.1| PREDICTED: nucleolin-like isoform X2 [Bombyx mori];>BGIBMGA007965-PA pep:novel sequence:nscaf2888:9009811:9013559:+ gene:BGIBMGA007965 transcript:BGIBMGA007965-TA	19	0	2039.02	2	3.964e-41	231.91	321500000	0	0	0	152260000	169240000	0
AETEAAVNPK	>BGIBMGA011920-PA pep:novel sequence:nscaf3032:938776:944510:- gene:BGIBMGA011920 transcript:BGIBMGA011920-TA;>gi|114052793|ref|NP_001040276.1| ribosomal protein L7Ae [Bombyx mori];>gi|87248593|gb|ABD36349.1| ribosomal protein L7Ae [Bombyx mori]	10	0	1028.51	1,2	3.9667e-11	198.65	486720000	59230000	0	48869000	79193000	213300000	86122000
AETGGAEITEVVR	>gi|512922777|ref|XP_004930200.1| PREDICTED: uncharacterized protein LOC101735936 [Bombyx mori];>BGIBMGA003468-PA pep:novel sequence:nscaf2674:6476072:6486045:- gene:BGIBMGA003468 transcript:BGIBMGA003468-TA	13	0	1330.67	2	0.0013582	96.734	254280000	119590000	9167600	0	0	96700000	28819000
AETTSTVHVHPHIYGK	>gi|112983746|ref|NP_001037309.1| vitellogenin precursor [Bombyx mori];>gi|217296|dbj|BAA02444.1| vitellogenin precursor [Bombyx mori];>gi|3123008|sp|Q27309.1|VIT_BOMMO RecName: Full=Vitellogenin; Contains: RecName: Full=Vitellin light chain; Short=VL; Contains: RecName: Full=Vitellin light chain rare isoform; Contains: RecName: Full=Vitellin heavy chain rare isoform; Contains: RecName: Full=Vite…	16	0	1775.9	2,3	1.2529e-20	196.18	579130000	506010000	11947000	0	0	42992000	18177000
AEVDETIK	>BGIBMGA001471-PA pep:novel sequence:nscaf2136:499602:503195:- gene:BGIBMGA001471 transcript:BGIBMGA001471-TA;>gi|112984352|ref|NP_001037209.1| ribosomal protein S15 [Bombyx mori];>gi|51863351|gb|AAU11820.1| ribosomal protein S15 [Bombyx mori];>gi|54609313|gb|AAV34872.1| ribosomal protein S15 [Bombyx mori]	8	0	903.455	1	8.3861e-05	189.53	1130400000	301290000	14689000	160440000	402600000	217840000	33568000
AEVDETIKK	>BGIBMGA001471-PA pep:novel sequence:nscaf2136:499602:503195:- gene:BGIBMGA001471 transcript:BGIBMGA001471-TA;>gi|112984352|ref|NP_001037209.1| ribosomal protein S15 [Bombyx mori];>gi|51863351|gb|AAU11820.1| ribosomal protein S15 [Bombyx mori];>gi|54609313|gb|AAV34872.1| ribosomal protein S15 [Bombyx mori]	9	1	1031.55	1,2	5.149e-06	154.28	7063500000	2372700000	227990000	1954600000	124620000	1653100000	730500000
AEVDIDNVK	>BGIBMGA009900-PA pep:novel sequence:nscaf2970:1493429:1504949:+ gene:BGIBMGA009900 transcript:BGIBMGA009900-TA;>gi|148298814|ref|NP_001091759.1| annexin isoform 2 [Bombyx mori];>gi|87248455|gb|ABD36280.1| annexin isoform 2 [Bombyx mori];>gi|148298736|ref|NP_001091758.1| annexin isoform 1 [Bombyx mori];>gi|87248453|gb|ABD36279.1| annexin isoform 1 [Bombyx mori]	9	0	1001.5	1,2	0.0030007	104.17	75798000	0	0	21146000	0	0	54652000
AEVDIDNVKIEYEK	>BGIBMGA009900-PA pep:novel sequence:nscaf2970:1493429:1504949:+ gene:BGIBMGA009900 transcript:BGIBMGA009900-TA;>gi|148298814|ref|NP_001091759.1| annexin isoform 2 [Bombyx mori];>gi|87248455|gb|ABD36280.1| annexin isoform 2 [Bombyx mori];>gi|148298736|ref|NP_001091758.1| annexin isoform 1 [Bombyx mori];>gi|87248453|gb|ABD36279.1| annexin isoform 1 [Bombyx mori]	14	1	1663.83	2,3	5.0321e-12	169.94	349100000	0	0	79029000	79458000	190610000	0
AEVEEK	>gi|512896990|ref|XP_004924043.1| PREDICTED: uncharacterized protein LOC101745370 isoform X1 [Bombyx mori];>gi|512896994|ref|XP_004924044.1| PREDICTED: uncharacterized protein LOC101745370 isoform X2 [Bombyx mori];>BGIBMGA012506-PA pep:novel sequence:nscaf3045:1853046:1863698:+ gene:BGIBMGA012506 transcript:BGIBMGA012506-TA;REV__>gi|112983830|ref|NP_001037295.1| troponin I [Bombyx mori];REV__>gi|…	6	0	703.339	1	0.054869	74.415	7144100	0	7144100	0	0	0	0
AEVIQQCGEVQR	>gi|512908307|ref|XP_004926649.1| PREDICTED: vinculin-like [Bombyx mori];>BGIBMGA013369-PA pep:novel sequence:nscaf3071:602631:625150:+ gene:BGIBMGA013369 transcript:BGIBMGA013369-TA	12	0	1415.68	2	0.047736	25.908	74707000	0	0	0	74707000	0	0
AEVSSGSDIGR	>BGIBMGA002594-PA pep:novel sequence:nscaf2529:3035795:3040498:- gene:BGIBMGA002594 transcript:BGIBMGA002594-TA;>gi|283558275|gb|ADB27115.1| adenylate kinase 2 [Bombyx mori];>gi|284813563|ref|NP_001165387.1| adenylate kinase 2 [Bombyx mori]	11	0	1076.51	2	0.0016987	81.625	392590000	0	0	0	0	296000000	96586000
AEVTPPEDDPK	>BGIBMGA013965-PA pep:novel sequence:nscaf3099:1029796:1033833:+ gene:BGIBMGA013965 transcript:BGIBMGA013965-TA;>gi|114051740|ref|NP_001040428.1| H+ transporting ATP synthase gamma subunit [Bombyx mori];>gi|95102852|gb|ABF51367.1| H+ transporting ATP synthase gamma subunit [Bombyx mori]	11	0	1196.56	2	0.0047211	82.171	99977000	0	46078000	0	0	0	53899000
AEWISVDPYIR	>BGIBMGA007098-PA pep:novel sequence:nscaf2865:3430927:3431934:+ gene:BGIBMGA007098 transcript:BGIBMGA007098-TA;>gi|148298833|ref|NP_001091765.1| NADP-dependent oxidoreductase [Bombyx mori];>gi|95102972|gb|ABF51427.1| NADP-dependent oxidoreductase [Bombyx mori]	11	0	1347.68	2	0.0013846	103.34	332000000	0	2088600	52322000	104670000	161070000	11852000
AFAAGADIK	>gi|87248109|gb|ABD36107.1| enoyl-CoA hydratase precursor 1 [Bombyx mori];>BGIBMGA005656-PA pep:novel sequence:nscaf2829:2659073:2666118:+ gene:BGIBMGA005656 transcript:BGIBMGA005656-TA	9	0	862.455	1,2	2.054e-08	173.23	2713900000	436550000	297610000	361610000	1039500000	225350000	353240000
AFAEIIPWIQSGK	>BGIBMGA007098-PA pep:novel sequence:nscaf2865:3430927:3431934:+ gene:BGIBMGA007098 transcript:BGIBMGA007098-TA;>gi|148298833|ref|NP_001091765.1| NADP-dependent oxidoreductase [Bombyx mori];>gi|95102972|gb|ABF51427.1| NADP-dependent oxidoreductase [Bombyx mori]	13	0	1458.79	2	0.00042389	111.39	296140000	0	4157600	262460000	0	0	29522000
AFAGAVEKPTVANVGSQIQHMCGIDIDSK	>gi|512926811|ref|XP_004931178.1| PREDICTED: pyruvate kinase-like isoform X3 [Bombyx mori]	29	1	3042.49	3,4	2.2791e-88	281.55	1607600000	0	0	0	670240000	922030000	15364000
AFANEAVIR	>BGIBMGA009974-PA pep:novel sequence:nscaf2980:37627:71027:- gene:BGIBMGA009974 transcript:BGIBMGA009974-TA	9	0	989.529	2	0.0013818	118.5	233900000	0	27444000	139400000	0	0	67053000
AFCNVVDPNR	>gi|512915980|ref|XP_004928520.1| PREDICTED: S-formylglutathione hydrolase-like isoform X1 [Bombyx mori];>gi|512915984|ref|XP_004928521.1| PREDICTED: S-formylglutathione hydrolase-like isoform X2 [Bombyx mori];>BGIBMGA007723-PA pep:novel sequence:nscaf2888:1612541:1614614:- gene:BGIBMGA007723 transcript:BGIBMGA007723-TA	10	0	1190.55	2	0.0015335	119.68	460550000	154830000	0	225140000	0	0	80580000
AFDEAASVTGK	>gi|114050833|ref|NP_001040158.1| transketolase [Bombyx mori];>gi|87248239|gb|ABD36172.1| transketolase [Bombyx mori];>BGIBMGA014211-PA pep:novel sequence:nscaf716:33115:41158:+ gene:BGIBMGA014211 transcript:BGIBMGA014211-TA	11	0	1094.52	2	0.056623	32.759	22753000	0	0	0	0	0	22753000
AFDEAASVTGKPTAIVAK	>gi|114050833|ref|NP_001040158.1| transketolase [Bombyx mori];>gi|87248239|gb|ABD36172.1| transketolase [Bombyx mori];>BGIBMGA014211-PA pep:novel sequence:nscaf716:33115:41158:+ gene:BGIBMGA014211 transcript:BGIBMGA014211-TA	18	1	1774.95	2,3	1.0154e-77	280.38	4617100000	1255300000	39080000	994770000	1234300000	990410000	103220000
AFDGFDHNR	>gi|108744606|gb|ABG02550.1| troponin C [Bombyx mori];>gi|112983086|ref|NP_001037594.1| troponin C [Bombyx mori];>gi|95103098|gb|ABF51490.1| troponin C [Bombyx mori];>gi|433339042|dbj|BAM73876.1| hypothetical protein, partial [Bombyx mori];>BGIBMGA006937-PA pep:novel sequence:nscaf2860:734844:737126:+ gene:BGIBMGA006937 transcript:BGIBMGA006937-TA	9	0	1077.46	2,3	0.00010473	138.98	578770000	258960000	40869000	0	201420000	0	77517000
AFDIISTYYDQPER	>BGIBMGA005752-PA pep:novel sequence:nscaf2838:1866920:1888209:- gene:BGIBMGA005752 transcript:BGIBMGA005752-TA;>gi|512896409|ref|XP_004923904.1| PREDICTED: tripeptidyl-peptidase 2-like [Bombyx mori]	14	0	1716.8	2	8.425e-06	130.2	65816000	0	0	0	0	65816000	0
AFEAIPR	>gi|512901326|ref|XP_004925108.1| PREDICTED: T-complex protein 1 subunit eta-like [Bombyx mori];>BGIBMGA012182-PA pep:novel sequence:nscaf3035:169295:182419:+ gene:BGIBMGA012182 transcript:BGIBMGA012182-TA	7	0	802.434	1	0.019055	114.54	205640000	0	0	69903000	135740000	0	0
AFEEADKNSPAIIFIDEIDAIAPK	>gi|112983322|ref|NP_001037003.1| transitional endoplasmic reticulum ATPase TER94 [Bombyx mori];>gi|83423461|dbj|BAE54254.1| transitional endoplasmic reticulum ATPase TER94 [Bombyx mori];>gi|95102992|gb|ABF51437.1| transitional endoplasmic reticulum ATPase TER94 [Bombyx mori];>BGIBMGA003985-PA pep:novel sequence:nscaf2767:3515815:3526308:- gene:BGIBMGA003985 transcript:BGIBMGA003985-TA	24	1	2616.33	3	3.712e-11	134.81	247220000	0	0	69461000	0	177760000	0
AFEEWIISEMMR	>gi|512915135|ref|XP_004928315.1| PREDICTED: alpha-actinin, sarcomeric-like isoform X1 [Bombyx mori];>gi|512915138|ref|XP_004928316.1| PREDICTED: alpha-actinin, sarcomeric-like isoform X2 [Bombyx mori]	12	0	1540.71	1,2	1.1421e-24	208.74	927840000	116410000	0	113560000	92331000	591940000	13602000
AFETIISQIENQIAE	>BGIBMGA014512-PA pep:novel sequence:scaffold756:21795:22643:- gene:BGIBMGA014512 transcript:BGIBMGA014512-TA;>gi|512937361|ref|XP_004933749.1| PREDICTED: uncharacterized protein LOC101738062 [Bombyx mori]	15	0	1704.86	2	6.1442e-10	155.98	349780000	0	0	0	223810000	125970000	0
AFFQGK	>BGIBMGA009103-PA pep:novel sequence:nscaf2931:1281684:1289685:+ gene:BGIBMGA009103 transcript:BGIBMGA009103-TA;>gi|76576155|gb|ABA53825.1| sterol carrier protein x [Bombyx mori];>gi|112983786|ref|NP_001037378.1| sterol carrier protein x [Bombyx mori];>gi|76576153|gb|ABA53824.1| sterol carrier protein x [Bombyx mori]	6	0	696.36	1	0.049877	113.97	68788000	0	25671000	0	0	0	43117000
AFGDSSNFVIIRD	>BGIBMGA014171-PA pep:novel sequence:nscaf481:27942:28862:+ gene:BGIBMGA014171 transcript:BGIBMGA014171-TA;>gi|512906237|ref|XP_004926146.1| PREDICTED: microvitellogenin-like [Bombyx mori]	13	1	1439.7	2	2.3056e-17	194.3	2082700000	633000000	26585000	371200000	586970000	464950000	0
AFGGQSIK	>BGIBMGA009000-PA pep:novel sequence:nscaf2930:3323434:3342136:+ gene:BGIBMGA009000 transcript:BGIBMGA009000-TA;>gi|512929202|ref|XP_004931765.1| PREDICTED: succinate dehydrogenase [ubiquinone] flavoprotein subunit, mitochondrial-like [Bombyx mori]	8	0	806.429	1	0.016674	94.114	64583000	0	0	0	32169000	32414000	0
AFGINSIVVDGHDVTEIVK	>gi|114050833|ref|NP_001040158.1| transketolase [Bombyx mori];>gi|87248239|gb|ABD36172.1| transketolase [Bombyx mori];>BGIBMGA014211-PA pep:novel sequence:nscaf716:33115:41158:+ gene:BGIBMGA014211 transcript:BGIBMGA014211-TA	19	0	2012.06	2,3	8.1565e-58	217.26	5276200000	884500000	0	91513000	1473500000	2826600000	0
AFGKDIEPEKDFEACVAK	>gi|512903729|ref|XP_004925689.1| PREDICTED: NADP-dependent malic enzyme-like [Bombyx mori];>BGIBMGA006246-PA pep:novel sequence:nscaf2851:384209:412023:+ gene:BGIBMGA006246 transcript:BGIBMGA006246-TA	18	2	2052.98	4	0.019386	79.311	34648000	0	0	34648000	0	0	0
AFGVQVISGTGGIR	>gi|512892870|ref|XP_004923039.1| PREDICTED: aspartate aminotransferase, cytoplasmic-like isoform X1 [Bombyx mori];>gi|512892874|ref|XP_004923040.1| PREDICTED: aspartate aminotransferase, cytoplasmic-like isoform X2 [Bombyx mori];>BGIBMGA003319-PA pep:novel sequence:nscaf2655:2648797:2663756:- gene:BGIBMGA003319 transcript:BGIBMGA003319-TA	14	0	1360.75	2	5.5891e-25	208.95	983990000	181310000	21172000	164820000	343830000	243050000	29804000
AFIDIGRPYEFEF	>BGIBMGA009106-PA pep:novel sequence:nscaf2931:1432778:1442854:+ gene:BGIBMGA009106 transcript:BGIBMGA009106-TA;>gi|112361467|gb|ABI15775.1| glutathione S-transferase 2 [Bombyx mori];>gi|112983028|ref|NP_001037077.1| glutathione S-transferase sigma 1 [Bombyx mori];>gi|31559115|gb|AAP50848.1| glutathione S-transferase 2 [Bombyx mori]	13	1	1602.77	2	0.00040231	114.79	957250000	298370000	0	107750000	239090000	303790000	8248000
AFIETNFR	>gi|512898683|ref|XP_004924457.1| PREDICTED: sarcoplasmic calcium-binding protein, alpha-B and -A chains-like [Bombyx mori];>BGIBMGA009050-PA pep:novel sequence:nscaf2931:1670764:1679553:- gene:BGIBMGA009050 transcript:BGIBMGA009050-TA	8	0	996.503	2	0.054796	67.169	14637000	0	0	0	0	0	14637000
AFIGCFIETSPCDAVSGDFK	>BGIBMGA004041-PA pep:novel sequence:nscaf2767:388458:389138:- gene:BGIBMGA004041 transcript:BGIBMGA004041-TA;>gi|112032179|gb|ABH88200.1| chemosensory protein 7 [Bombyx mori];>gi|112983052|ref|NP_001037068.1| chemosensory protein 7 precursor [Bombyx mori];>gi|115551754|dbj|BAF34359.1| chemosensory protein11 [Bombyx mori];>gi|77415578|emb|CAJ01458.1| hypothetical protein [Bombyx mori]	20	0	2219.99	2	1.2777e-06	143.71	182370000	0	0	11142000	46595000	124640000	0
AFIGCFIETSPCDAVSGDFKK	>BGIBMGA004041-PA pep:novel sequence:nscaf2767:388458:389138:- gene:BGIBMGA004041 transcript:BGIBMGA004041-TA;>gi|112032179|gb|ABH88200.1| chemosensory protein 7 [Bombyx mori];>gi|112983052|ref|NP_001037068.1| chemosensory protein 7 precursor [Bombyx mori];>gi|115551754|dbj|BAF34359.1| chemosensory protein11 [Bombyx mori];>gi|77415578|emb|CAJ01458.1| hypothetical protein [Bombyx mori]	21	1	2348.08	2,3	1.8565e-40	224.65	2087100000	405630000	0	165180000	724690000	776790000	14798000
AFIIEEQK	>BGIBMGA007412-PA pep:novel sequence:nscaf2883:1550683:1554482:+ gene:BGIBMGA007412 transcript:BGIBMGA007412-TA;>gi|151301158|ref|NP_001093076.1| ribosomal protein L34 [Bombyx mori];>gi|54609259|gb|AAV34845.1| ribosomal protein L34 [Bombyx mori]	8	0	976.523	1,2	3.7647e-09	221.25	6339100000	2713100000	360910000	279110000	458550000	1839400000	687990000
AFIPVGNIIQAVDK	>gi|512918740|ref|XP_004929205.1| PREDICTED: tetratricopeptide repeat protein 14 homolog isoform X1 [Bombyx mori];>gi|512918744|ref|XP_004929206.1| PREDICTED: tetratricopeptide repeat protein 14 homolog isoform X2 [Bombyx mori];>BGIBMGA005999-PA pep:novel sequence:nscaf2847:4704855:4717983:- gene:BGIBMGA005999 transcript:BGIBMGA005999-TA;>gi|512918748|ref|XP_004929207.1| PREDICTED: tetratricopept…	14	0	1483.84	2	0.027697	55.841	27532000	0	0	0	27532000	0	0
AFIPVGNIIQAVDKK	>gi|512918740|ref|XP_004929205.1| PREDICTED: tetratricopeptide repeat protein 14 homolog isoform X1 [Bombyx mori];>gi|512918744|ref|XP_004929206.1| PREDICTED: tetratricopeptide repeat protein 14 homolog isoform X2 [Bombyx mori];>BGIBMGA005999-PA pep:novel sequence:nscaf2847:4704855:4717983:- gene:BGIBMGA005999 transcript:BGIBMGA005999-TA;>gi|512918748|ref|XP_004929207.1| PREDICTED: tetratricopept…	15	1	1611.93	3	7.4346e-05	96.673	122270000	34929000	0	0	87346000	0	0
AFISIKPGFNDNSEEIKDYVR	>BGIBMGA008556-PA pep:novel sequence:nscaf2902:10308254:10322050:+ gene:BGIBMGA008556 transcript:BGIBMGA008556-TA;>gi|512915254|ref|XP_004928344.1| PREDICTED: probable 4-coumarate--CoA ligase 3-like [Bombyx mori]	21	2	2441.22	3	0.009955	60.621	66454000	0	0	0	66454000	0	0
AFISPIK	>BGIBMGA012997-PA pep:novel sequence:nscaf3058:4317900:4322277:+ gene:BGIBMGA012997 transcript:BGIBMGA012997-TA;>gi|395805236|gb|AFN71166.1| GMCbeta2 [Bombyx mori];>gi|512917574|ref|XP_004928920.1| PREDICTED: glucose dehydrogenase [acceptor]-like [Bombyx mori]	7	0	774.464	1,2	0.01003	132.96	196640000	85968000	21189000	0	63743000	25737000	0
AFKDHMTECQK	>BGIBMGA011433-PA pep:novel sequence:nscaf3027:4620917:4623259:- gene:BGIBMGA011433 transcript:BGIBMGA011433-TA;>gi|256997216|dbj|BAI22689.1| odorant binding protein [Bombyx mori];>gi|261245103|ref|NP_001159621.1| odorant binding protein LOC100307012 precursor [Bombyx mori]	11	1	1393.61	2	3.7294e-88	249.25	70740000	0	0	0	0	70740000	0
AFMTADIPNEIIEIIEK	>BGIBMGA012935-PA pep:novel sequence:nscaf3058:624865:648517:+ gene:BGIBMGA012935 transcript:BGIBMGA012935-TA;>gi|218563475|dbj|BAH03459.1| clathrin [Bombyx mori];>gi|219362829|ref|NP_001136443.1| clathrin heavy chain [Bombyx mori]	17	0	1946.01	2	1.4925e-07	149.97	345640000	19885000	0	29362000	25099000	271290000	0
AFNINSSDVQEIAIR	>BGIBMGA007418-PA pep:novel sequence:nscaf2883:1624396:1628337:+ gene:BGIBMGA007418 transcript:BGIBMGA007418-TA;>gi|114051596|ref|NP_001040165.1| adenosine kinase [Bombyx mori];>gi|87248259|gb|ABD36182.1| adenosine kinase [Bombyx mori]	15	0	1675.85	2	2.2307e-08	146.77	126560000	108960000	0	0	0	0	17603000
AFPVNHGPTSQETIIEDAAK	>BGIBMGA002640-PA pep:novel sequence:nscaf2529:372743:373435:- gene:BGIBMGA002640 transcript:BGIBMGA002640-TA;>gi|312597590|gb|ADQ89804.1| ubiquitin carboxy-terminal hydrolase CG4265 [Bombyx mori];>gi|512931543|ref|XP_004932329.1| PREDICTED: ubiquitin carboxyl-terminal hydrolase-like isoform X1 [Bombyx mori];>gi|512931547|ref|XP_004932330.1| PREDICTED: ubiquitin carboxyl-terminal hydrolase-like i…	20	0	2124.05	2,3	9.2067e-31	218.07	643700000	29463000	0	207030000	344060000	31452000	31701000
AFQEAFVK	>BGIBMGA001983-PA pep:novel sequence:nscaf2204:4280050:4285863:+ gene:BGIBMGA001983 transcript:BGIBMGA001983-TA;>gi|14028769|gb|AAK52495.1|AF361483_1 chymotrypsin inhibitor CI-8A [Bombyx mori];>gi|112983471|ref|NP_001037530.1| antichymotrypsin-1 precursor [Bombyx mori];>gi|217206|dbj|BAA02995.1| antichymotrypsin precursor [Bombyx mori];>gi|416571|sp|Q03383.1|ACH1_BOMMO RecName: Full=Antichymotryp…	8	0	938.486	1,2	0.00053279	151.5	372050000	42840000	48348000	167150000	0	0	113710000
AFQMFDTTK	>BGIBMGA008861-PA pep:novel sequence:nscaf2930:4759966:4765051:- gene:BGIBMGA008861 transcript:BGIBMGA008861-TA;>gi|114051976|ref|NP_001040443.1| troponin C 25D [Bombyx mori];>gi|95102914|gb|ABF51398.1| troponin C 25D [Bombyx mori]	9	0	1087.5	1,2	1.4844e-11	207.68	2249900000	583600000	83118000	120420000	757540000	569930000	135250000
AFSAAESIR	>BGIBMGA011891-PA pep:novel sequence:nscaf3032:2142264:2157536:- gene:BGIBMGA011891 transcript:BGIBMGA011891-TA;>gi|512897635|ref|XP_004924201.1| PREDICTED: adenylyltransferase and sulfurtransferase MOCS3-like [Bombyx mori]	9	0	950.482	1	0.0029957	104.21	649630000	215810000	0	166080000	0	267740000	0
AFSDWFSK	>BGIBMGA010040-PA pep:novel sequence:nscaf2983:75551:76399:+ gene:BGIBMGA010040 transcript:BGIBMGA010040-TA;>gi|512893817|ref|XP_004923273.1| PREDICTED: uncharacterized protein LOC101740086 [Bombyx mori]	8	0	986.45	1,2	0.0098728	106.36	486640000	127380000	13400000	65667000	120930000	124830000	34423000
AFSEDVIR	>BGIBMGA010544-PA pep:novel sequence:nscaf2993:4612784:4614149:+ gene:BGIBMGA010544 transcript:BGIBMGA010544-TA;>gi|114051920|ref|NP_001040437.1| muscular protein 20 [Bombyx mori];>gi|95102890|gb|ABF51386.1| muscular protein 20 [Bombyx mori]	8	0	935.471	1,2	0.0031295	134.85	176800000	0	37428000	74312000	0	65059000	0
AFSEIAEAIIDK	>BGIBMGA004666-PA pep:novel sequence:nscaf2810:350941:354472:+ gene:BGIBMGA004666 transcript:BGIBMGA004666-TA;>gi|111608111|gb|ABH10799.1| small GTP-binding protein Rab10 [Bombyx mori];>gi|148298847|ref|NP_001091822.1| small GTP-binding protein Rab10 [Bombyx mori]	12	0	1305.68	2	1.0484e-05	147.24	376280000	74314000	0	42071000	103390000	150890000	5612800
AFSEPESAIVR	>BGIBMGA009477-PA pep:novel sequence:nscaf2953:493144:498033:- gene:BGIBMGA009477 transcript:BGIBMGA009477-TA;>gi|512891959|ref|XP_004922812.1| PREDICTED: carboxypeptidase A4-like [Bombyx mori]	11	0	1204.61	2	0.020254	62.408	296140000	149030000	15407000	0	81513000	0	50193000
AFSESIFGGQNEGFDAPK	>gi|512932503|ref|XP_004932561.1| PREDICTED: multiple inositol polyphosphate phosphatase 1-like [Bombyx mori];>BGIBMGA006993-PA pep:novel sequence:nscaf2865:4025262:4036854:- gene:BGIBMGA006993 transcript:BGIBMGA006993-TA	18	0	1899.86	2	0.00076233	109.38	51588000	0	0	0	24353000	27235000	0
AFSEVEVR	>BGIBMGA009487-PA pep:novel sequence:nscaf2953:517470:526524:+ gene:BGIBMGA009487 transcript:BGIBMGA009487-TA;>gi|496236460|gb|AGL42356.1| carboxypeptidase B precursor [Bombyx mori];>gi|512891967|ref|XP_004922814.1| PREDICTED: carboxypeptidase B-like [Bombyx mori]	8	0	935.471	1,2	0.0032896	118.74	270170000	27744000	0	0	65232000	177190000	0
AFSPATVNTGR	>BGIBMGA012687-PA pep:novel sequence:nscaf3055:42088:47227:- gene:BGIBMGA012687 transcript:BGIBMGA012687-TA;>gi|107953774|gb|ABF85696.1| transport protein Sec61 alpha subunit [Bombyx mori];>gi|112983370|ref|NP_001037628.1| transport protein Sec61 alpha subunit [Bombyx mori];>gi|215435076|gb|ACJ66917.1| transport protein Sec61 alpha subunit [Bombyx mori]	11	0	1119.57	2	0.00086484	92.866	294190000	0	30898000	0	234350000	0	28938000
AFTGFIVER	>BGIBMGA000715-PA pep:novel sequence:nscaf1690:6034977:6050581:+ gene:BGIBMGA000715 transcript:BGIBMGA000715-TA;>gi|512921594|ref|XP_004929914.1| PREDICTED: probable medium-chain specific acyl-CoA dehydrogenase, mitochondrial-like isoform X1 [Bombyx mori];>gi|512921598|ref|XP_004929915.1| PREDICTED: probable medium-chain specific acyl-CoA dehydrogenase, mitochondrial-like isoform X2 [Bombyx mori]	9	0	1038.55	1,2	8.3388e-11	219.51	4841800000	1020800000	134310000	798790000	1365200000	1247300000	275390000
AFTHTSDYDIAISDYFR	>gi|512926563|ref|XP_004931117.1| PREDICTED: bifunctional purine biosynthesis protein PURH-like [Bombyx mori];>BGIBMGA002462-PA pep:novel sequence:nscaf2511:812351:820407:+ gene:BGIBMGA002462 transcript:BGIBMGA002462-TA	17	0	2020.92	2,3	3.8938e-50	258.16	606720000	171460000	0	93018000	208520000	133720000	0
AFTKEEEIIIQDFSR	>gi|290563285|ref|NP_001040330.1| translocon-associated protein gamma isoform 1 [Bombyx mori];>gi|87248627|gb|ABD36366.1| translocon-associated protein gamma [Bombyx mori];>BGIBMGA005328-PA pep:novel sequence:nscaf2828:4322084:4323031:- gene:BGIBMGA005328 transcript:BGIBMGA005328-TA;>gi|154146197|ref|NP_001093086.1| translocon-associated protein gamma isoform 2 [Bombyx mori];>gi|87248629|gb|ABD36…	15	1	1824.93	3	9.1956e-08	138.19	418160000	107570000	0	0	184270000	126320000	0
AFTPVIIGTAIK	>gi|512919331|ref|XP_004929349.1| PREDICTED: elongation factor G, mitochondrial-like [Bombyx mori];>BGIBMGA006144-PA pep:novel sequence:nscaf2847:4143887:4153082:+ gene:BGIBMGA006144 transcript:BGIBMGA006144-TA	12	0	1229.74	1,2	0.0012057	102.06	12991000	0	0	0	12991000	0	0
AFVAIGDNNGHIGIGVK	>BGIBMGA000867-PA pep:novel sequence:nscaf1898:13252712:13253694:- gene:BGIBMGA000867 transcript:BGIBMGA000867-TA;>gi|112982669|ref|NP_001037564.1| ribosomal protein S2 [Bombyx mori];>gi|54609283|gb|AAV34857.1| ribosomal protein S2 [Bombyx mori];>gi|161088886|gb|ABX57502.1| ribosomal protein S2 [Bombyx mori]	17	0	1680.89	3	0.0035638	63.31	162880000	38767000	0	0	0	124110000	0
AFVDAAFPDCNINVK	>gi|512925150|ref|XP_004930768.1| PREDICTED: uncharacterized protein LOC101740334 [Bombyx mori];>BGIBMGA011203-PA pep:novel sequence:nscaf3026:4907767:4908744:- gene:BGIBMGA011203 transcript:BGIBMGA011203-TA;>gi|512925486|ref|XP_004930851.1| PREDICTED: uncharacterized protein LOC101741224 [Bombyx mori];>BGIBMGA011202-PA pep:novel sequence:nscaf3026:4926408:4927385:- gene:BGIBMGA011202 transcript:…	15	0	1679.8	2	0.0027361	71.935	555400000	147590000	0	100000000	170840000	127140000	9820300
AFVDDTPAEQMK	>gi|512886672|ref|XP_004921797.1| PREDICTED: bifunctional glutamate/proline--tRNA ligase-like [Bombyx mori];>BGIBMGA005116-PA pep:novel sequence:nscaf2823:1315098:1326440:+ gene:BGIBMGA005116 transcript:BGIBMGA005116-TA	12	0	1350.61	2	8.1497e-06	148.28	666420000	0	22032000	185970000	243120000	159100000	56198000
AFVDEIVPVPVPQK	>BGIBMGA011029-PA pep:novel sequence:nscaf3015:2465470:2467257:- gene:BGIBMGA011029 transcript:BGIBMGA011029-TA;>gi|146424692|dbj|BAF62106.1| acetoacetyl-CoA thiolase [Bombyx mori];>gi|153791621|ref|NP_001093296.1| acetoacetyl-CoA thiolase [Bombyx mori]	14	0	1536.86	2	7.8761e-07	139.78	1909100000	452110000	14348000	324990000	627870000	455260000	34534000
AFVDEIVPVPVPQKR	>BGIBMGA011029-PA pep:novel sequence:nscaf3015:2465470:2467257:- gene:BGIBMGA011029 transcript:BGIBMGA011029-TA;>gi|146424692|dbj|BAF62106.1| acetoacetyl-CoA thiolase [Bombyx mori];>gi|153791621|ref|NP_001093296.1| acetoacetyl-CoA thiolase [Bombyx mori]	15	1	1692.96	2,3	1.1614e-06	127.76	583180000	106340000	0	77962000	259970000	138910000	0
AFVTPADVVAGVYK	>gi|512894777|ref|XP_004923511.1| PREDICTED: plastin-2-like [Bombyx mori];>BGIBMGA004608-PA pep:novel sequence:nscaf2800:2754917:2770956:+ gene:BGIBMGA004608 transcript:BGIBMGA004608-TA	14	0	1435.77	2	2.342e-05	122.45	462050000	99249000	3887100	54671000	112510000	179660000	12073000
AFVVIK	>BGIBMGA008524-PA pep:novel sequence:nscaf2902:7414478:7431609:+ gene:BGIBMGA008524 transcript:BGIBMGA008524-TA;>gi|512915602|ref|XP_004928429.1| PREDICTED: probable 4-coumarate--CoA ligase 1-like [Bombyx mori]	6	0	675.432	1	0.056185	93.595	28761000	28761000	0	0	0	0	0
AFWEQQEK	>gi|512917658|ref|XP_004928941.1| PREDICTED: eukaryotic translation initiation factor 3 subunit A-like isoform X1 [Bombyx mori];>BGIBMGA013025-PA pep:novel sequence:nscaf3058:5566960:5585476:+ gene:BGIBMGA013025 transcript:BGIBMGA013025-TA;>gi|512917662|ref|XP_004928942.1| PREDICTED: eukaryotic translation initiation factor 3 subunit A-like isoform X2 [Bombyx mori]	8	0	1064.49	1,2	0.0025765	151.29	243910000	145390000	14237000	0	29679000	13336000	41270000
AGAEYVVESTGVFTTTDK	>BGIBMGA007490-PA pep:novel sequence:nscaf2886:1108723:1109721:+ gene:BGIBMGA007490 transcript:BGIBMGA007490-TA;>gi|109119903|dbj|BAE96011.1| glyceraldehyde-3-phosphate dehydrogenase [Bombyx mori];>gi|112983816|ref|NP_001037386.1| glyceraldehyde-3-phosphate dehydrogenase [Bombyx mori];>gi|90309026|gb|ABA43638.2| glyceraldehyde-3-phosphate dehydrogenase [Bombyx mori]	18	0	1873.89	2,3	1.4348e-17	155.1	767880000	50879000	5622300	46370000	287520000	315190000	62298000
AGAGSAIAPWIGAPNEAAIKEECISISTDRR	>gi|512904919|ref|XP_004925816.1| PREDICTED: synapse-associated protein of 47 kDa-like [Bombyx mori];>BGIBMGA008730-PA pep:novel sequence:nscaf2912:1432992:1441593:+ gene:BGIBMGA008730 transcript:BGIBMGA008730-TA	31	2	3210.61	4	0.0002898	61.911	62190000	0	0	0	62190000	0	0
AGAGVDNIDVDSAGK	>BGIBMGA012309-PA pep:novel sequence:nscaf3040:472822:490291:+ gene:BGIBMGA012309 transcript:BGIBMGA012309-TA;>gi|512934875|ref|XP_004933138.1| PREDICTED: d-3-phosphoglycerate dehydrogenase-like [Bombyx mori]	15	0	1387.66	2	2.1417e-26	176.32	1571500000	338920000	47446000	403060000	582200000	199870000	0
AGAGVDNIDVDSAGKK	>BGIBMGA012309-PA pep:novel sequence:nscaf3040:472822:490291:+ gene:BGIBMGA012309 transcript:BGIBMGA012309-TA;>gi|512934875|ref|XP_004933138.1| PREDICTED: d-3-phosphoglycerate dehydrogenase-like [Bombyx mori]	16	1	1515.75	2	1.9859e-16	186.42	606560000	138400000	11132000	131210000	226770000	71303000	27742000
AGAHVVAPSDMMDNR	>BGIBMGA007949-PA pep:novel sequence:nscaf2888:8313632:8340367:+ gene:BGIBMGA007949 transcript:BGIBMGA007949-TA	15	0	1569.7	2,3	6.6198e-06	112.15	144060000	0	0	55790000	0	42027000	46243000
AGAINTENISAVDMNEIFSIPK	>BGIBMGA004276-PA pep:novel sequence:nscaf2789:1180525:1192971:- gene:BGIBMGA004276 transcript:BGIBMGA004276-TA;>gi|95103060|gb|ABF51471.1| mitochondrial phosphoenolpyruvate carboxykinase isoform 4 [Bombyx mori]	22	0	2333.16	2	1.4541e-08	146.6	145230000	0	0	0	69694000	75535000	0
AGAITFICGDEATAAK	>gi|114053127|ref|NP_001040337.1| aspartate aminotransferase [Bombyx mori];>gi|95102552|gb|ABF51214.1| aspartate aminotransferase [Bombyx mori];>BGIBMGA003116-PA pep:novel sequence:nscaf2589:2761914:2774749:+ gene:BGIBMGA003116 transcript:BGIBMGA003116-TA	16	0	1594.77	2	0.008458	58.045	119250000	0	0	0	0	119250000	0
AGAMENWGIVK	>BGIBMGA008063-PA pep:novel sequence:nscaf2889:964602:1009276:+ gene:BGIBMGA008063 transcript:BGIBMGA008063-TA;>gi|389568594|gb|AFK85021.1| aminopeptidase N-5 [Bombyx mori];>gi|525343166|ref|NP_001266323.1| membrane alanyl aminopeptidase-like precursor [Bombyx mori]	11	0	1174.58	2	0.0011535	90.05	222160000	83469000	13617000	0	0	98427000	26646000
AGAMIFER	>BGIBMGA014136-PA pep:novel sequence:nscaf463:1453322:1454587:+ gene:BGIBMGA014136 transcript:BGIBMGA014136-TA;>gi|512901637|ref|XP_004925184.1| PREDICTED: 26S proteasome non-ATPase regulatory subunit 11-like [Bombyx mori]	8	0	893.443	2	0.0018918	123.92	15621000	0	4703400	0	0	0	10918000
AGANIVAISR	>gi|512905210|ref|XP_004925887.1| PREDICTED: L-xylulose reductase-like isoform X1 [Bombyx mori];>gi|512905214|ref|XP_004925888.1| PREDICTED: L-xylulose reductase-like isoform X2 [Bombyx mori];>BGIBMGA007258-PA pep:novel sequence:nscaf2876:1394599:1399112:- gene:BGIBMGA007258 transcript:BGIBMGA007258-TA	10	0	970.556	2	0.0060424	77.358	260590000	0	0	260590000	0	0	0
AGAQIEANKDWAK	>gi|512901569|ref|XP_004925167.1| PREDICTED: trifunctional purine biosynthetic protein adenosine-3-like [Bombyx mori];>BGIBMGA014118-PA pep:novel sequence:nscaf463:40757:52126:- gene:BGIBMGA014118 transcript:BGIBMGA014118-TA	13	1	1400.7	2,3	3.6045e-17	192.65	835730000	133510000	0	209760000	340950000	101390000	50117000
AGATCIGVIEHDGSIYNPDGINPK	>BGIBMGA006507-PA pep:novel sequence:nscaf2853:4795646:4815088:+ gene:BGIBMGA006507 transcript:BGIBMGA006507-TA;>gi|114052462|ref|NP_001040245.1| glutamate dehydrogenase [Bombyx mori];>gi|87248501|gb|ABD36303.1| glutamate dehydrogenase [Bombyx mori]	24	0	2497.19	2,3	2.8262e-99	297.05	2559300000	405420000	27384000	467880000	771040000	814550000	72985000
AGAVEKPTVANVGSQIQHMCGIDIDSK	>BGIBMGA002508-PA pep:novel sequence:nscaf2511:3237146:3253541:+ gene:BGIBMGA002508 transcript:BGIBMGA002508-TA;>gi|512926803|ref|XP_004931176.1| PREDICTED: pyruvate kinase-like isoform X1 [Bombyx mori];>gi|512926807|ref|XP_004931177.1| PREDICTED: pyruvate kinase-like isoform X2 [Bombyx mori]	27	1	2824.38	3,4	1.8921e-18	151.65	285620000	0	0	0	285620000	0	0
AGCNVIIVQK	>gi|114052545|ref|NP_001040107.1| chaperonin subunit 4 delta [Bombyx mori];>gi|87248081|gb|ABD36093.1| chaperonin subunit 4 delta [Bombyx mori];>BGIBMGA010666-PA pep:novel sequence:nscaf2998:878459:885358:+ gene:BGIBMGA010666 transcript:BGIBMGA010666-TA	10	0	1100.6	1,2	2.1549e-15	166.09	1187300000	297200000	6491600	84464000	461190000	305290000	32699000
AGDDCMVIPTVPEDQIK	>BGIBMGA012304-PA pep:novel sequence:nscaf3040:229561:244273:+ gene:BGIBMGA012304 transcript:BGIBMGA012304-TA;>gi|157313403|gb|ABV32570.1| 1-Cys peroxiredoxin [Bombyx mori];>gi|114051564|ref|NP_001040104.1| glutathione peroxidase [Bombyx mori];>gi|87248073|gb|ABD36089.1| glutathione peroxidase [Bombyx mori]	17	0	1886.88	2	0.033818	55.864	50860000	29094000	0	21766000	0	0	0
AGDECGAIESVK	>BGIBMGA012075-PA pep:novel sequence:nscaf3034:270227:270730:- gene:BGIBMGA012075 transcript:BGIBMGA012075-TA;>gi|512933861|ref|XP_004932896.1| PREDICTED: glycine cleavage system H protein, mitochondrial-like isoform X1 [Bombyx mori];>gi|512933865|ref|XP_004932897.1| PREDICTED: glycine cleavage system H protein, mitochondrial-like isoform X2 [Bombyx mori]	12	0	1234.55	2	0.0037625	89.013	12017000	0	0	0	0	0	12017000
AGDGADEMIIDK	>gi|512889366|ref|XP_004922260.1| PREDICTED: uncharacterized protein LOC101743059 [Bombyx mori];>BGIBMGA001808-PA pep:novel sequence:nscaf2176:3100010:3112469:+ gene:BGIBMGA001808 transcript:BGIBMGA001808-TA	12	0	1233.55	2	0.074462	48.532	47102000	0	0	47102000	0	0	0
AGDSEKEEFSK	>BGIBMGA009875-PA pep:novel sequence:nscaf2970:460807:473249:+ gene:BGIBMGA009875 transcript:BGIBMGA009875-TA;>gi|512895322|ref|XP_004923644.1| PREDICTED: probable dynactin subunit 2-like [Bombyx mori]	11	1	1225.55	2	1.0122e-22	179.6	126380000	59951000	11533000	28659000	26240000	0	0
AGDSSVDESQIK	>BGIBMGA007684-PA pep:novel sequence:nscaf2888:5272861:5273286:- gene:BGIBMGA007684 transcript:BGIBMGA007684-TA;>gi|512916350|ref|XP_004928619.1| PREDICTED: up-regulated during skeletal muscle growth protein 5-like [Bombyx mori]	12	0	1234.57	1,2	9.2825e-25	211.46	1695300000	364020000	118890000	280060000	308840000	508080000	115440000
AGECTEEEVEK	>gi|112984000|ref|NP_001037269.1| ribosomal protein S18 [Bombyx mori];>gi|54609321|gb|AAV34876.1| ribosomal protein S18 [Bombyx mori];>BGIBMGA003197-PA pep:novel sequence:nscaf2589:5699338:5701563:+ gene:BGIBMGA003197 transcript:BGIBMGA003197-TA	11	0	1279.52	1,2	7.9511e-24	213.8	6794000000	1716000000	436610000	1031500000	1384100000	1858800000	366970000
AGEGEDISQWK	>BGIBMGA006704-PA pep:novel sequence:nscaf2855:2765674:2766843:+ gene:BGIBMGA006704 transcript:BGIBMGA006704-TA;>gi|512393104|gb|AGO02039.1| vasa intronic protein [Bombyx mori];>gi|525342791|ref|NP_001266293.1| plasminogen activator inhibitor 1 RNA-binding protein-like [Bombyx mori]	11	0	1218.55	1,2	4.7998e-26	183.85	1208900000	388550000	0	208720000	361360000	197880000	52425000
AGEIASTDPDYSIR	>BGIBMGA000701-PA pep:novel sequence:nscaf1690:5265439:5267758:+ gene:BGIBMGA000701 transcript:BGIBMGA000701-TA;>gi|112982683|ref|NP_001036912.1| catalase [Bombyx mori];>gi|51571867|dbj|BAD38853.1| catalase [Bombyx mori]	14	0	1493.7	1,2	1.3164e-09	167.98	5609200000	1211900000	211890000	1403800000	1566000000	938540000	277120000
AGEIEKEIEK	>gi|512897568|ref|XP_004924185.1| PREDICTED: alanine aminotransferase 2-like [Bombyx mori]	10	1	1144.6	1,2	0.00058023	131.83	1105400000	648410000	65135000	0	29587000	280290000	81997000
AGEIIGGAEK	>gi|512910256|ref|XP_004927124.1| PREDICTED: perilipin-4-like isoform X1 [Bombyx mori];>gi|512910258|ref|XP_004927125.1| PREDICTED: perilipin-4-like isoform X2 [Bombyx mori];>BGIBMGA009933-PA pep:novel sequence:nscaf2971:274009:294931:- gene:BGIBMGA009933 transcript:BGIBMGA009933-TA	10	0	943.497	1,2	0.00039166	123.86	639240000	311020000	0	60160000	68095000	199960000	0
AGESAVSTASKPQMR	>BGIBMGA014175-PA pep:novel sequence:nscaf481:77993:80054:+ gene:BGIBMGA014175 transcript:BGIBMGA014175-TA;>gi|512906245|ref|XP_004926148.1| PREDICTED: cytochrome c oxidase subunit 6C-like isoform X1 [Bombyx mori];>gi|512906249|ref|XP_004926149.1| PREDICTED: cytochrome c oxidase subunit 6C-like isoform X2 [Bombyx mori];>gi|512906253|ref|XP_004926150.1| PREDICTED: cytochrome c oxidase subunit 6C-l…	15	1	1518.75	2,3	2.1955e-58	271.59	2169900000	334050000	91350000	639050000	504600000	456360000	144470000
AGESVIGIQAGTNK	>BGIBMGA010544-PA pep:novel sequence:nscaf2993:4612784:4614149:+ gene:BGIBMGA010544 transcript:BGIBMGA010544-TA;>gi|114051920|ref|NP_001040437.1| muscular protein 20 [Bombyx mori];>gi|95102890|gb|ABF51386.1| muscular protein 20 [Bombyx mori]	14	0	1343.7	1,2	3.788e-34	272.97	2328100000	433800000	40522000	503160000	825640000	401860000	123160000
AGETVVVTGAAGAVGSIVGQIAK	>BGIBMGA007098-PA pep:novel sequence:nscaf2865:3430927:3431934:+ gene:BGIBMGA007098 transcript:BGIBMGA007098-TA;>gi|148298833|ref|NP_001091765.1| NADP-dependent oxidoreductase [Bombyx mori];>gi|95102972|gb|ABF51427.1| NADP-dependent oxidoreductase [Bombyx mori]	23	0	2054.14	2	3.56e-09	141.78	37916000	0	0	0	0	37916000	0
AGEVAAADAR	>BGIBMGA009875-PA pep:novel sequence:nscaf2970:460807:473249:+ gene:BGIBMGA009875 transcript:BGIBMGA009875-TA;>gi|512895322|ref|XP_004923644.1| PREDICTED: probable dynactin subunit 2-like [Bombyx mori]	10	0	929.457	2	0.03868	55.401	53996000	0	0	53996000	0	0	0
AGEWDTQNTK	>gi|112983100|ref|NP_001037053.1| clip domain serine protease 11 precursor [Bombyx mori];>gi|198041267|dbj|BAG70412.1| serine protease homolog 1 [Bombyx mori];>gi|25992174|gb|AAN77090.1| masquerade-like serine proteinase homolog [Bombyx mori];>BGIBMGA014404-PA pep:novel sequence:scaffold606:23519:38676:+ gene:BGIBMGA014404 transcript:BGIBMGA014404-TA	10	0	1148.51	2	0.00095413	125.74	35711000	0	19901000	0	0	0	15811000
AGEWDTQTIK	>BGIBMGA009551-PA pep:novel sequence:nscaf2957:34451:45448:+ gene:BGIBMGA009551 transcript:BGIBMGA009551-TA;>gi|114052256|ref|NP_001040462.1| serine proteinase-like protein precursor [Bombyx mori];>gi|95102990|gb|ABF51436.1| serine proteinase-like protein [Bombyx mori]	10	0	1147.55	1,2	0.00018205	139.02	1144600000	403630000	39268000	35740000	396350000	183760000	85816000
AGFAGDQIPK	>BGIBMGA012151-PA pep:novel sequence:nscaf3035:1021314:1029470:- gene:BGIBMGA012151 transcript:BGIBMGA012151-TA;>gi|114053021|ref|NP_001040336.1| ARP1 actin-related protein 1-like protein A [Bombyx mori];>gi|95102550|gb|ABF51213.1| ARP1 actin-related protein 1-like protein A [Bombyx mori]	10	0	1002.51	1,2	0.0049789	84.916	491060000	25255000	0	269640000	178630000	17535000	0
AGFAVDEFVK	>gi|114053253|ref|NP_001040525.1| 6-phosphogluconate dehydrogenase [Bombyx mori];>gi|95102844|gb|ABF51363.1| 6-phosphogluconate dehydrogenase [Bombyx mori];>BGIBMGA012298-PA pep:novel sequence:nscaf3040:48650:62911:- gene:BGIBMGA012298 transcript:BGIBMGA012298-TA	10	0	1081.54	1,2	0.00067193	128.69	532520000	218670000	14402000	12042000	0	248870000	38541000
AGFAVQGNAQR	>gi|512908279|ref|XP_004926642.1| PREDICTED: apolipophorins isoform X1 [Bombyx mori];>gi|512908283|ref|XP_004926643.1| PREDICTED: apolipophorins isoform X2 [Bombyx mori];>BGIBMGA013342-PA pep:novel sequence:nscaf3071:739110:772553:- gene:BGIBMGA013342 transcript:BGIBMGA013342-TA;>gi|347543546|dbj|BAK82317.1| apolipophorin precursor protein [Bombyx mori]	11	0	1117.56	1,2	8.885e-06	187.34	5898900000	1134800000	304570000	1241700000	1557500000	1025300000	634990000
AGFPPDTPIVIYEEIKPDFVEK	>BGIBMGA007315-PA pep:novel sequence:nscaf2879:58865:82555:- gene:BGIBMGA007315 transcript:BGIBMGA007315-TA;>gi|512912271|ref|XP_004927614.1| PREDICTED: ubiquitin carboxyl-terminal hydrolase 7-like [Bombyx mori]	22	1	2503.29	3	9.7897e-05	76.186	125070000	0	0	0	0	125070000	0
AGFPWESPKPIIVE	>BGIBMGA012515-PA pep:novel sequence:nscaf3045:2237414:2244061:+ gene:BGIBMGA012515 transcript:BGIBMGA012515-TA;>gi|114052392|ref|NP_001040509.1| S-adenosylmethionine synthetase [Bombyx mori];>gi|95102576|gb|ABF51226.1| S-adenosylmethionine synthetase [Bombyx mori]	14	1	1568.82	2	0.002333	80.706	546070000	118580000	0	93468000	171850000	148360000	13798000
AGGAGGAGGGAGGAGGAAAIR	>gi|512910140|ref|XP_004927094.1| PREDICTED: cohesin subunit SA-1-like [Bombyx mori];>BGIBMGA004658-PA pep:novel sequence:nscaf2810:321132:349378:- gene:BGIBMGA004658 transcript:BGIBMGA004658-TA	21	0	1482.73	2	0.00014437	94.61	73169000	40011000	0	0	0	33158000	0
AGGDDWEQTWER	>BGIBMGA011180-PA pep:novel sequence:nscaf3026:6331190:6335122:- gene:BGIBMGA011180 transcript:BGIBMGA011180-TA;>gi|512925234|ref|XP_004930789.1| PREDICTED: coatomer subunit gamma [Bombyx mori];>gi|7637410|dbj|BAA93048.2| nonclathrin coat protein gamma2-COP [Bombyx mori]	12	0	1448.6	2	0.00019214	124.38	48466000	0	0	48466000	0	0	0
AGGGHIAGGAGAGVIRPAAAAQDIK	>BGIBMGA006809-PA pep:novel sequence:nscaf2859:1454048:1465713:- gene:BGIBMGA006809 transcript:BGIBMGA006809-TA	25	1	2185.17	3	0.0076758	54.672	10073000	0	0	0	0	0	10073000
AGGPNYVMR	>BGIBMGA007601-PA pep:novel sequence:nscaf2888:9659668:9661365:- gene:BGIBMGA007601 transcript:BGIBMGA007601-TA;>gi|512916781|ref|XP_004928724.1| PREDICTED: delta-1-pyrroline-5-carboxylate dehydrogenase, mitochondrial-like [Bombyx mori]	9	0	963.46	2	1.3199e-13	144.38	60555000	0	60555000	0	0	0	0
AGGSAAAQIQPIIDNQIGIK	>BGIBMGA000201-PA pep:novel sequence:nscaf1299:349965:350663:+ gene:BGIBMGA000201 transcript:BGIBMGA000201-TA;>gi|151301141|ref|NP_001093092.1| proteasome beta subunit [Bombyx mori];>gi|95102764|gb|ABF51323.1| proteasome beta subunit [Bombyx mori]	20	0	1964.07	2,3	7.3954e-22	196.06	1745300000	332510000	0	303970000	735160000	355500000	18167000
AGHIQIVK	>BGIBMGA012935-PA pep:novel sequence:nscaf3058:624865:648517:+ gene:BGIBMGA012935 transcript:BGIBMGA012935-TA;>gi|218563475|dbj|BAH03459.1| clathrin [Bombyx mori];>gi|219362829|ref|NP_001136443.1| clathrin heavy chain [Bombyx mori]	8	0	864.518	1,2	0.0093572	122.98	242750000	62497000	0	121000000	0	59256000	0
AGHSAVAIQTR	>BGIBMGA009463-PA pep:novel sequence:nscaf2953:1352157:1354673:- gene:BGIBMGA009463 transcript:BGIBMGA009463-TA;>gi|512892015|ref|XP_004922826.1| PREDICTED: host cell factor 1-like [Bombyx mori]	11	0	1109.59	2	0.00043727	123.67	12175000	0	12175000	0	0	0	0
AGIACNSQPVIIDIIR	>gi|512919538|ref|XP_004929409.1| PREDICTED: protein FAM151A-like isoform X1 [Bombyx mori];>BGIBMGA010478-PA pep:novel sequence:nscaf2993:447227:450015:- gene:BGIBMGA010478 transcript:BGIBMGA010478-TA;>gi|512919542|ref|XP_004929410.1| PREDICTED: protein FAM151A-like isoform X2 [Bombyx mori]	16	0	1738.94	2	6.3549e-16	183.41	692200000	137190000	0	94661000	181580000	270870000	7901300
AGIAFPTGCSR	>BGIBMGA009963-PA pep:novel sequence:nscaf2980:355841:363011:- gene:BGIBMGA009963 transcript:BGIBMGA009963-TA;>gi|512907476|ref|XP_004926452.1| PREDICTED: methionine aminopeptidase 2-like isoform X1 [Bombyx mori];>gi|512907480|ref|XP_004926453.1| PREDICTED: methionine aminopeptidase 2-like isoform X2 [Bombyx mori]	11	0	1135.54	1,2	0.0030269	72.434	830640000	0	32156000	0	511220000	287270000	0
AGIATHFVPSK	>gi|512926929|ref|XP_004931208.1| PREDICTED: 3-hydroxyisobutyryl-CoA hydrolase, mitochondrial-like [Bombyx mori];>BGIBMGA002376-PA pep:novel sequence:nscaf2511:5661585:5664133:- gene:BGIBMGA002376 transcript:BGIBMGA002376-TA	11	0	1126.61	2	0.015808	67.456	33204000	0	0	0	0	33204000	0
AGIDHISNEK	>BGIBMGA014227-PA pep:novel sequence:nscaf98:1433179:1438281:- gene:BGIBMGA014227 transcript:BGIBMGA014227-TA;>gi|209978346|gb|ACJ04620.1| myosin heavy chain [Bombyx mori];>gi|197322818|gb|ACH69160.1| myosin heavy chain [Bombyx mori]	10	0	1082.54	2	0.00064182	129	104760000	0	0	104760000	0	0	0
AGIIAGAR	>gi|103058022|gb|ABF71565.1| translation elongation factor 2 [Bombyx mori];>gi|112983010|ref|NP_001037593.1| translation elongation factor 2 isoform 1 [Bombyx mori];>gi|122096234|sp|Q1HPK6.1|EF2_BOMMO RecName: Full=Translation elongation factor 2; Short=EF-2;>gi|281371488|ref|NP_001163865.1| translation elongation factor 2 isoform 2 [Bombyx mori];>gi|334855073|gb|AEH16569.1| elongation factor 2 […	8	0	727.434	1	0.00032446	166.13	1927000000	572660000	133440000	496260000	496580000	0	228030000
AGIIISSTEK	>BGIBMGA002671-PA pep:novel sequence:nscaf2529:1588169:1592860:+ gene:BGIBMGA002671 transcript:BGIBMGA002671-TA;>gi|114052969|ref|NP_001040497.1| exosc7 protein [Bombyx mori];>gi|95103140|gb|ABF51511.1| exosc7 protein [Bombyx mori]	10	0	1017.57	2	0.0083038	72.848	49508000	0	0	40322000	0	0	9186300
AGIINASGIFDVAATIEK	>gi|220980950|emb|CAS90130.1| odorant-binding protein 6 [Bombyx mori];>gi|226501798|ref|NP_001140190.1| odorant-binding protein 6 [Bombyx mori];>BGIBMGA008354-PA pep:novel sequence:nscaf2902:4158321:4163032:- gene:BGIBMGA008354 transcript:BGIBMGA008354-TA;>gi|226000891|dbj|BAH36759.1| odorant binding protein [Bombyx mori]	18	0	1788.96	2	0.083804	22.108	10788000	0	0	0	0	10788000	0
AGIITEIFEK	>gi|195972046|gb|ACG61185.1| serpin-22 [Bombyx mori];>gi|226342906|ref|NP_001139715.1| serine protease inhibitor 22 precursor [Bombyx mori];>BGIBMGA003292-PA pep:novel sequence:nscaf2641:21922:28230:+ gene:BGIBMGA003292 transcript:BGIBMGA003292-TA;>gi|195972034|gb|ACG61179.1| serpin-16 [Bombyx mori];>gi|195972038|gb|ACG61181.1| serpin-18 [Bombyx mori];>gi|226342892|ref|NP_001139708.1| serine prot…	10	0	1119.62	2	0.0073802	67.726	47420000	0	6907500	0	0	34722000	5790700
AGINAEAQAR	>BGIBMGA008050-PA pep:novel sequence:nscaf2889:683873:684436:+ gene:BGIBMGA008050 transcript:BGIBMGA008050-TA;>gi|512892289|ref|XP_004922895.1| PREDICTED: myophilin-like [Bombyx mori]	10	0	999.51	1,2	8.8616e-15	188.91	1573600000	0	347230000	866530000	202080000	135720000	22073000
AGIPKEEIK	>BGIBMGA011029-PA pep:novel sequence:nscaf3015:2465470:2467257:- gene:BGIBMGA011029 transcript:BGIBMGA011029-TA;>gi|146424692|dbj|BAF62106.1| acetoacetyl-CoA thiolase [Bombyx mori];>gi|153791621|ref|NP_001093296.1| acetoacetyl-CoA thiolase [Bombyx mori]	9	1	983.565	1,2	0.013657	104.06	33524000	0	0	0	33524000	0	0
AGIPQEKPVIGINR	>gi|255755668|dbj|BAH96561.1| putative acetyl transferase [Bombyx mori];>gi|306518638|ref|NP_001182381.1| putative acetyl transferase [Bombyx mori];>BGIBMGA012659-PA pep:novel sequence:nscaf3053:328965:334370:+ gene:BGIBMGA012659 transcript:BGIBMGA012659-TA	14	1	1490.86	2,3	1.3201e-17	192.65	13439000000	2900800000	229130000	2328000000	5183600000	2228400000	568710000
AGIQAGDAIIR	>gi|512907528|ref|XP_004926465.1| PREDICTED: PDZ and LIM domain protein Zasp-like [Bombyx mori]	11	0	1083.6	1,2	7.9215e-13	221.68	3501900000	267780000	188220000	1289400000	236640000	986580000	533250000
AGIQFPVGR	>BGIBMGA013449-PA pep:novel sequence:nscaf3074:177476:178865:- gene:BGIBMGA013449 transcript:BGIBMGA013449-TA;>gi|114053181|ref|NP_001040529.1| H2A histone family member V [Bombyx mori];>gi|157073865|dbj|BAF79922.1| histone H2A.Z [Bombyx mori];>gi|95102886|gb|ABF51384.1| H2A histone family member V [Bombyx mori];>BGIBMGA014579-PA pep:novel sequence:scaffold855:17059:17433:- gene:BGIBMGA014579 tra…	9	0	943.524	1,2	0.0029685	124.34	213990000	0	43327000	103380000	0	0	67278000
AGISMQVVR	>BGIBMGA011581-PA pep:novel sequence:nscaf3027:4378109:4379121:+ gene:BGIBMGA011581 transcript:BGIBMGA011581-TA;>gi|112983974|ref|NP_001037410.1| ubiquitin-like protein SMT3 [Bombyx mori];>gi|77799098|gb|ABB03695.1| small ubiquitin-like modifier protein [Bombyx mori];>gi|77862436|gb|ABB04499.1| SUMO [Bombyx mori];>gi|87248605|gb|ABD36355.1| ubiquitin-like protein SMT3 [Bombyx mori]	9	0	959.522	1,2	4.2522e-39	196.77	3688400000	1311400000	0	187780000	1734400000	113590000	341180000
AGKFPGIISHQESMTQK	>BGIBMGA003337-PA pep:novel sequence:nscaf2655:1495480:1498142:- gene:BGIBMGA003337 transcript:BGIBMGA003337-TA;>gi|112983523|ref|NP_001037147.1| ribosomal protein L10A [Bombyx mori];>gi|54609211|gb|AAV34821.1| ribosomal protein L10A [Bombyx mori]	17	1	1857.94	2,3,4	4.4844e-23	196.71	2530500000	548540000	41522000	0	1631700000	308730000	0
AGKYEVMVK	>gi|512895729|ref|XP_004923741.1| PREDICTED: hemicentin-1-like [Bombyx mori];>BGIBMGA008133-PA pep:novel sequence:nscaf2891:1820354:1833290:- gene:BGIBMGA008133 transcript:BGIBMGA008133-TA	9	1	1023.54	2	0.061026	59.067	46945000	46945000	0	0	0	0	0
AGMEIVTGIR	>gi|512894175|ref|XP_004923369.1| PREDICTED: N-acetylneuraminate lyase-like isoform X3 [Bombyx mori];>gi|512894167|ref|XP_004923367.1| PREDICTED: N-acetylneuraminate lyase-like isoform X1 [Bombyx mori];>gi|512894171|ref|XP_004923368.1| PREDICTED: N-acetylneuraminate lyase-like isoform X2 [Bombyx mori];>gi|512894179|ref|XP_004923370.1| PREDICTED: N-acetylneuraminate lyase-like isoform X4 [Bombyx m…	10	0	1045.56	2	0.0034461	85.958	647480000	0	0	346730000	300750000	0	0
AGMSSIKG	>BGIBMGA013116-PA pep:novel sequence:nscaf3062:453789:460511:- gene:BGIBMGA013116 transcript:BGIBMGA013116-TA;>gi|114050749|ref|NP_001040108.1| chaperonin subunit 6a zeta [Bombyx mori];>gi|87248083|gb|ABD36094.1| chaperonin subunit 6a zeta [Bombyx mori]	8	1	749.374	1	0.010701	107.66	52075000	0	0	52075000	0	0	0
AGMTHVVR	>BGIBMGA013567-PA pep:novel sequence:nscaf3078:373385:376178:+ gene:BGIBMGA013567 transcript:BGIBMGA013567-TA;>gi|112982798|ref|NP_001037126.1| ribosomal protein L3 [Bombyx mori];>gi|54609193|gb|AAV34812.1| ribosomal protein L3 [Bombyx mori];>gi|6683575|dbj|BAA89259.1| ribosomal protein L3 [Bombyx mori]	8	0	869.454	2	0.0054385	118.74	41996000	0	0	41996000	0	0	0
AGNFGKPSIGPK	>BGIBMGA008050-PA pep:novel sequence:nscaf2889:683873:684436:+ gene:BGIBMGA008050 transcript:BGIBMGA008050-TA;>gi|512892289|ref|XP_004922895.1| PREDICTED: myophilin-like [Bombyx mori]	12	1	1171.63	2	1.7709e-07	158.25	932670000	169600000	29514000	0	311330000	365280000	56945000
AGNPEYTMGDIAK	>BGIBMGA001132-PA pep:novel sequence:nscaf1898:4698922:4703864:+ gene:BGIBMGA001132 transcript:BGIBMGA001132-TA	13	0	1365.62	2	0.0030902	87.831	298920000	71927000	0	0	123900000	81589000	21497000
AGNTDDVIDNNAPAIK	>gi|512909105|ref|XP_004926841.1| PREDICTED: nucleoporin nup211-like isoform X1 [Bombyx mori];>BGIBMGA002216-PA pep:novel sequence:nscaf2279:123097:134061:- gene:BGIBMGA002216 transcript:BGIBMGA002216-TA;>gi|512909109|ref|XP_004926842.1| PREDICTED: nucleoporin nup211-like isoform X2 [Bombyx mori]	16	0	1626.78	2	9.2208e-47	251.91	669080000	199450000	13781000	0	284590000	125600000	45658000
AGNTTEEVEGSTTTETK	>gi|114051309|ref|NP_001040379.1| mRNA cap-binding protein eIF4E [Bombyx mori];>gi|95102686|gb|ABF51281.1| mRNA cap-binding protein eIF4E [Bombyx mori];>gi|95103138|gb|ABF51510.1| cap-binding protein eIF4E [Bombyx mori]	17	0	1753.79	2	2.9473e-31	220.97	399570000	109340000	21774000	0	125240000	143210000	0
AGNVVHIYER	>BGIBMGA008442-PA pep:novel sequence:nscaf2902:1775498:1799953:+ gene:BGIBMGA008442 transcript:BGIBMGA008442-TA;>gi|512914619|ref|XP_004928187.1| PREDICTED: pyruvate carboxylase, mitochondrial-like [Bombyx mori]	10	0	1156.6	2	0.00011787	139.31	811730000	177860000	35725000	0	369610000	154360000	74177000
AGPSSEAIEIEADER	>gi|512907328|ref|XP_004926414.1| PREDICTED: uncharacterized protein LOC101746000 [Bombyx mori];>BGIBMGA003934-PA pep:novel sequence:nscaf2766:1004823:1008265:- gene:BGIBMGA003934 transcript:BGIBMGA003934-TA	15	0	1572.73	2	1.2248e-35	237.46	444940000	105970000	9494900	96101000	106680000	126690000	0
AGPVVDIIGDEMTR	>gi|114051866|ref|NP_001040134.1| isocitrate dehydrogenase [Bombyx mori];>gi|87248167|gb|ABD36136.1| isocitrate dehydrogenase [Bombyx mori];>BGIBMGA006907-PA pep:novel sequence:nscaf2860:1179012:1180238:- gene:BGIBMGA006907 transcript:BGIBMGA006907-TA	14	0	1471.73	1,2,3	1.8984e-13	186.51	6262000000	1246200000	88605000	1247600000	2358900000	1153800000	166850000
AGQDASEPFEDVSHSSDAR	>BGIBMGA007603-PA pep:novel sequence:nscaf2888:9622039:9632555:- gene:BGIBMGA007603 transcript:BGIBMGA007603-TA;>gi|512916745|ref|XP_004928715.1| PREDICTED: cytochrome b5-like isoform X1 [Bombyx mori];>gi|512916749|ref|XP_004928716.1| PREDICTED: cytochrome b5-like isoform X2 [Bombyx mori];>gi|512916757|ref|XP_004928718.1| PREDICTED: cytochrome b5-like isoform X4 [Bombyx mori];>gi|512916753|ref|XP…	19	0	2003.85	2,3	3.5148e-05	119.38	410660000	111550000	11523000	107300000	114780000	65509000	0
AGQEISTISQK	>gi|512908279|ref|XP_004926642.1| PREDICTED: apolipophorins isoform X1 [Bombyx mori];>gi|512908283|ref|XP_004926643.1| PREDICTED: apolipophorins isoform X2 [Bombyx mori];>BGIBMGA013342-PA pep:novel sequence:nscaf3071:739110:772553:- gene:BGIBMGA013342 transcript:BGIBMGA013342-TA;>gi|347543546|dbj|BAK82317.1| apolipophorin precursor protein [Bombyx mori]	11	0	1160.6	1,2	1.3645e-23	211.64	16816000000	3813000000	745380000	3254500000	4844700000	3171900000	986490000
AGQIISEIR	>gi|512914028|ref|XP_004928039.1| PREDICTED: dynamin-1-like protein-like [Bombyx mori];>BGIBMGA001165-PA pep:novel sequence:nscaf1898:7199208:7214316:+ gene:BGIBMGA001165 transcript:BGIBMGA001165-TA	9	0	985.556	2	0.013449	70.056	31018000	0	0	0	0	0	31018000
AGQIPQADVPEDVK	>gi|147883246|gb|ABQ51917.1| MLE protein [Bombyx mori];>gi|153792023|ref|NP_001093309.1| MLE protein [Bombyx mori];>BGIBMGA010840-PA pep:novel sequence:nscaf3003:4234873:4259518:+ gene:BGIBMGA010840 transcript:BGIBMGA010840-TA	14	0	1465.74	2	0.01012	65.219	252350000	122860000	0	0	0	97656000	31829000
AGQNVISIQYGTNK	>BGIBMGA008050-PA pep:novel sequence:nscaf2889:683873:684436:+ gene:BGIBMGA008050 transcript:BGIBMGA008050-TA;>gi|512892289|ref|XP_004922895.1| PREDICTED: myophilin-like [Bombyx mori]	14	0	1491.77	2	0.0065491	71.506	28228000	0	0	0	0	28228000	0
AGQTVIGIQAGSNK	>BGIBMGA001201-PA pep:novel sequence:nscaf1898:8918857:8920683:+ gene:BGIBMGA001201 transcript:BGIBMGA001201-TA;>gi|114052470|ref|NP_001040476.1| muscular protein 20 [Bombyx mori];>gi|95103052|gb|ABF51467.1| muscular protein 20 [Bombyx mori]	14	0	1342.72	1,2,3	9.2102e-88	382.04	23635000000	6589900000	825360000	3617900000	7767700000	3294100000	1539700000
AGSIDIQQFIK	>gi|114052446|ref|NP_001040246.1| glutaredoxin [Bombyx mori];>gi|87248503|gb|ABD36304.1| glutaredoxin [Bombyx mori];>BGIBMGA008887-PA pep:novel sequence:nscaf2930:3571098:3573855:- gene:BGIBMGA008887 transcript:BGIBMGA008887-TA	11	0	1218.66	1,2	1.0315e-26	254.83	1254500000	333320000	4533200	73663000	742840000	84134000	16024000
AGSIIAGNIIESYDAVTATNIR	>BGIBMGA013160-PA pep:novel sequence:nscaf3063:3048950:3049702:- gene:BGIBMGA013160 transcript:BGIBMGA013160-TA	22	0	2248.17	2,3	5.3087e-06	96.016	148910000	0	0	41018000	0	107890000	0
AGSTNAISGGTVVR	>BGIBMGA001320-PA pep:novel sequence:nscaf1962:223924:228029:+ gene:BGIBMGA001320 transcript:BGIBMGA001320-TA;>gi|512910309|ref|XP_004927140.1| PREDICTED: trypsin, alkaline C-like [Bombyx mori]	14	0	1288.67	2	3.3994e-05	116.98	176240000	0	19824000	0	0	114860000	41555000
AGSTNPYQK	>gi|512888904|ref|XP_004922163.1| PREDICTED: cytoplasmic aconitate hydratase-like [Bombyx mori];>BGIBMGA001725-PA pep:novel sequence:nscaf2176:328840:340722:+ gene:BGIBMGA001725 transcript:BGIBMGA001725-TA	9	0	964.461	1	0.012231	74.127	10056000	10056000	0	0	0	0	0
AGSVYPAVAIITPTVSEAMR	>BGIBMGA002596-PA pep:novel sequence:nscaf2529:2899405:2913648:- gene:BGIBMGA002596 transcript:BGIBMGA002596-TA	20	0	2032.07	2,3	1.676e-06	141.18	463070000	53520000	0	108540000	160650000	140360000	0
AGTEHIGKPVFGTVK	>gi|512927543|ref|XP_004931361.1| PREDICTED: succinyl-CoA ligase [ADP/GDP-forming] subunit alpha, mitochondrial-like isoform X1 [Bombyx mori];>BGIBMGA010120-PA pep:novel sequence:nscaf2986:3959007:3965224:- gene:BGIBMGA010120 transcript:BGIBMGA010120-TA;>BGIBMGA012780-PA pep:novel sequence:nscaf3058:7967892:7968887:- gene:BGIBMGA012780 transcript:BGIBMGA012780-TA;>gi|512917873|ref|XP_004928994.1|…	15	1	1539.84	2,3	1.0975e-18	188.59	1138100000	550040000	0	59681000	285770000	242580000	0
AGTGDSIEASIIIIK	>gi|512908279|ref|XP_004926642.1| PREDICTED: apolipophorins isoform X1 [Bombyx mori];>gi|512908283|ref|XP_004926643.1| PREDICTED: apolipophorins isoform X2 [Bombyx mori];>BGIBMGA013341-PA pep:novel sequence:nscaf3071:773228:784902:- gene:BGIBMGA013341 transcript:BGIBMGA013341-TA;>gi|347543546|dbj|BAK82317.1| apolipophorin precursor protein [Bombyx mori]	15	0	1486.82	1,2	1.5781e-13	211.79	2071800000	604270000	0	178690000	463940000	805770000	19109000
AGTGIENIEDDFR	>gi|512915135|ref|XP_004928315.1| PREDICTED: alpha-actinin, sarcomeric-like isoform X1 [Bombyx mori];>gi|512915138|ref|XP_004928316.1| PREDICTED: alpha-actinin, sarcomeric-like isoform X2 [Bombyx mori]	13	0	1435.66	2	0.00044666	110.92	219260000	79559000	4247600	27819000	0	93352000	14287000
AGTHVIAIK	>BGIBMGA008442-PA pep:novel sequence:nscaf2902:1775498:1799953:+ gene:BGIBMGA008442 transcript:BGIBMGA008442-TA;>gi|512914619|ref|XP_004928187.1| PREDICTED: pyruvate carboxylase, mitochondrial-like [Bombyx mori]	9	0	908.544	1	0.001861	113.7	195420000	68815000	0	35841000	65504000	25260000	0
AGTIWVNDYNVFGNQVPFGGFK	>gi|114052408|ref|NP_001040475.1| mitochondrial aldehyde dehydrogenase [Bombyx mori];>gi|95103046|gb|ABF51464.1| mitochondrial aldehyde dehydrogenase [Bombyx mori];>BGIBMGA001402-PA pep:novel sequence:nscaf2136:6760372:6765643:- gene:BGIBMGA001402 transcript:BGIBMGA001402-TA	22	0	2429.18	2	1.2347e-30	206.98	129940000	0	0	0	28553000	101390000	0
AGTPMEVVISGNKPENIIR	>gi|325660635|gb|ADZ40415.1| immune-related protein 2 [Bombyx mori];>gi|379698936|ref|NP_001243939.1| immune-related protein 2 precursor [Bombyx mori];>BGIBMGA005981-PA pep:novel sequence:nscaf2847:5734792:5738937:- gene:BGIBMGA005981 transcript:BGIBMGA005981-TA	19	1	2024.07	2,3	1.8028e-21	189.64	1339900000	455300000	0	374490000	164150000	345940000	0
AGVIFEDIFNVK	>BGIBMGA003820-PA pep:novel sequence:nscaf2686:413083:421263:- gene:BGIBMGA003820 transcript:BGIBMGA003820-TA;>gi|512907576|ref|XP_004926477.1| PREDICTED: DNA-directed RNA polymerases I, II, and III subunit RPABC3-like [Bombyx mori]	12	0	1350.72	2	0.00048892	107.06	99705000	23278000	0	0	18195000	58232000	0
AGVIFFR	>BGIBMGA007079-PA pep:novel sequence:nscaf2865:2164484:2173265:+ gene:BGIBMGA007079 transcript:BGIBMGA007079-TA;>gi|114052783|ref|NP_001040279.1| serine hydroxymethyltransferase [Bombyx mori];>gi|87248603|gb|ABD36354.1| serine hydroxymethyltransferase [Bombyx mori]	7	0	808.46	2	0.01719	118.03	87966000	0	33008000	0	0	0	54958000
AGVIGQMEEIRDDR	>gi|512902558|ref|XP_004925405.1| PREDICTED: LOW QUALITY PROTEIN: myosin heavy chain, muscle [Bombyx mori];>gi|197322816|gb|ACH69159.1| myosin heavy chain [Bombyx mori];>gi|234204059|gb|ACQ91273.1| myosin heavy chain variant B [Bombyx mori]	14	1	1587.77	3	0.001042	92.265	300790000	0	0	0	165370000	135420000	0
AGVVAMTQSAAK	>gi|512916427|ref|XP_004928638.1| PREDICTED: estradiol 17-beta-dehydrogenase 8-like isoform X1 [Bombyx mori];>BGIBMGA007919-PA pep:novel sequence:nscaf2888:6453903:6458594:+ gene:BGIBMGA007919 transcript:BGIBMGA007919-TA	12	0	1132.59	1,2	6.7006e-12	210.27	1066300000	31850000	53440000	205180000	507760000	184200000	83880000
AGVYDPNR	>BGIBMGA013063-PA pep:novel sequence:nscaf3058:7168258:7175427:+ gene:BGIBMGA013063 transcript:BGIBMGA013063-TA;>gi|512917790|ref|XP_004928974.1| PREDICTED: malate dehydrogenase, mitochondrial-like [Bombyx mori]	8	0	890.425	2	0.007923	98.458	350890000	0	100880000	250010000	0	0	0
AGWERPAFYIPGEK	>BGIBMGA007848-PA pep:novel sequence:nscaf2888:3497887:3514982:+ gene:BGIBMGA007848 transcript:BGIBMGA007848-TA;>gi|512916137|ref|XP_004928559.1| PREDICTED: sarcosine dehydrogenase, mitochondrial-like [Bombyx mori]	14	1	1619.81	2	0.00072903	95.067	123760000	0	0	0	123760000	0	0
AHASISGADPHAPISR	>BGIBMGA004010-PA pep:novel sequence:nscaf2767:2513216:2523243:- gene:BGIBMGA004010 transcript:BGIBMGA004010-TA	16	0	1585.8	2	0.00086035	80.387	16101000	0	0	0	0	16101000	0
AHCPAPIGIAIR	>gi|512901967|ref|XP_004925259.1| PREDICTED: transcription elongation factor B polypeptide 2-like isoform X1 [Bombyx mori];>gi|512901971|ref|XP_004925260.1| PREDICTED: transcription elongation factor B polypeptide 2-like isoform X2 [Bombyx mori];>BGIBMGA013623-PA pep:novel sequence:nscaf3079:545485:547982:+ gene:BGIBMGA013623 transcript:BGIBMGA013623-TA	12	0	1274.69	2	0.066667	38.634	103390000	0	0	0	103390000	0	0
AHDDYMDAVK	>BGIBMGA005752-PA pep:novel sequence:nscaf2838:1866920:1888209:- gene:BGIBMGA005752 transcript:BGIBMGA005752-TA;>gi|512896409|ref|XP_004923904.1| PREDICTED: tripeptidyl-peptidase 2-like [Bombyx mori]	10	0	1163.49	2	0.021127	67.207	17498000	0	0	0	0	0	17498000
AHFEEAMK	>gi|112983322|ref|NP_001037003.1| transitional endoplasmic reticulum ATPase TER94 [Bombyx mori];>gi|83423461|dbj|BAE54254.1| transitional endoplasmic reticulum ATPase TER94 [Bombyx mori];>gi|95102992|gb|ABF51437.1| transitional endoplasmic reticulum ATPase TER94 [Bombyx mori];>BGIBMGA003985-PA pep:novel sequence:nscaf2767:3515815:3526308:- gene:BGIBMGA003985 transcript:BGIBMGA003985-TA	8	0	961.433	1,2	0.00024892	175.38	266280000	41506000	133870000	0	53807000	37095000	0
AHFQAIK	>BGIBMGA014171-PA pep:novel sequence:nscaf481:27942:28862:+ gene:BGIBMGA014171 transcript:BGIBMGA014171-TA;>gi|512906237|ref|XP_004926146.1| PREDICTED: microvitellogenin-like [Bombyx mori];>gi|512938651|ref|XP_004934056.1| PREDICTED: microvitellogenin-like, partial [Bombyx mori];>gi|379046532|gb|AFC87827.1| 30K protein 29, partial [Bombyx mori];>gi|379046526|gb|AFC87824.1| 30K protein 26 [Bombyx …	7	0	813.45	1	0.0054396	149.06	634900000	213330000	105520000	0	181440000	90049000	44566000
AHGIGVHSQDEIIEFGK	>gi|512921311|ref|XP_004929846.1| PREDICTED: failed axon connections-like isoform X1 [Bombyx mori];>gi|512921315|ref|XP_004929847.1| PREDICTED: failed axon connections-like isoform X2 [Bombyx mori];>BGIBMGA000552-PA pep:novel sequence:nscaf1690:3648885:3653333:- gene:BGIBMGA000552 transcript:BGIBMGA000552-TA	17	0	1835.92	2,3	9.8353e-39	225.69	397460000	53111000	0	0	305080000	39275000	0
AHGTDGSASSVTSSTTSK	>gi|512914524|ref|XP_004928163.1| PREDICTED: LOW QUALITY PROTEIN: 26S proteasome non-ATPase regulatory subunit 1-like [Bombyx mori]	18	0	1679.76	2	2.1781e-22	189.9	15774000	0	0	0	0	0	15774000
AHIAAFK	>BGIBMGA011936-PA pep:novel sequence:nscaf3032:469867:471096:- gene:BGIBMGA011936 transcript:BGIBMGA011936-TA;>gi|153791739|ref|NP_001093279.1| H+ transporting ATP synthase subunit d [Bombyx mori];>gi|95103014|gb|ABF51448.1| H+ transporting ATP synthase subunit d [Bombyx mori]	7	0	756.428	1	0.023753	114.67	83711000	0	38244000	0	0	45467000	0
AHIFGIHVAEYMR	>gi|112983276|ref|NP_001037008.1| 60S ribosomal protein L5 [Bombyx mori];>gi|3282245|gb|AAC24960.1| ribosomal protein L5 [Bombyx mori];>gi|54609197|gb|AAV34814.1| ribosomal protein L5 [Bombyx mori];>gi|6094084|sp|O76190.1|RL5_BOMMO RecName: Full=60S ribosomal protein L5;>BGIBMGA007879-PA pep:novel sequence:nscaf2888:4444242:4448874:+ gene:BGIBMGA007879 transcript:BGIBMGA007879-TA	13	0	1542.78	2	0.00063427	107.09	72785000	0	0	0	0	72785000	0
AHIFNIPIK	>gi|512934037|ref|XP_004932936.1| PREDICTED: SUMO-activating enzyme subunit 2-like [Bombyx mori];>BGIBMGA012116-PA pep:novel sequence:nscaf3034:3520224:3525803:+ gene:BGIBMGA012116 transcript:BGIBMGA012116-TA	9	0	1051.62	1,2	0.0034104	100.74	49015000	13766000	0	0	21575000	0	13674000
AHIGAIYDTMIEQNICR	>BGIBMGA014136-PA pep:novel sequence:nscaf463:1453322:1454587:+ gene:BGIBMGA014136 transcript:BGIBMGA014136-TA;>gi|512901637|ref|XP_004925184.1| PREDICTED: 26S proteasome non-ATPase regulatory subunit 11-like [Bombyx mori]	17	0	2003.96	3	2.3698e-23	198.23	295420000	0	0	23727000	130960000	140740000	0
AHIMEIQINGGTIEDK	>BGIBMGA013567-PA pep:novel sequence:nscaf3078:373385:376178:+ gene:BGIBMGA013567 transcript:BGIBMGA013567-TA;>gi|112982798|ref|NP_001037126.1| ribosomal protein L3 [Bombyx mori];>gi|54609193|gb|AAV34812.1| ribosomal protein L3 [Bombyx mori]	16	0	1767.88	2	1.4732e-27	196.22	180820000	0	0	0	119160000	61656000	0
AHINFPK	>BGIBMGA013112-PA pep:novel sequence:nscaf3062:644650:654545:- gene:BGIBMGA013112 transcript:BGIBMGA013112-TA;>gi|114053265|ref|NP_001040284.1| ubiquitin conjugating enzyme isoform 1 [Bombyx mori];>gi|160333526|ref|NP_001103772.1| ubiquitin conjugating enzyme isoform 2 [Bombyx mori];>gi|87248633|gb|ABD36369.1| ubiquitin conjugating enzyme isoform 1 [Bombyx mori];>gi|87248635|gb|ABD36370.1| ubiqui…	7	0	825.45	2	0.01883	111.28	0	0	0	0	0	0	0
AHINSVQIQMK	>gi|512934512|ref|XP_004933051.1| PREDICTED: charged multivesicular body protein 3-like [Bombyx mori]	11	0	1267.67	2	5.4525e-05	130.56	4152600	0	4152600	0	0	0	0
AHITSQYMQR	>gi|111608107|gb|ABH10797.1| poly A binding protein [Bombyx mori];>gi|148298695|ref|NP_001091823.1| poly A binding protein [Bombyx mori];>BGIBMGA003469-PA pep:novel sequence:nscaf2674:6455507:6460005:- gene:BGIBMGA003469 transcript:BGIBMGA003469-TA	10	0	1233.59	2	0.0054565	88.495	21582000	0	0	0	0	0	21582000
AHIVFDIHQQVDGIQEAEK	>gi|512894393|ref|XP_004923419.1| PREDICTED: adenylosuccinate synthetase-like [Bombyx mori];>BGIBMGA004858-PA pep:novel sequence:nscaf2818:1290563:1309283:+ gene:BGIBMGA004858 transcript:BGIBMGA004858-TA	19	0	2176.09	3	0.03274	69.122	85221000	0	0	0	45399000	39821000	0
AHPVIDIK	>gi|512908279|ref|XP_004926642.1| PREDICTED: apolipophorins isoform X1 [Bombyx mori];>gi|512908283|ref|XP_004926643.1| PREDICTED: apolipophorins isoform X2 [Bombyx mori];>BGIBMGA013342-PA pep:novel sequence:nscaf3071:739110:772553:- gene:BGIBMGA013342 transcript:BGIBMGA013342-TA;>gi|347543546|dbj|BAK82317.1| apolipophorin precursor protein [Bombyx mori]	8	0	891.518	1,2	0.00046915	172.03	4166900000	2035100000	305070000	346720000	651630000	367590000	460750000
AHQNIIDGVEHFDK	>gi|114052645|ref|NP_001040486.1| thymosin isoform 1 [Bombyx mori];>gi|95103090|gb|ABF51486.1| thymosin isoform 1 [Bombyx mori]	14	0	1621.78	3	0.061657	50.102	69522000	0	0	0	0	69522000	0
AHQVVEDGYEFFAK	>gi|114052575|ref|NP_001040480.1| protein phosphatase 1 catalytic subunit [Bombyx mori];>gi|95103070|gb|ABF51476.1| protein phosphatase 1 catalytic subunit [Bombyx mori];>BGIBMGA013231-PA pep:novel sequence:nscaf3063:1456824:1459450:+ gene:BGIBMGA013231 transcript:BGIBMGA013231-TA;>gi|512914979|ref|XP_004928276.1| PREDICTED: LOW QUALITY PROTEIN: serine/threonine-protein phosphatase PP1-beta catal…	14	0	1638.77	3	0.090812	44.132	17021000	0	0	0	0	17021000	0
AHSIQIIK	>BGIBMGA011467-PA pep:novel sequence:nscaf3027:1918506:1922596:- gene:BGIBMGA011467 transcript:BGIBMGA011467-TA;>gi|112984310|ref|NP_001037219.1| ribosomal protein L18A [Bombyx mori];>gi|54609229|gb|AAV34830.1| ribosomal protein L18A [Bombyx mori]	8	0	908.544	1,2,3	1.1316e-09	212.58	2756900000	200440000	228990000	142070000	317180000	1472000000	396250000
AHSSMVGEGFEQR	>gi|512916352|ref|XP_004928620.1| PREDICTED: phosphoglycerate kinase-like [Bombyx mori];>BGIBMGA007681-PA pep:novel sequence:nscaf2888:5329354:5338928:- gene:BGIBMGA007681 transcript:BGIBMGA007681-TA;>gi|312597600|gb|ADQ89809.1| phosphoglycerate kinase [Bombyx mori]	13	0	1433.64	2,3	1.2957e-45	255.24	2914100000	913420000	120840000	753790000	547210000	347120000	231690000
AHTAIDIAAQDIAAATAQTIIR	>BGIBMGA009554-PA pep:novel sequence:nscaf2959:146519:156981:- gene:BGIBMGA009554 transcript:BGIBMGA009554-TA;>gi|114051277|ref|NP_001040383.1| interleukin enhancer binding factor [Bombyx mori];>gi|95102700|gb|ABF51288.1| interleukin enhancer binding factor isoform 1 [Bombyx mori]	22	0	2234.2	3	1.3774e-05	80.752	27746000	0	0	27746000	0	0	0
AHTDFFEAFK	>BGIBMGA013499-PA pep:novel sequence:nscaf3075:158526:163228:- gene:BGIBMGA013499 transcript:BGIBMGA013499-TA;>gi|512906636|ref|XP_004926246.1| PREDICTED: COP9 signalosome complex subunit 2-like [Bombyx mori]	10	0	1211.56	2	0.020146	68.132	46132000	46132000	0	0	0	0	0
AHTMTEDIVFWK	>BGIBMGA012935-PA pep:novel sequence:nscaf3058:624865:648517:+ gene:BGIBMGA012935 transcript:BGIBMGA012935-TA;>gi|218563475|dbj|BAH03459.1| clathrin [Bombyx mori];>gi|219362829|ref|NP_001136443.1| clathrin heavy chain [Bombyx mori]	12	0	1476.71	2,3	1.0717e-33	229.29	508160000	109130000	10758000	69745000	145590000	144970000	27962000
AHTYEIEESNVR	>BGIBMGA009380-PA pep:novel sequence:nscaf2948:2387983:2394967:+ gene:BGIBMGA009380 transcript:BGIBMGA009380-TA;>gi|512896070|ref|XP_004923823.1| PREDICTED: septin-2-like [Bombyx mori]	12	0	1446.67	2	0.027108	57.567	13863000	0	0	0	0	13863000	0
AHVAQICEK	>BGIBMGA012935-PA pep:novel sequence:nscaf3058:624865:648517:+ gene:BGIBMGA012935 transcript:BGIBMGA012935-TA;>gi|218563475|dbj|BAH03459.1| clathrin [Bombyx mori];>gi|219362829|ref|NP_001136443.1| clathrin heavy chain [Bombyx mori]	9	0	1054.52	1,2	5.9835e-11	173.39	108090000	10131000	0	17751000	0	0	80209000
AIAATVGAPR	>BGIBMGA011372-PA pep:novel sequence:nscaf3026:3691745:3695080:+ gene:BGIBMGA011372 transcript:BGIBMGA011372-TA;>gi|153791457|ref|NP_001093274.1| glia maturation factor beta [Bombyx mori];>gi|95102954|gb|ABF51418.1| glia maturation factor beta [Bombyx mori]	10	0	925.535	1	0.0020653	113.89	66883000	0	0	0	66883000	0	0
AIADEVEASQAIQAK	>BGIBMGA004932-PA pep:novel sequence:nscaf2822:1020486:1040619:- gene:BGIBMGA004932 transcript:BGIBMGA004932-TA;>gi|512898969|ref|XP_004924528.1| PREDICTED: ribosome-binding protein 1-like isoform X1 [Bombyx mori];>gi|512898973|ref|XP_004924529.1| PREDICTED: ribosome-binding protein 1-like isoform X2 [Bombyx mori];>gi|512898985|ref|XP_004924532.1| PREDICTED: ribosome-binding protein 1-like isofor…	15	0	1542.79	2	1.3101e-35	237.21	335860000	0	0	121290000	193570000	21003000	0
AIADGENVR	>BGIBMGA009618-PA pep:novel sequence:nscaf2962:775106:780721:+ gene:BGIBMGA009618 transcript:BGIBMGA009618-TA;>gi|512907055|ref|XP_004926348.1| PREDICTED: grpE protein homolog, mitochondrial-like [Bombyx mori]	9	0	943.472	2	0.033297	56.013	153840000	0	0	153840000	0	0	0
AIADNSGANATEVVNK	>gi|119866050|gb|ABM05494.1| chaperonin [Bombyx mori];>gi|120444903|ref|NP_001073348.1| chaperonin [Bombyx mori]	16	0	1572.77	2	6.7961e-59	266.42	1664700000	912910000	111060000	0	0	459890000	180800000
AIADPEDPYDTVTGK	>gi|512903030|ref|XP_004925519.1| PREDICTED: uridine phosphorylase 1-like isoform X4 [Bombyx mori];>gi|512903018|ref|XP_004925516.1| PREDICTED: uridine phosphorylase 1-like isoform X1 [Bombyx mori];>BGIBMGA010642-PA pep:novel sequence:nscaf2998:162552:176176:- gene:BGIBMGA010642 transcript:BGIBMGA010642-TA;>gi|512903022|ref|XP_004925517.1| PREDICTED: uridine phosphorylase 1-like isoform X2 [Bomby…	15	0	1590.74	2	1.3477e-05	105.14	461320000	105330000	13505000	133880000	93221000	82827000	32559000
AIAEAIQEATAMNPDMTVEK	>BGIBMGA009121-PA pep:novel sequence:nscaf2937:1303145:1319416:- gene:BGIBMGA009121 transcript:BGIBMGA009121-TA;>gi|512905888|ref|XP_004926058.1| PREDICTED: LOW QUALITY PROTEIN: protein 4.1 homolog [Bombyx mori]	20	0	2132.01	2,3	0.00058119	96.718	253670000	40200000	0	0	85295000	128180000	0
AIAEASEEVTR	>gi|512908307|ref|XP_004926649.1| PREDICTED: vinculin-like [Bombyx mori];>BGIBMGA013369-PA pep:novel sequence:nscaf3071:602631:625150:+ gene:BGIBMGA013369 transcript:BGIBMGA013369-TA	11	0	1174.58	2	0.00095412	88.441	504840000	261860000	0	0	242980000	0	0
AIAEIGIYPAVDPIDSTSR	>BGIBMGA012549-PA pep:novel sequence:nscaf3048:170820:172370:- gene:BGIBMGA012549 transcript:BGIBMGA012549-TA;>gi|114052072|ref|NP_001040450.1| H+ transporting ATP synthase beta subunit isoform 1 [Bombyx mori];>gi|512901688|ref|XP_004925197.1| PREDICTED: ATP synthase subunit beta, mitochondrial-like [Bombyx mori];>gi|95102938|gb|ABF51410.1| H+ transporting ATP synthase beta subunit isoform 1 [Bom…	19	0	1987.03	2,3	1.3274e-22	203.59	5752300000	1240400000	17252000	636120000	1547600000	2266600000	44235000
AIAEQGDAVR	>gi|512900847|ref|XP_004924991.1| PREDICTED: methionine--tRNA ligase, cytoplasmic-like [Bombyx mori];>BGIBMGA003259-PA pep:novel sequence:nscaf2623:491158:516638:+ gene:BGIBMGA003259 transcript:BGIBMGA003259-TA	10	0	1028.53	2	2.0714e-10	135.86	585200000	0	42973000	96662000	218500000	150250000	76814000
AIAGAGAVITAAR	>gi|114051770|ref|NP_001040331.1| 26S proteasome non-ATPase regulatory subunit 13 [Bombyx mori];>gi|87248647|gb|ABD36376.1| 26S proteasome non-ATPase regulatory subunit 13 [Bombyx mori]	13	0	1140.66	2	0.0010134	81.239	139430000	0	0	139430000	0	0	0
AIAIAEVIER	>gi|512936157|ref|XP_004933450.1| PREDICTED: esterase FE4-like [Bombyx mori]	10	0	1083.63	2	0.0012937	101.66	96044000	0	0	0	0	96044000	0
AIAIAWDEIQAIAAER	>BGIBMGA007948-PA pep:novel sequence:nscaf2888:8275622:8304577:+ gene:BGIBMGA007948 transcript:BGIBMGA007948-TA;>gi|512916590|ref|XP_004928677.1| PREDICTED: spectrin alpha chain-like [Bombyx mori]	16	0	1739.92	2	2.7095e-30	206.1	341390000	58768000	0	29448000	0	251140000	2027300
AIAMSIGR	>BGIBMGA005560-PA pep:novel sequence:nscaf2829:2242905:2243993:- gene:BGIBMGA005560 transcript:BGIBMGA005560-TA;>gi|148298816|ref|NP_001091810.1| proteasome 26S non-ATPase subunit 4 [Bombyx mori];>gi|87248383|gb|ABD36244.1| proteasome 26S non-ATPase subunit 4 [Bombyx mori]	8	0	817.448	2	0.026354	82.452	44751000	0	0	44751000	0	0	0
AIANECQANFISVK	>gi|112983322|ref|NP_001037003.1| transitional endoplasmic reticulum ATPase TER94 [Bombyx mori];>gi|83423461|dbj|BAE54254.1| transitional endoplasmic reticulum ATPase TER94 [Bombyx mori];>gi|95102992|gb|ABF51437.1| transitional endoplasmic reticulum ATPase TER94 [Bombyx mori];>BGIBMGA003985-PA pep:novel sequence:nscaf2767:3515815:3526308:- gene:BGIBMGA003985 transcript:BGIBMGA003985-TA	14	0	1563.77	2	8.0147e-24	200.13	2167900000	0	62476000	739310000	768760000	597350000	0
AIANEFITR	>BGIBMGA013816-PA pep:novel sequence:nscaf3098:1959698:1969050:- gene:BGIBMGA013816 transcript:BGIBMGA013816-TA;>gi|512898251|ref|XP_004924354.1| PREDICTED: hydroxylysine kinase-like [Bombyx mori]	9	0	1033.56	1,2	5.4683e-05	145.72	214520000	46759000	31353000	18040000	51000000	0	67366000
AIANETVHENIR	>gi|512905676|ref|XP_004926004.1| PREDICTED: dehydrogenase/reductase SDR family member 4-like [Bombyx mori];>BGIBMGA011108-PA pep:novel sequence:nscaf3022:1153083:1158676:- gene:BGIBMGA011108 transcript:BGIBMGA011108-TA	12	0	1365.7	2	0.00017778	125.28	142970000	69733000	0	0	73241000	0	0
AIANEVVHDNIR	>gi|512928059|ref|XP_004931489.1| PREDICTED: dehydrogenase/reductase SDR family member 4-like isoform X1 [Bombyx mori];>gi|512928063|ref|XP_004931490.1| PREDICTED: dehydrogenase/reductase SDR family member 4-like isoform X2 [Bombyx mori];>gi|512928067|ref|XP_004931491.1| PREDICTED: dehydrogenase/reductase SDR family member 4-like isoform X3 [Bombyx mori];>gi|512928071|ref|XP_004931492.1| PREDICTE…	12	0	1349.71	2,3	1.9861e-12	185.37	1041600000	327380000	30978000	0	431180000	252100000	0
AIANIVDHIK	>BGIBMGA000701-PA pep:novel sequence:nscaf1690:5265439:5267758:+ gene:BGIBMGA000701 transcript:BGIBMGA000701-TA;>gi|112982683|ref|NP_001036912.1| catalase [Bombyx mori];>gi|51571867|dbj|BAD38853.1| catalase [Bombyx mori]	10	0	1092.63	1,2,3	9.1763e-11	200.86	4038500000	1082000000	125420000	354830000	1641700000	683260000	151340000
AIANIVDHIKDAAAFIQER	>BGIBMGA000701-PA pep:novel sequence:nscaf1690:5265439:5267758:+ gene:BGIBMGA000701 transcript:BGIBMGA000701-TA;>gi|112982683|ref|NP_001036912.1| catalase [Bombyx mori];>gi|51571867|dbj|BAD38853.1| catalase [Bombyx mori]	19	1	2094.12	3	9.4563e-10	162.65	198030000	58068000	0	0	139960000	0	0
AIAQDIYR	>BGIBMGA007517-PA pep:novel sequence:nscaf2887:1034433:1036457:- gene:BGIBMGA007517 transcript:BGIBMGA007517-TA;>gi|512899483|ref|XP_004924656.1| PREDICTED: glutamine--fructose-6-phosphate aminotransferase [isomerizing] 1-like [Bombyx mori]	8	0	948.503	2	0.013164	98.458	42521000	0	11894000	0	0	0	30627000
AIAQSGSSIVHWAQNDKDK	>gi|512934081|ref|XP_004932947.1| PREDICTED: esterase FE4-like [Bombyx mori];>BGIBMGA012122-PA pep:novel sequence:nscaf3034:3764079:3766814:+ gene:BGIBMGA012122 transcript:BGIBMGA012122-TA	19	1	2054.02	3,4	0.00080193	108.71	130350000	92095000	0	0	0	38254000	0
AIAQTCIPNFPER	>gi|512903856|ref|XP_004925720.1| PREDICTED: viral IAP-associated factor homolog [Bombyx mori];>BGIBMGA000803-PA pep:novel sequence:nscaf1705:723956:726243:+ gene:BGIBMGA000803 transcript:BGIBMGA000803-TA	13	0	1515.75	2	8.6883e-12	180.09	168540000	25451000	0	80056000	0	49684000	13350000
AIASIYIK	>BGIBMGA008780-PA pep:novel sequence:nscaf2916:215795:218591:+ gene:BGIBMGA008780 transcript:BGIBMGA008780-TA;>gi|110559584|gb|ABG76018.1| iron storage protein [Bombyx mori];>gi|112982960|ref|NP_001037584.1| ferritin precursor [Bombyx mori];>gi|95102796|gb|ABF51339.1| ferritin isoform 1 [Bombyx mori];>gi|95102798|gb|ABF51340.1| ferritin isoform 2 [Bombyx mori]	8	0	877.527	1	0.0025421	138.62	16358000	0	0	16358000	0	0	0
AIASTVIAEICQNNPFCQEK	>gi|512917809|ref|XP_004928978.1| PREDICTED: hsp70-binding protein 1-like [Bombyx mori];>BGIBMGA013070-PA pep:novel sequence:nscaf3058:7438752:7442977:+ gene:BGIBMGA013070 transcript:BGIBMGA013070-TA	20	0	2292.09	2	1.8288e-14	88.176	42452000	0	0	0	0	42452000	0
AIATQQAYYPEYK	>gi|112983746|ref|NP_001037309.1| vitellogenin precursor [Bombyx mori];>gi|217296|dbj|BAA02444.1| vitellogenin precursor [Bombyx mori];>gi|3123008|sp|Q27309.1|VIT_BOMMO RecName: Full=Vitellogenin; Contains: RecName: Full=Vitellin light chain; Short=VL; Contains: RecName: Full=Vitellin light chain rare isoform; Contains: RecName: Full=Vitellin heavy chain rare isoform; Contains: RecName: Full=Vite…	13	0	1544.75	1,2	3.7295e-34	228.62	1634500000	850920000	151180000	101360000	63385000	355570000	112120000
AIAVAEAIMESSDVK	>BGIBMGA010236-PA pep:novel sequence:nscaf2986:2861451:2864751:+ gene:BGIBMGA010236 transcript:BGIBMGA010236-TA;>gi|512927436|ref|XP_004931334.1| PREDICTED: aminomethyltransferase, mitochondrial-like [Bombyx mori]	15	0	1532.78	2	0.010095	59.261	55163000	14190000	0	0	23299000	17674000	0
AIAVEVAK	>gi|226693136|dbj|BAH56568.1| sepiapterin reductase [Bombyx mori];>BGIBMGA009104-PA pep:novel sequence:nscaf2931:1378353:1379153:+ gene:BGIBMGA009104 transcript:BGIBMGA009104-TA;>gi|226693130|dbj|BAH56565.1| sepiapterin reductase [Bombyx mori];>gi|512898507|ref|XP_004924416.1| PREDICTED: sepiapterin reductase-like [Bombyx mori];>gi|226693132|dbj|BAH56566.1| sepiapterin reductase [Bombyx mori];>gi…	8	0	799.48	1	0.0037936	147.34	934620000	223940000	24111000	151660000	275470000	199160000	60269000
AIAVISTETIR	>gi|115529203|dbj|BAF34334.1| time interval measuring enzyme TIME [Bombyx mori];>gi|116175238|ref|NP_001037358.2| time interval measuring enzyme-esterase A4 precursor [Bombyx mori];>gi|167013174|pdb|2E46|A Chain A, Crystal Structure Analysis Of The Clock Protein Ea4;>gi|162329890|pdb|2E47|A Chain A, Crystal Structure Analysis Of The Clock Protein Ea4 (Glycosylation Form);>gi|162329891|pdb|2E47|B …	11	0	1172.68	1,2	4.8166e-07	130.79	593180000	383910000	64895000	0	0	23115000	121260000
AIAVNPIDAK	>BGIBMGA005615-PA pep:novel sequence:nscaf2829:935343:936353:+ gene:BGIBMGA005615 transcript:BGIBMGA005615-TA;>gi|512887563|ref|XP_004921945.1| PREDICTED: quinone oxidoreductase-like [Bombyx mori]	10	0	1010.58	1	0.0049151	91.064	14138000	0	0	14138000	0	0	0
AICFPIIFIGETEIK	>gi|312147030|dbj|BAJ33499.1| unclassified glutathione S-transferase [Bombyx mori];>gi|114052286|ref|NP_001040130.1| glutathione S-transferase unclassified 2 [Bombyx mori];>gi|345531670|pdb|3AY8|A Chain A, Glutathione S-transferase Unclassified 2 From Bombyx Mori;>gi|87248149|gb|ABD36127.1| glutathione S-transferase [Bombyx mori]	15	0	1749.94	2	0.072827	44.252	29023000	0	0	0	0	29023000	0
AICSITDASMIQAIER	>BGIBMGA011180-PA pep:novel sequence:nscaf3026:6331190:6335122:- gene:BGIBMGA011180 transcript:BGIBMGA011180-TA;>gi|512925234|ref|XP_004930789.1| PREDICTED: coatomer subunit gamma [Bombyx mori];>gi|7637410|dbj|BAA93048.2| nonclathrin coat protein gamma2-COP [Bombyx mori]	16	0	1777.87	2	1.4746e-05	114.59	46869000	0	0	0	22582000	24287000	0
AICSITDSTMIQAIER	>gi|112983936|ref|NP_001036846.1| nonclathrin coat protein gamma1-COP [Bombyx mori];>gi|8100038|dbj|BAA93047.2| nonclathrin coat protein gamma1-COP [Bombyx mori];>BGIBMGA000484-PA pep:novel sequence:nscaf1690:7413103:7419380:- gene:BGIBMGA000484 transcript:BGIBMGA000484-TA	16	0	1807.88	2	0.029069	50.178	64122000	0	0	0	64122000	0	0
AICTEAGIMAIR	>BGIBMGA004908-PA pep:novel sequence:nscaf2822:1452928:1456734:- gene:BGIBMGA004908 transcript:BGIBMGA004908-TA;>gi|512899104|ref|XP_004924561.1| PREDICTED: 26S protease regulatory subunit 4-like, partial [Bombyx mori]	12	0	1304.66	2	1.0488e-07	137.17	210100000	0	14437000	158670000	0	0	36992000
AIDDFYEK	>BGIBMGA008295-PA pep:novel sequence:nscaf2902:10918327:10927989:- gene:BGIBMGA008295 transcript:BGIBMGA008295-TA;>gi|119220834|gb|ABL61508.1| vacuolar ATP synthase catalytic subunit A [Bombyx mori];>gi|148298878|ref|NP_001091829.1| vacuolar ATP synthase catalytic subunit A [Bombyx mori]	8	0	999.455	1,2	0.00021359	180.93	4272400000	580630000	283060000	1850500000	710660000	223400000	624210000
AIDDFYEKNYPEFVPIR	>BGIBMGA008295-PA pep:novel sequence:nscaf2902:10918327:10927989:- gene:BGIBMGA008295 transcript:BGIBMGA008295-TA;>gi|119220834|gb|ABL61508.1| vacuolar ATP synthase catalytic subunit A [Bombyx mori];>gi|148298878|ref|NP_001091829.1| vacuolar ATP synthase catalytic subunit A [Bombyx mori]	17	1	2115.03	2,3	2.2726e-16	184.99	156180000	0	0	0	156180000	0	0
AIDDGVNTFK	>BGIBMGA011508-PA pep:novel sequence:nscaf3027:57474:59045:+ gene:BGIBMGA011508 transcript:BGIBMGA011508-TA;>gi|119866050|gb|ABM05494.1| chaperonin [Bombyx mori];>gi|120444903|ref|NP_001073348.1| chaperonin [Bombyx mori]	10	0	1078.53	1,2	1.3356e-15	234.81	3270500000	740750000	81287000	594350000	1221400000	456060000	176660000
AIDFEVFGR	>gi|512933137|ref|XP_004932716.1| PREDICTED: acylphosphatase-2-like isoform X1 [Bombyx mori];>gi|512933141|ref|XP_004932717.1| PREDICTED: acylphosphatase-2-like isoform X2 [Bombyx mori];>gi|512933145|ref|XP_004932718.1| PREDICTED: acylphosphatase-2-like isoform X3 [Bombyx mori]	9	0	1052.53	2	0.00076039	126.24	114550000	62426000	0	0	0	52129000	0
AIDFIQEQIK	>gi|87248507|gb|ABD36306.1| glutathione S-transferase omega 2 [Bombyx mori];>BGIBMGA011658-PA pep:novel sequence:nscaf3031:2572527:2577488:- gene:BGIBMGA011658 transcript:BGIBMGA011658-TA;>gi|112983952|ref|NP_001037406.1| glutathione S-transferase omega 2 [Bombyx mori];>gi|158605323|dbj|BAF91356.1| omega-class glutathione S-transferase [Bombyx mori];>gi|85740623|gb|ABC79689.1| glutathione S-trans…	10	0	1203.65	2	0.0027424	105.98	372850000	122210000	0	0	91886000	131630000	27130000
AIDGICTR	>gi|112984026|ref|NP_001036831.1| saposin-related precursor [Bombyx mori];>gi|2575865|dbj|BAA23126.1| BmP109 [Bombyx mori];>gi|315306480|gb|ADU03994.1| saposin-like protein [Bombyx mori];>BGIBMGA014221-PA pep:novel sequence:nscaf864:3081:11087:- gene:BGIBMGA014221 transcript:BGIBMGA014221-TA	8	0	904.444	1	0.072054	60.76	51057000	0	0	0	51057000	0	0
AIDIGTNIPPIGGFR	>gi|114051191|ref|NP_001040386.1| peroxiredoxin [Bombyx mori];>gi|95102710|gb|ABF51296.1| peroxiredoxin [Bombyx mori];>BGIBMGA014087-PA pep:novel sequence:nscaf3150:5037:9463:+ gene:BGIBMGA014087 transcript:BGIBMGA014087-TA	15	0	1539.84	2,3	8.8596e-20	203.29	1507300000	270530000	0	489600000	429740000	303090000	14315000
AIDIMR	>BGIBMGA014171-PA pep:novel sequence:nscaf481:27942:28862:+ gene:BGIBMGA014171 transcript:BGIBMGA014171-TA;>gi|512906237|ref|XP_004926146.1| PREDICTED: microvitellogenin-like [Bombyx mori];>gi|512921040|ref|XP_004929784.1| PREDICTED: uncharacterized protein LOC101744570 [Bombyx mori];>BGIBMGA001410-PA pep:novel sequence:nscaf2136:6064517:6068448:- gene:BGIBMGA001410 transcript:BGIBMGA001410-TA;>g…	6	0	717.384	1,2	0.017087	150.82	524100000	422790000	0	101310000	0	0	0
AIDIVEK	>gi|114053277|ref|NP_001040526.1| H+ transporting ATP synthase O subunit isoform 1 [Bombyx mori];>gi|95102854|gb|ABF51368.1| H+ transporting ATP synthase O subunit isoform 1 [Bombyx mori];>BGIBMGA011504-PA pep:novel sequence:nscaf3027:66074:71780:- gene:BGIBMGA011504 transcript:BGIBMGA011504-TA;>gi|290562453|ref|NP_001166827.1| H+ transporting ATP synthase O subunit isoform 2 [Bombyx mori];>gi|95…	7	0	786.449	1,2	0.038468	92.925	239940000	79385000	18185000	99757000	0	0	42608000
AIDIVEKEIGQFQQSIK	>gi|114053277|ref|NP_001040526.1| H+ transporting ATP synthase O subunit isoform 1 [Bombyx mori];>gi|95102854|gb|ABF51368.1| H+ transporting ATP synthase O subunit isoform 1 [Bombyx mori];>BGIBMGA011504-PA pep:novel sequence:nscaf3027:66074:71780:- gene:BGIBMGA011504 transcript:BGIBMGA011504-TA	17	1	1945.05	2,3	1.575e-74	284.15	1125500000	251820000	0	0	365070000	508650000	0
AIDSEPEQEVQVEIINSIAK	>gi|512893009|ref|XP_004923075.1| PREDICTED: LOW QUALITY PROTEIN: importin-5-like [Bombyx mori];>BGIBMGA003361-PA pep:novel sequence:nscaf2655:558477:567518:- gene:BGIBMGA003361 transcript:BGIBMGA003361-TA	20	0	2211.13	2	3.9189e-07	149.34	60909000	0	0	0	0	60909000	0
AIDSMQASIEAEAK	>BGIBMGA014227-PA pep:novel sequence:nscaf98:1433179:1438281:- gene:BGIBMGA014227 transcript:BGIBMGA014227-TA;>gi|197322818|gb|ACH69160.1| myosin heavy chain [Bombyx mori];>gi|512902558|ref|XP_004925405.1| PREDICTED: LOW QUALITY PROTEIN: myosin heavy chain, muscle [Bombyx mori]	14	0	1462.7	2	0.00021532	100.45	184870000	58232000	3498400	40104000	0	83031000	0
AIDSNWFGQK	>gi|512906370|ref|XP_004926179.1| PREDICTED: trifunctional enzyme subunit beta, mitochondrial-like [Bombyx mori];>BGIBMGA014181-PA pep:novel sequence:nscaf481:295431:306243:+ gene:BGIBMGA014181 transcript:BGIBMGA014181-TA	10	0	1164.56	1,2	8.2804e-11	174.02	796980000	103690000	8217700	305410000	295330000	84333000	0
AIDSTIVVPTK	>gi|512889996|ref|XP_004922426.1| PREDICTED: NADH dehydrogenase [ubiquinone] iron-sulfur protein 4, mitochondrial-like [Bombyx mori];>BGIBMGA004009-PA pep:novel sequence:nscaf2767:2791786:2793074:- gene:BGIBMGA004009 transcript:BGIBMGA004009-TA	11	0	1142.65	1,2	0.0044878	98.033	176970000	145200000	0	0	31770000	0	0
AIDTMNFDIIK	>gi|111608107|gb|ABH10797.1| poly A binding protein [Bombyx mori];>gi|148298695|ref|NP_001091823.1| poly A binding protein [Bombyx mori];>BGIBMGA003469-PA pep:novel sequence:nscaf2674:6455507:6460005:- gene:BGIBMGA003469 transcript:BGIBMGA003469-TA	11	0	1279.65	1,2	4.8861e-27	239.39	2409700000	721750000	10742000	23264000	822150000	763780000	68055000
AIDVATSER	>gi|512917658|ref|XP_004928941.1| PREDICTED: eukaryotic translation initiation factor 3 subunit A-like isoform X1 [Bombyx mori];>BGIBMGA013025-PA pep:novel sequence:nscaf3058:5566960:5585476:+ gene:BGIBMGA013025 transcript:BGIBMGA013025-TA;>gi|512917662|ref|XP_004928942.1| PREDICTED: eukaryotic translation initiation factor 3 subunit A-like isoform X2 [Bombyx mori]	9	0	960.488	2	0.00043669	110.88	267680000	178860000	37746000	0	0	0	51072000
AIDVTNEVQK	>BGIBMGA012488-PA pep:novel sequence:nscaf3045:179696:200903:+ gene:BGIBMGA012488 transcript:BGIBMGA012488-TA;>gi|512896847|ref|XP_004924009.1| PREDICTED: uncharacterized protein LOC101740358 [Bombyx mori]	10	0	1115.58	2	1.9589e-05	115.23	138490000	81277000	0	0	0	57210000	0
AIDWIFSR	>gi|512910249|ref|XP_004927122.1| PREDICTED: ubiquitin carboxyl-terminal hydrolase 5-like [Bombyx mori];>BGIBMGA009941-PA pep:novel sequence:nscaf2971:250430:267840:+ gene:BGIBMGA009941 transcript:BGIBMGA009941-TA	8	0	1006.52	2	0.0011532	135.83	221460000	66602000	9442900	0	49368000	88139000	7911500
AIEAEAIHHVEEIAAAER	>gi|512887957|ref|XP_004922008.1| PREDICTED: LOW QUALITY PROTEIN: myosin heavy chain, non-muscle-like [Bombyx mori]	18	0	1957.99	3	5.1911e-10	158.15	86768000	0	0	0	35922000	50846000	0
AIEAMNTYHDEVRK	>BGIBMGA001037-PA pep:novel sequence:nscaf1898:4075674:4087461:- gene:BGIBMGA001037 transcript:BGIBMGA001037-TA;>gi|512912899|ref|XP_004927767.1| PREDICTED: leucine--tRNA ligase, cytoplasmic-like [Bombyx mori]	14	1	1675.8	3	9.9548e-06	130.07	131840000	0	0	46564000	85276000	0	0
AIEAPFEIIR	>BGIBMGA011880-PA pep:novel sequence:nscaf3031:6068561:6073084:+ gene:BGIBMGA011880 transcript:BGIBMGA011880-TA;>gi|311294705|gb|ADP88941.1| phosphotriesterase-like protein [Bombyx mori];>gi|312261191|ref|NP_001185957.1| phosphotriesterase-like protein [Bombyx mori]	10	0	1157.64	2,3	0.0032128	100.48	581390000	123930000	18923000	137760000	180160000	97206000	23415000
AIEAQQQIER	>gi|512894005|ref|XP_004923325.1| PREDICTED: MAP7 domain-containing protein 1-like [Bombyx mori];>BGIBMGA010015-PA pep:novel sequence:nscaf2983:1597290:1605952:- gene:BGIBMGA010015 transcript:BGIBMGA010015-TA	10	0	1184.61	2	0.017307	70.808	169780000	0	0	0	0	169780000	0
AIEAVMK	>gi|512918338|ref|XP_004929109.1| PREDICTED: coronin-1C-like [Bombyx mori]	7	0	760.415	1	0.020138	112.75	16101000	0	16101000	0	0	0	0
AIEDAIEGEK	>BGIBMGA008670-PA pep:novel sequence:nscaf2912:1068266:1072888:- gene:BGIBMGA008670 transcript:BGIBMGA008670-TA;>gi|114052262|ref|NP_001040232.1| ATP synthase [Bombyx mori];>gi|87248461|gb|ABD36283.1| ATP synthase [Bombyx mori]	10	0	1073.52	1,2	6.2863e-05	145.17	683360000	231440000	0	0	248700000	203210000	0
AIEDAIEGEKTEQWR	>BGIBMGA008670-PA pep:novel sequence:nscaf2912:1068266:1072888:- gene:BGIBMGA008670 transcript:BGIBMGA008670-TA;>gi|114052262|ref|NP_001040232.1| ATP synthase [Bombyx mori];>gi|87248461|gb|ABD36283.1| ATP synthase [Bombyx mori]	15	1	1773.85	2,3	1.1817e-45	248.23	1107700000	480300000	11860000	216820000	164750000	224890000	9073000
AIEDEEKMTPEQIAIK	>gi|114052633|ref|NP_001040263.1| 26S proteasome non-ATPase regulatory subunit 14 [Bombyx mori];>gi|87248555|gb|ABD36330.1| 26S proteasome non-ATPase regulatory subunit 14 [Bombyx mori];>BGIBMGA009010-PA pep:novel sequence:nscaf2930:3800536:3802296:+ gene:BGIBMGA009010 transcript:BGIBMGA009010-TA	16	1	1843.92	2	8.8721e-12	159.34	89563000	0	0	0	47485000	42079000	0
AIEDFIK	>gi|112983366|ref|NP_001036997.1| protein disulfide-isomerase like protein ERp57 precursor [Bombyx mori];>gi|62241292|dbj|BAD93614.1| protein disulfide-isomerase like protein ERp57 [Bombyx mori]	7	0	834.449	2	0.045436	80.18	103070000	0	31681000	0	0	0	71393000
AIEDFIQVPVK	>gi|512938188|ref|XP_004933946.1| PREDICTED: adenylosuccinate synthetase-like [Bombyx mori]	11	0	1257.7	1,2	0.00038575	134.25	1371200000	379570000	17495000	209370000	440040000	293310000	31400000
AIEDIHNIMNMSK	>gi|512917658|ref|XP_004928941.1| PREDICTED: eukaryotic translation initiation factor 3 subunit A-like isoform X1 [Bombyx mori];>BGIBMGA013025-PA pep:novel sequence:nscaf3058:5566960:5585476:+ gene:BGIBMGA013025 transcript:BGIBMGA013025-TA;>gi|512917662|ref|XP_004928942.1| PREDICTED: eukaryotic translation initiation factor 3 subunit A-like isoform X2 [Bombyx mori]	13	0	1514.72	2	0.0007772	104.17	168780000	0	0	0	0	161130000	7643100
AIEDQINPIQESNSDIISK	>gi|512928645|ref|XP_004931629.1| PREDICTED: LOW QUALITY PROTEIN: nucleoprotein TPR-like [Bombyx mori];>BGIBMGA011695-PA pep:novel sequence:nscaf3031:1261078:1273494:- gene:BGIBMGA011695 transcript:BGIBMGA011695-TA	19	0	2113.05	2	0.001652	93.269	13906000	0	0	0	0	13906000	0
AIEDSINK	>gi|512936200|ref|XP_004933460.1| PREDICTED: threonine--tRNA ligase, cytoplasmic-like isoform X2 [Bombyx mori];>gi|512936196|ref|XP_004933459.1| PREDICTED: threonine--tRNA ligase, cytoplasmic-like isoform X1 [Bombyx mori];>BGIBMGA001849-PA pep:novel sequence:nscaf2204:3893541:3904454:- gene:BGIBMGA001849 transcript:BGIBMGA001849-TA	8	0	888.455	1	0.011837	101.64	85515000	37647000	0	0	47868000	0	0
AIEDTSSSSGTTTK	>BGIBMGA003671-PA pep:novel sequence:nscaf2674:3750849:3756983:+ gene:BGIBMGA003671 transcript:BGIBMGA003671-TA	14	0	1383.64	2	9.9503e-13	119.32	0	0	0	0	0	0	0
AIEDYR	>BGIBMGA006507-PA pep:novel sequence:nscaf2853:4795646:4815088:+ gene:BGIBMGA006507 transcript:BGIBMGA006507-TA;>gi|114052462|ref|NP_001040245.1| glutamate dehydrogenase [Bombyx mori];>gi|87248501|gb|ABD36303.1| glutamate dehydrogenase [Bombyx mori];>gi|512929471|ref|XP_004931829.1| PREDICTED: protein msta, isoform A-like [Bombyx mori];>gi|512932693|ref|XP_004932609.1| PREDICTED: uncharacterized …	6	0	765.366	1	0.036716	138.53	168320000	0	33239000	0	0	110770000	24316000
AIEDYRIENGTVVGFPGAK	>BGIBMGA006507-PA pep:novel sequence:nscaf2853:4795646:4815088:+ gene:BGIBMGA006507 transcript:BGIBMGA006507-TA;>gi|114052462|ref|NP_001040245.1| glutamate dehydrogenase [Bombyx mori];>gi|87248501|gb|ABD36303.1| glutamate dehydrogenase [Bombyx mori]	19	1	2035.04	3	2.8708e-05	132.59	182530000	78411000	0	0	104110000	0	0
AIEEEIEK	>BGIBMGA008930-PA pep:novel sequence:nscaf2930:796358:798409:- gene:BGIBMGA008930 transcript:BGIBMGA008930-TA;>gi|512928912|ref|XP_004931696.1| PREDICTED: arginine--tRNA ligase, cytoplasmic-like [Bombyx mori]	8	0	959.481	1,2	0.0086818	109.21	219430000	114880000	32672000	22540000	0	0	49338000
AIEEMASGTAK	>gi|148298748|ref|NP_001091812.1| H+ transporting ATP synthase subunit e [Bombyx mori];>gi|95102788|gb|ABF51335.1| H+ transporting ATP synthase subunit e [Bombyx mori]	11	0	1106.53	1,2	5.848e-17	230.06	2799900000	456190000	126480000	534200000	1010600000	499280000	173130000
AIEEMASGTAKK	>gi|148298748|ref|NP_001091812.1| H+ transporting ATP synthase subunit e [Bombyx mori];>gi|95102788|gb|ABF51335.1| H+ transporting ATP synthase subunit e [Bombyx mori]	12	1	1234.62	2	0.006234	82.362	123640000	123640000	0	0	0	0	0
AIEENAEFK	>BGIBMGA007079-PA pep:novel sequence:nscaf2865:2164484:2173265:+ gene:BGIBMGA007079 transcript:BGIBMGA007079-TA;>gi|114052783|ref|NP_001040279.1| serine hydroxymethyltransferase [Bombyx mori];>gi|87248603|gb|ABD36354.1| serine hydroxymethyltransferase [Bombyx mori]	9	0	1049.5	1,2	7.7729e-06	172.23	707750000	337860000	0	37830000	308770000	23295000	0
AIEENAEFKK	>BGIBMGA007079-PA pep:novel sequence:nscaf2865:2164484:2173265:+ gene:BGIBMGA007079 transcript:BGIBMGA007079-TA;>gi|114052783|ref|NP_001040279.1| serine hydroxymethyltransferase [Bombyx mori];>gi|87248603|gb|ABD36354.1| serine hydroxymethyltransferase [Bombyx mori]	10	1	1177.6	2	0.00051886	130.98	1011200000	313470000	44273000	0	373860000	279620000	0
AIEGEGFR	>gi|512926148|ref|XP_004931013.1| PREDICTED: probable cysteine desulfurase, mitochondrial-like isoform X1 [Bombyx mori];>BGIBMGA003206-PA pep:novel sequence:nscaf2589:6113212:6114462:+ gene:BGIBMGA003206 transcript:BGIBMGA003206-TA;>gi|512926152|ref|XP_004931014.1| PREDICTED: probable cysteine desulfurase, mitochondrial-like isoform X2 [Bombyx mori]	8	0	877.429	2	0.07188	52.786	15360000	0	15360000	0	0	0	0
AIEGINVR	>BGIBMGA003412-PA pep:novel sequence:nscaf2655:1491157:1492151:+ gene:BGIBMGA003412 transcript:BGIBMGA003412-TA;>gi|40642705|emb|CAD35493.1| acidic ribosomal protein P1 [Bombyx mori];>gi|148298793|ref|NP_001091750.1| ribosomal protein P1 [Bombyx mori];>gi|54609189|gb|AAV34810.1| ribosomal protein P1 [Bombyx mori]	8	0	870.492	1,2	0.00019163	204.65	7969800000	742720000	621000000	2166100000	622040000	2903200000	914680000
AIEGIVNIFR	>gi|512936001|ref|XP_004933413.1| PREDICTED: dystroglycan-like isoform X1 [Bombyx mori];>gi|512936005|ref|XP_004933414.1| PREDICTED: dystroglycan-like isoform X2 [Bombyx mori];>gi|512936012|ref|XP_004933415.1| PREDICTED: dystroglycan-like isoform X3 [Bombyx mori];>gi|512936016|ref|XP_004933416.1| PREDICTED: dystroglycan-like isoform X4 [Bombyx mori];>BGIBMGA001935-PA pep:novel sequence:nscaf2204:…	10	0	1130.64	2	0.00092246	126.07	27599000	9067400	0	0	0	18531000	0
AIEHYTDIYDIK	>BGIBMGA012935-PA pep:novel sequence:nscaf3058:624865:648517:+ gene:BGIBMGA012935 transcript:BGIBMGA012935-TA;>gi|218563475|dbj|BAH03459.1| clathrin [Bombyx mori];>gi|219362829|ref|NP_001136443.1| clathrin heavy chain [Bombyx mori]	12	0	1479.72	2,3	2.8213e-17	189.24	909200000	91811000	7947400	234440000	391240000	143380000	40371000
AIEHYTDIYDIKR	>BGIBMGA012935-PA pep:novel sequence:nscaf3058:624865:648517:+ gene:BGIBMGA012935 transcript:BGIBMGA012935-TA;>gi|218563475|dbj|BAH03459.1| clathrin [Bombyx mori];>gi|219362829|ref|NP_001136443.1| clathrin heavy chain [Bombyx mori]	13	1	1635.83	2,3,4	1.2559e-11	178.15	464900000	0	2119200	148070000	190250000	124460000	0
AIEICQDSYQCR	>BGIBMGA009402-PA pep:novel sequence:nscaf2951:502607:528511:- gene:BGIBMGA009402 transcript:BGIBMGA009402-TA;>gi|512902608|ref|XP_004925418.1| PREDICTED: extracellular domains-containing protein CG31004-like isoform X1 [Bombyx mori];>gi|512902612|ref|XP_004925419.1| PREDICTED: extracellular domains-containing protein CG31004-like isoform X2 [Bombyx mori]	12	0	1541.66	2	0.00026522	119.76	76731000	0	0	0	76731000	0	0
AIEIDCIK	>gi|389568604|gb|AFK85026.1| aminopeptidase N-10 [Bombyx mori];>gi|530233623|ref|NP_001268818.1| puromycin-sensitive aminopeptidase-like [Bombyx mori];>BGIBMGA011674-PA pep:novel sequence:nscaf3031:1886336:1893955:- gene:BGIBMGA011674 transcript:BGIBMGA011674-TA	8	0	960.495	1,2	0.003372	144.38	988180000	167580000	4683300	96873000	0	612650000	106400000
AIEIDPSNAEAIEGYR	>BGIBMGA010475-PA pep:novel sequence:nscaf2993:599850:655860:- gene:BGIBMGA010475 transcript:BGIBMGA010475-TA;>gi|112983280|ref|NP_001036957.1| Hsc70/Hsp90-organizing protein HOP [Bombyx mori];>gi|60592739|dbj|BAD90844.1| Hsc70/Hsp90-organizing protein HOP [Bombyx mori]	16	0	1746.84	2,3	7.6674e-09	149.22	431810000	0	0	106310000	127230000	198280000	0
AIEIMGK	>gi|512885760|ref|XP_004921649.1| PREDICTED: retinol dehydrogenase 12-like [Bombyx mori];>gi|512885748|ref|XP_004921647.1| PREDICTED: 15-hydroxyprostaglandin dehydrogenase [NAD(+)]-like [Bombyx mori];>BGIBMGA002939-PA pep:novel sequence:nscaf2575:4335029:4338328:+ gene:BGIBMGA002939 transcript:BGIBMGA002939-TA;>BGIBMGA002941-PA pep:novel sequence:nscaf2575:4370067:4374241:+ gene:BGIBMGA002941 tra…	7	0	760.415	1,2	0.015624	121.29	546440000	248820000	44029000	0	141100000	112490000	0
AIENATGVRPYSGK	>gi|112984224|ref|NP_001037452.1| alanine--tRNA ligase, cytoplasmic [Bombyx mori];>gi|135089|sp|P21894.1|SYAC_BOMMO RecName: Full=Alanine--tRNA ligase, cytoplasmic; AltName: Full=Alanyl-tRNA synthetase; Short=AlaRS;>gi|155955|gb|AAA27821.1| transfer RNA-Ala synthetase [Bombyx mori];>gi|319740489|gb|ADV60538.1| ala-tRNA synthetase [Bombyx mori]	14	1	1461.76	2	1.7067e-08	155.57	90436000	0	0	32597000	0	48501000	9336800
AIENEINTK	>gi|512885760|ref|XP_004921649.1| PREDICTED: retinol dehydrogenase 12-like [Bombyx mori];>BGIBMGA002941-PA pep:novel sequence:nscaf2575:4370067:4374241:+ gene:BGIBMGA002941 transcript:BGIBMGA002941-TA;>gi|512885754|ref|XP_004921648.1| PREDICTED: 15-hydroxyprostaglandin dehydrogenase [NAD(+)]-like [Bombyx mori];>BGIBMGA002940-PA pep:novel sequence:nscaf2575:4345300:4350998:+ gene:BGIBMGA002940 tra…	9	0	1030.53	1,2	9.9469e-09	200.86	281620000	48195000	69130000	0	0	46717000	117580000
AIEPPMDPNVK	>gi|290560655|ref|NP_001166838.1| nucleosome assembly protein isoform 1 [Bombyx mori];>gi|95102568|gb|ABF51222.1| nucleosome assembly protein isoform 1 [Bombyx mori];>gi|114052018|ref|NP_001040201.1| nucleosome assembly protein isoform 2 [Bombyx mori];>gi|87248371|gb|ABD36238.1| nucleosome assembly protein [Bombyx mori];>BGIBMGA009249-PA pep:novel sequence:nscaf2943:350686:355198:- gene:BGIBMGA00…	11	0	1209.61	1,2	8.0378e-05	136.96	2188700000	672270000	0	0	838740000	504050000	173610000
AIEQQIK	>BGIBMGA014227-PA pep:novel sequence:nscaf98:1433179:1438281:- gene:BGIBMGA014227 transcript:BGIBMGA014227-TA;>gi|197322818|gb|ACH69160.1| myosin heavy chain [Bombyx mori];>gi|512902558|ref|XP_004925405.1| PREDICTED: LOW QUALITY PROTEIN: myosin heavy chain, muscle [Bombyx mori]	7	0	828.471	1	0.038029	92.191	14837000	0	0	14837000	0	0	0
AIEQSNNSIINK	>gi|512925510|ref|XP_004930857.1| PREDICTED: MAP kinase-activated protein kinase 2-like [Bombyx mori];>BGIBMGA011190-PA pep:novel sequence:nscaf3026:5540429:5549521:- gene:BGIBMGA011190 transcript:BGIBMGA011190-TA	12	0	1329.69	2	0.020244	65.563	35606000	0	0	0	0	0	35606000
AIESAIAPIVIFATNR	>BGIBMGA004711-PA pep:novel sequence:nscaf2813:399254:405019:+ gene:BGIBMGA004711 transcript:BGIBMGA004711-TA;>gi|512907753|ref|XP_004926521.1| PREDICTED: ruvB-like helicase 1-like [Bombyx mori]	16	0	1684.95	2	0.0027558	76.151	115540000	0	0	0	44350000	71186000	0
AIESETAPIVIMATNR	>gi|512889339|ref|XP_004922252.1| PREDICTED: LOW QUALITY PROTEIN: ruvB-like 2-like [Bombyx mori];>BGIBMGA001801-PA pep:novel sequence:nscaf2176:2892731:2902165:+ gene:BGIBMGA001801 transcript:BGIBMGA001801-TA	16	0	1714.89	2	6.2222e-05	101.39	18553000	0	0	18553000	0	0	0
AIESNVVHPVIK	>BGIBMGA008554-PA pep:novel sequence:nscaf2902:10238949:10246923:+ gene:BGIBMGA008554 transcript:BGIBMGA008554-TA;>gi|512915246|ref|XP_004928342.1| PREDICTED: mitochondrial genome maintenance exonuclease 1-like isoform X1 [Bombyx mori];>gi|512915250|ref|XP_004928343.1| PREDICTED: mitochondrial genome maintenance exonuclease 1-like isoform X2 [Bombyx mori]	12	0	1304.75	1,2,3	0.00065254	110.86	192480000	0	10765000	70191000	17480000	59714000	34327000
AIETFDQR	>BGIBMGA003573-PA pep:novel sequence:nscaf2674:1530234:1540836:- gene:BGIBMGA003573 transcript:BGIBMGA003573-TA;>gi|512922101|ref|XP_004930037.1| PREDICTED: atlastin-like [Bombyx mori]	8	0	978.477	1,2	0.0074497	103.56	481940000	101590000	225460000	0	154880000	0	0
AIETGIAK	>gi|113734246|dbj|BAF30425.1| glutamate synthase [Bombyx mori];>gi|115292419|ref|NP_001041678.1| glutamate synthase [Bombyx mori]	8	0	801.46	1	0.0018575	143	132770000	63802000	5820000	55808000	0	0	7344200
AIETVHNNIK	>gi|512903235|ref|XP_004925570.1| PREDICTED: glutamyl aminopeptidase-like isoform X1 [Bombyx mori];>gi|389568602|gb|AFK85025.1| aminopeptidase N-9 [Bombyx mori];>gi|512903239|ref|XP_004925571.1| PREDICTED: glutamyl aminopeptidase-like isoform X2 [Bombyx mori];>BGIBMGA010679-PA pep:novel sequence:nscaf2998:1330193:1343632:+ gene:BGIBMGA010679 transcript:BGIBMGA010679-TA	10	0	1137.61	2	0.0016904	118.04	39567000	0	0	39567000	0	0	0
AIEVTGSYK	>BGIBMGA005148-PA pep:novel sequence:nscaf2823:2742676:2744430:+ gene:BGIBMGA005148 transcript:BGIBMGA005148-TA;>gi|223671200|tpd|FAA00552.1| TPA: putative cuticle protein [Bombyx mori];>gi|290558784|ref|NP_001166707.1| cuticular protein RR-1 motif 49 precursor [Bombyx mori]	9	0	966.502	1,2	1.7491e-08	175.38	512950000	167290000	32471000	111600000	116670000	17781000	67140000
AIFASGSPFPEYR	>gi|153792270|ref|NP_001093280.1| malate dehydrogenase [Bombyx mori];>gi|95103050|gb|ABF51466.1| malate dehydrogenase [Bombyx mori];>BGIBMGA006419-PA pep:novel sequence:nscaf2853:1104436:1118380:- gene:BGIBMGA006419 transcript:BGIBMGA006419-TA	13	0	1440.7	2	2.0498e-34	234.26	632140000	210890000	23444000	0	310870000	0	86939000
AIFDVANWNDISQR	>BGIBMGA007453-PA pep:novel sequence:nscaf2886:916397:921150:- gene:BGIBMGA007453 transcript:BGIBMGA007453-TA;>gi|112983802|ref|NP_001037299.1| Mn superoxide dismutase [Bombyx mori];>gi|52421187|dbj|BAD51413.1| Mn superoxide dismutase [Bombyx mori];>gi|58429979|gb|AAW78358.1| Mn superoxide dismutase [Bombyx mori]	14	0	1647.8	2,3	6.7711e-35	239.19	5432300000	1299900000	11295000	861000000	1527700000	1676500000	55928000
AIFPGSVAFDEYGRPFIIIR	>BGIBMGA009699-PA pep:novel sequence:nscaf2964:555775:566677:- gene:BGIBMGA009699 transcript:BGIBMGA009699-TA;>gi|512935385|ref|XP_004933262.1| PREDICTED: T-complex protein 1 subunit epsilon-like [Bombyx mori]	20	1	2267.21	2	0.00019946	110.12	77125000	0	0	0	0	77125000	0
AIFPIEIR	>BGIBMGA004471-PA pep:novel sequence:nscaf2795:2230997:2231923:+ gene:BGIBMGA004471 transcript:BGIBMGA004471-TA;>gi|512890725|ref|XP_004922562.1| PREDICTED: microvitellogenin-like [Bombyx mori]	8	0	957.565	2	0.0147	96.492	80941000	0	0	0	80941000	0	0
AIFPSAVR	>BGIBMGA004474-PA pep:novel sequence:nscaf2795:2259510:2260379:+ gene:BGIBMGA004474 transcript:BGIBMGA004474-TA;>gi|512890740|ref|XP_004922565.1| PREDICTED: microvitellogenin-like [Bombyx mori];>gi|512937862|ref|XP_004933868.1| PREDICTED: microvitellogenin-like [Bombyx mori];>BGIBMGA014097-PA pep:novel sequence:nscaf416:11526:12377:+ gene:BGIBMGA014097 transcript:BGIBMGA014097-TA	8	0	859.492	1,2	0.0025974	157.86	1813500000	433070000	142850000	0	740290000	301730000	195600000
AIFPWEIR	>BGIBMGA004473-PA pep:novel sequence:nscaf2795:2238708:2239589:+ gene:BGIBMGA004473 transcript:BGIBMGA004473-TA;>gi|512890729|ref|XP_004922563.1| PREDICTED: microvitellogenin-like [Bombyx mori]	8	0	1030.56	1,2	0.0002581	157.34	4181900000	638240000	45302000	1300000000	1934000000	218990000	45332000
AIFVDSSAEIIDHR	>gi|512914524|ref|XP_004928163.1| PREDICTED: LOW QUALITY PROTEIN: 26S proteasome non-ATPase regulatory subunit 1-like [Bombyx mori];>BGIBMGA008425-PA pep:novel sequence:nscaf2902:1065654:1067428:+ gene:BGIBMGA008425 transcript:BGIBMGA008425-TA	14	0	1571.79	2,3	2.1212e-05	105.19	86184000	0	0	22893000	63291000	0	0
AIGATGGDVTR	>gi|512910249|ref|XP_004927122.1| PREDICTED: ubiquitin carboxyl-terminal hydrolase 5-like [Bombyx mori];>BGIBMGA009941-PA pep:novel sequence:nscaf2971:250430:267840:+ gene:BGIBMGA009941 transcript:BGIBMGA009941-TA	11	0	1016.53	2	0.00086063	112.94	688380000	185790000	39356000	0	181590000	229970000	51670000
AIGAVRDPAIIR	>gi|389568604|gb|AFK85026.1| aminopeptidase N-10 [Bombyx mori];>gi|530233623|ref|NP_001268818.1| puromycin-sensitive aminopeptidase-like [Bombyx mori];>BGIBMGA011674-PA pep:novel sequence:nscaf3031:1886336:1893955:- gene:BGIBMGA011674 transcript:BGIBMGA011674-TA	12	1	1250.75	2	0.081027	54.683	184250000	0	0	0	184250000	0	0
AIGAVSSACIPQYK	>BGIBMGA012488-PA pep:novel sequence:nscaf3045:179696:200903:+ gene:BGIBMGA012488 transcript:BGIBMGA012488-TA;>gi|512896847|ref|XP_004924009.1| PREDICTED: uncharacterized protein LOC101740358 [Bombyx mori]	14	0	1463.74	2	0.0070512	70.622	34930000	0	0	0	0	27205000	7725300
AIGFPDDDAIR	>gi|112983770|ref|NP_001037305.1| antitrypsin isoform 1 precursor [Bombyx mori];>gi|217291|dbj|BAA00639.1| antitrypsin precursor [Bombyx mori];>gi|231459|sp|P22922.2|A1AT_BOMMO RecName: Full=Antitrypsin; Short=AT; Flags: Precursor;>gi|253809701|gb|ACT36272.1| antitrypsin isoform 1 [Bombyx mori];>gi|253809709|gb|ACT36276.1| antitrypsin isoform 1 [Bombyx mori];>gi|253809703|gb|ACT36273.1| antitryps…	11	0	1188.58	2	0.017931	64.906	422120000	0	25442000	218390000	0	178280000	0
AIGFPDDDAIRTEFASK	>gi|112983770|ref|NP_001037305.1| antitrypsin isoform 1 precursor [Bombyx mori];>gi|217291|dbj|BAA00639.1| antitrypsin precursor [Bombyx mori];>gi|231459|sp|P22922.2|A1AT_BOMMO RecName: Full=Antitrypsin; Short=AT; Flags: Precursor;>gi|253809701|gb|ACT36272.1| antitrypsin isoform 1 [Bombyx mori];>gi|253809709|gb|ACT36276.1| antitrypsin isoform 1 [Bombyx mori];>gi|253809703|gb|ACT36273.1| antitryps…	17	1	1851.9	3	0.017129	68.576	25273000	0	0	25273000	0	0	0
AIGIPIERPK	>BGIBMGA000672-PA pep:novel sequence:nscaf1690:3762349:3777359:+ gene:BGIBMGA000672 transcript:BGIBMGA000672-TA;>gi|512921334|ref|XP_004929851.1| PREDICTED: probable citrate synthase 1, mitochondrial-like [Bombyx mori]	10	1	1092.67	2,3	0.00017318	140.05	6053600000	1266000000	127430000	856450000	2200600000	996920000	606160000
AIGIVNHVVAQDTANK	>BGIBMGA005528-PA pep:novel sequence:nscaf2829:4231746:4232948:- gene:BGIBMGA005528 transcript:BGIBMGA005528-TA;>gi|512887979|ref|XP_004922012.1| PREDICTED: enoyl-CoA hydratase domain-containing protein 2, mitochondrial-like [Bombyx mori]	16	0	1648.89	2,3	5.3704e-59	268.61	874540000	408130000	9641100	0	291390000	82693000	82680000
AIGIVVCR	>BGIBMGA008899-PA pep:novel sequence:nscaf2930:2484730:2485753:- gene:BGIBMGA008899 transcript:BGIBMGA008899-TA;>gi|114050803|ref|NP_001040136.1| U6 snRNA-associated Sm-like protein [Bombyx mori];>gi|227266820|emb|CAY10060.1| unnamed protein product [Bombyx mori];>gi|87248171|gb|ABD36138.1| U6 snRNA-associated Sm-like protein [Bombyx mori]	8	0	886.506	1	0.021229	88.627	36708000	36708000	0	0	0	0	0
AIGMEIGIPEAIVER	>gi|512896709|ref|XP_004923975.1| PREDICTED: GMP synthase [glutamine-hydrolyzing]-like isoform X1 [Bombyx mori];>BGIBMGA007436-PA pep:novel sequence:nscaf2883:2470147:2480511:+ gene:BGIBMGA007436 transcript:BGIBMGA007436-TA;>gi|512896713|ref|XP_004923976.1| PREDICTED: GMP synthase [glutamine-hydrolyzing]-like isoform X2 [Bombyx mori]	15	0	1596.85	2	0.00049643	81.632	29062000	0	0	29062000	0	0	0
AIGNPIETGK	>BGIBMGA005287-PA pep:novel sequence:nscaf2828:5922821:5936584:- gene:BGIBMGA005287 transcript:BGIBMGA005287-TA;>gi|512931232|ref|XP_004932251.1| PREDICTED: cold shock domain-containing protein CG9705-like [Bombyx mori]	10	0	998.54	2	0.0068542	81.865	34459000	0	0	0	0	0	34459000
AIGQNPTESDVKK	>BGIBMGA005853-PA pep:novel sequence:nscaf2839:16017:18267:- gene:BGIBMGA005853 transcript:BGIBMGA005853-TA;>gi|114052615|ref|NP_001040547.1| nonmuscle myosin essential light chain [Bombyx mori];>gi|95103128|gb|ABF51505.1| nonmuscle myosin essential light chain [Bombyx mori];>gi|98990267|gb|ABF60229.1| myosin II essential light chain [Bombyx mori]	13	1	1385.72	2,3	0.00054703	110.31	76281000	0	0	76281000	0	0	0
AIGSFGCEAIIK	>BGIBMGA002478-PA pep:novel sequence:nscaf2511:1629712:1634165:+ gene:BGIBMGA002478 transcript:BGIBMGA002478-TA	12	0	1264.65	2	0.0048703	84.605	44043000	0	0	44043000	0	0	0
AIGSGSEGAQQSIK	>BGIBMGA013898-PA pep:novel sequence:nscaf3099:3075598:3081573:- gene:BGIBMGA013898 transcript:BGIBMGA013898-TA;>gi|114050993|ref|NP_001040146.1| proteasome zeta subunit [Bombyx mori];>gi|87248207|gb|ABD36156.1| proteasome zeta subunit [Bombyx mori]	14	0	1331.67	2	4.9043e-34	227.06	1965800000	584850000	131540000	530230000	0	529330000	189850000
AIGTDEDIAHSSIR	>gi|512938231|ref|XP_004933957.1| PREDICTED: probable cysteine desulfurase, mitochondrial-like, partial [Bombyx mori]	14	0	1483.73	2	0.0011542	85.457	11870000	0	0	0	0	0	11870000
AIGVSNFNEEQIER	>gi|512891681|ref|XP_004922743.1| PREDICTED: alcohol dehydrogenase [NADP(+)]-like [Bombyx mori];>BGIBMGA013254-PA pep:novel sequence:nscaf3063:2260540:2267137:+ gene:BGIBMGA013254 transcript:BGIBMGA013254-TA	14	0	1604.78	2	8.4366e-19	204.13	792850000	168510000	30352000	156270000	197500000	205050000	35168000
AIGVSNFNIEQMK	>gi|512935629|ref|XP_004933320.1| PREDICTED: aldose reductase-like [Bombyx mori];>BGIBMGA009800-PA pep:novel sequence:nscaf2964:4321901:4332062:+ gene:BGIBMGA009800 transcript:BGIBMGA009800-TA	13	0	1449.73	2	1.2317e-08	137.59	48192000	0	0	48192000	0	0	0
AIHAAVK	>BGIBMGA008011-PA pep:novel sequence:nscaf2889:1386995:1388748:- gene:BGIBMGA008011 transcript:BGIBMGA008011-TA;>gi|114052036|ref|NP_001040448.1| vacuolar ATP synthase subunit F [Bombyx mori];>gi|95102930|gb|ABF51406.1| vacuolar ATP synthase subunit F [Bombyx mori]	7	0	708.428	1	0.0188	94.669	560030000	122860000	18818000	146350000	129760000	100240000	41990000
AIHDIITSK	>BGIBMGA005035-PA pep:novel sequence:nscaf2823:3039980:3042193:- gene:BGIBMGA005035 transcript:BGIBMGA005035-TA;>gi|512887085|ref|XP_004921864.1| PREDICTED: neurochondrin homolog [Bombyx mori]	9	0	996.56	1,2,3	5.3832e-05	145.84	769490000	63893000	68382000	83536000	136070000	362570000	55046000
AIHEPERPFIAIIGGAK	>gi|512916352|ref|XP_004928620.1| PREDICTED: phosphoglycerate kinase-like [Bombyx mori];>BGIBMGA007681-PA pep:novel sequence:nscaf2888:5329354:5338928:- gene:BGIBMGA007681 transcript:BGIBMGA007681-TA	17	1	1818.02	2,3,4	1.1285e-15	174.87	1466900000	274400000	9174200	0	731160000	413100000	39051000
AIHNSTFNGGVISVER	>gi|114053173|ref|NP_001040506.1| bmp-2 protein [Bombyx mori];>gi|98990265|gb|ABF60228.1| bmp-2 [Bombyx mori];>gi|512894313|ref|XP_004923399.1| PREDICTED: RNA-binding protein 4.1-like isoform X1 [Bombyx mori];>gi|512894317|ref|XP_004923400.1| PREDICTED: RNA-binding protein 4.1-like isoform X2 [Bombyx mori];>BGIBMGA004881-PA pep:novel sequence:nscaf2818:2885484:2886744:+ gene:BGIBMGA004881 transcr…	16	0	1699.86	2,3	9.8929e-10	151.48	428770000	0	0	51310000	137120000	183940000	56399000
AIHQGIYDDATGK	>BGIBMGA004414-PA pep:novel sequence:nscaf2795:818773:826276:- gene:BGIBMGA004414 transcript:BGIBMGA004414-TA	13	0	1387.67	2	0.0045148	80.507	49906000	49906000	0	0	0	0	0
AIHVEVAGAEYDTIQPIHVAK	>BGIBMGA004824-PA pep:novel sequence:nscaf2818:873105:875505:- gene:BGIBMGA004824 transcript:BGIBMGA004824-TA;>gi|114053151|ref|NP_001040123.1| electron-transfer-flavoprotein beta polypeptide [Bombyx mori];>gi|87248127|gb|ABD36116.1| electron-transfer-flavoprotein beta polypeptide [Bombyx mori]	21	0	2260.19	3,4	2.1976e-05	115.98	849400000	167650000	0	86367000	301760000	293620000	0
AIIAADDIAK	>BGIBMGA007948-PA pep:novel sequence:nscaf2888:8275622:8304577:+ gene:BGIBMGA007948 transcript:BGIBMGA007948-TA;>gi|512916590|ref|XP_004928677.1| PREDICTED: spectrin alpha chain-like [Bombyx mori]	10	0	999.56	1,2	0.00049253	130.56	388610000	349000000	0	0	39615000	0	0
AIIAAQYSGTDVK	>BGIBMGA008302-PA pep:novel sequence:nscaf2902:10519059:10524233:- gene:BGIBMGA008302 transcript:BGIBMGA008302-TA;>gi|112983898|ref|NP_001036852.1| elongation factor 1 gamma [Bombyx mori];>gi|12328431|dbj|BAB21108.1| elongation factor 1 gamma [Bombyx mori]	13	0	1335.7	1,2	8.4337e-08	172.8	1678200000	259770000	15243000	0	884890000	418140000	100130000
AIIAFYQK	>gi|112984394|ref|NP_001037508.1| ribosomal protein S16 [Bombyx mori];>gi|54609317|gb|AAV34874.1| ribosomal protein S16 [Bombyx mori];>BGIBMGA009411-PA pep:novel sequence:nscaf2951:376835:380967:+ gene:BGIBMGA009411 transcript:BGIBMGA009411-TA	8	0	952.538	1,2	0.00046212	153.67	1020400000	0	52346000	87303000	785840000	0	94941000
AIIAIDAK	>gi|512902451|ref|XP_004925379.1| PREDICTED: transforming growth factor beta-1-induced transcript 1 protein-like isoform X1 [Bombyx mori];>BGIBMGA014241-PA pep:novel sequence:nscaf98:847361:863204:- gene:BGIBMGA014241 transcript:BGIBMGA014241-TA	8	0	813.496	1,2	0.00033996	183.9	2563200000	751610000	136100000	334450000	784650000	272170000	284200000
AIIAIQGPK	>BGIBMGA010236-PA pep:novel sequence:nscaf2986:2861451:2864751:+ gene:BGIBMGA010236 transcript:BGIBMGA010236-TA;>gi|512927436|ref|XP_004931334.1| PREDICTED: aminomethyltransferase, mitochondrial-like [Bombyx mori]	9	0	909.565	1	0.0022615	110.35	28419000	0	0	0	28419000	0	0
AIIANAATSAIR	>gi|512896054|ref|XP_004923819.1| PREDICTED: protein Kr-h2-like [Bombyx mori];>BGIBMGA009374-PA pep:novel sequence:nscaf2948:1794195:1795091:+ gene:BGIBMGA009374 transcript:BGIBMGA009374-TA	12	0	1170.67	2	1.463e-05	145.41	840220000	309700000	0	0	0	530520000	0
AIIAPIAAPEVVEAAVQHAR	>BGIBMGA004697-PA pep:novel sequence:nscaf2813:80505:120403:- gene:BGIBMGA004697 transcript:BGIBMGA004697-TA;>gi|512907773|ref|XP_004926526.1| PREDICTED: afadin-like [Bombyx mori]	20	0	2025.14	3	0.0034845	57.366	14827000	0	0	0	14827000	0	0
AIICIVDKK	>BGIBMGA007230-PA pep:novel sequence:nscaf2874:174089:183512:- gene:BGIBMGA007230 transcript:BGIBMGA007230-TA	9	1	1058.62	2	0.023696	75.294	93002000	0	0	93002000	0	0	0
AIIDGDKIPVEMMGK	>BGIBMGA005931-PA pep:novel sequence:nscaf2847:8238691:8255074:- gene:BGIBMGA005931 transcript:BGIBMGA005931-TA;>gi|512919117|ref|XP_004929296.1| PREDICTED: carnitine O-acetyltransferase-like [Bombyx mori]	15	1	1615.83	2,3	3.479e-08	146.78	336280000	104900000	15126000	107190000	0	109070000	0
AIIDRR	>BGIBMGA010970-PA pep:novel sequence:nscaf3013:717740:719574:- gene:BGIBMGA010970 transcript:BGIBMGA010970-TA;>gi|112984230|ref|NP_001037233.1| ribosomal protein L26 [Bombyx mori];>gi|54609243|gb|AAV34837.1| ribosomal protein L26 [Bombyx mori]	6	1	742.445	2	0.074975	88.201	117820000	0	0	0	0	117820000	0
AIIDVGAIK	>BGIBMGA005035-PA pep:novel sequence:nscaf2823:3039980:3042193:- gene:BGIBMGA005035 transcript:BGIBMGA005035-TA;>gi|512887085|ref|XP_004921864.1| PREDICTED: neurochondrin homolog [Bombyx mori]	9	0	898.549	1,2	6.4682e-05	144.38	580200000	71619000	49218000	0	101790000	317110000	40470000
AIIDVICR	>BGIBMGA010130-PA pep:novel sequence:nscaf2986:3421635:3431850:- gene:BGIBMGA010130 transcript:BGIBMGA010130-TA;>gi|112983958|ref|NP_001036841.1| Annexin IX isoform A [Bombyx mori];>gi|7262489|dbj|BAA92809.1| annexin IX-A [Bombyx mori];>gi|10801568|dbj|BAB16697.1| annexin [Bombyx mori];>gi|10801570|dbj|BAB16698.1| annexin [Bombyx mori];>gi|162952015|ref|NP_001106136.1| Annexin IX isoform B [Bomby…	8	0	958.527	1,2	3.5005e-06	209.69	7483300000	302040000	306670000	1500000000	2836100000	2182600000	355750000
AIIEAIEVIK	>BGIBMGA009248-PA pep:novel sequence:nscaf2943:376131:383456:- gene:BGIBMGA009248 transcript:BGIBMGA009248-TA;>gi|512891136|ref|XP_004922632.1| PREDICTED: T-complex protein 11-like protein 1-like [Bombyx mori]	10	0	1097.67	2	0.03715	59.542	31895000	0	0	0	31895000	0	0
AIIEDAYK	>BGIBMGA007948-PA pep:novel sequence:nscaf2888:8275622:8304577:+ gene:BGIBMGA007948 transcript:BGIBMGA007948-TA;>gi|512916590|ref|XP_004928677.1| PREDICTED: spectrin alpha chain-like [Bombyx mori]	8	0	921.481	1	0.012443	100.19	15155000	15155000	0	0	0	0	0
AIIEGEEDRINITSQSPGR	>BGIBMGA003652-PA pep:novel sequence:nscaf2674:2762871:2776604:+ gene:BGIBMGA003652 transcript:BGIBMGA003652-TA;>gi|512922266|ref|XP_004930078.1| PREDICTED: lamin-C-like [Bombyx mori]	19	1	2084.05	3	0.0083177	67.645	33689000	0	0	0	0	33689000	0
AIIEIFESFK	>BGIBMGA012935-PA pep:novel sequence:nscaf3058:624865:648517:+ gene:BGIBMGA012935 transcript:BGIBMGA012935-TA;>gi|218563475|dbj|BAH03459.1| clathrin [Bombyx mori];>gi|219362829|ref|NP_001136443.1| clathrin heavy chain [Bombyx mori]	10	0	1195.65	1,2	0.00094641	125.82	37605000	0	0	7765900	0	20068000	9770500
AIIEIQIEAEEIYQTFQR	>gi|103058022|gb|ABF71565.1| translation elongation factor 2 [Bombyx mori];>gi|112983010|ref|NP_001037593.1| translation elongation factor 2 isoform 1 [Bombyx mori];>gi|122096234|sp|Q1HPK6.1|EF2_BOMMO RecName: Full=Translation elongation factor 2; Short=EF-2;>gi|281371488|ref|NP_001163865.1| translation elongation factor 2 isoform 2 [Bombyx mori];>gi|334855073|gb|AEH16569.1| elongation factor 2 […	18	0	2193.13	3	0.028456	58.83	28348000	0	0	0	0	28348000	0
AIIEIR	>BGIBMGA001800-PA pep:novel sequence:nscaf2176:2843299:2853935:+ gene:BGIBMGA001800 transcript:BGIBMGA001800-TA;>gi|112982800|ref|NP_001037129.1| ribosomal protein L4 [Bombyx mori];>gi|54609195|gb|AAV34813.1| ribosomal protein L4 [Bombyx mori];REV__>BGIBMGA001209-PA pep:novel sequence:nscaf1898:9407574:9414310:+ gene:BGIBMGA001209 transcript:BGIBMGA001209-TA;REV__>gi|512913336|ref|XP_004927872.1|…	6	0	713.444	1	0.013702	154.29	775000000	435290000	0	0	0	339710000	0
AIIEVVQSGQK	>BGIBMGA003028-PA pep:novel sequence:nscaf2589:3532207:3533242:- gene:BGIBMGA003028 transcript:BGIBMGA003028-TA;>gi|114052034|ref|NP_001040204.1| proteasome beta-subunit [Bombyx mori];>gi|87248385|gb|ABD36245.1| proteasome beta-subunit [Bombyx mori]	11	0	1170.66	1,2	2.2892e-07	162.36	1837500000	472640000	48887000	22423000	817770000	342580000	133180000
AIIEWASKPSR	>gi|110175064|gb|ABG54290.1| eukaryotic translation initiation factor 5 [Bombyx mori];>gi|112983206|ref|NP_001037662.1| eukaryotic translation initiation factor 5 [Bombyx mori];>BGIBMGA008226-PA pep:novel sequence:nscaf2899:20451:30264:- gene:BGIBMGA008226 transcript:BGIBMGA008226-TA	11	1	1256.69	2	0.0013439	112.94	278120000	77186000	0	0	185730000	0	15207000
AIIEYVR	>gi|302190082|dbj|BAJ14101.1| tudor staphylococcus/micrococcal nuclease [Bombyx mori];>gi|304307739|ref|NP_001182009.1| tudor staphylococcus/micrococcal nuclease [Bombyx mori];>BGIBMGA013328-PA pep:novel sequence:nscaf3068:151790:157433:+ gene:BGIBMGA013328 transcript:BGIBMGA013328-TA	7	0	862.491	1,2	0.019055	111.69	242720000	96496000	0	0	0	79766000	66455000
AIIGPSIINADISQIYEESQK	>gi|512926575|ref|XP_004931120.1| PREDICTED: ribulose-phosphate 3-epimerase-like [Bombyx mori];>BGIBMGA002461-PA pep:novel sequence:nscaf2511:801816:802967:+ gene:BGIBMGA002461 transcript:BGIBMGA002461-TA	21	0	2288.19	2,3	4.4259e-42	240.68	324440000	43049000	0	44880000	117610000	118900000	0
AIIHNSHIYHMAK	>BGIBMGA000292-PA pep:novel sequence:nscaf1681:2642535:2650862:- gene:BGIBMGA000292 transcript:BGIBMGA000292-TA;>gi|112983096|ref|NP_001037054.1| dihydrolipoamide dehydrogenase [Bombyx mori];>gi|22135550|gb|AAM93255.1| dihydrolipoamide dehydrogenase [Bombyx mori];>gi|295852987|gb|ADG45566.1| dihydrolipoamide dehydrogenase [Bombyx mori]	13	0	1533.79	2,3	0.00013362	122.78	260470000	0	0	0	216670000	37525000	6274100
AIIHTNTVEEFR	>gi|512926814|ref|XP_004931179.1| PREDICTED: tropomodulin-like isoform X1 [Bombyx mori];>gi|512926818|ref|XP_004931180.1| PREDICTED: tropomodulin-like isoform X2 [Bombyx mori];>BGIBMGA002509-PA pep:novel sequence:nscaf2511:3354807:3364933:+ gene:BGIBMGA002509 transcript:BGIBMGA002509-TA	12	0	1428.74	2	0.00040349	114.82	70713000	70713000	0	0	0	0	0
AIIIAGPPGTGK	>BGIBMGA004711-PA pep:novel sequence:nscaf2813:399254:405019:+ gene:BGIBMGA004711 transcript:BGIBMGA004711-TA;>gi|512907753|ref|XP_004926521.1| PREDICTED: ruvB-like helicase 1-like [Bombyx mori]	12	0	1093.65	2	0.011353	74.76	349450000	89174000	9063900	55519000	100490000	71748000	23451000
AIIIDKDNKPQWNPK	>gi|512926929|ref|XP_004931208.1| PREDICTED: 3-hydroxyisobutyryl-CoA hydrolase, mitochondrial-like [Bombyx mori];>BGIBMGA002376-PA pep:novel sequence:nscaf2511:5661585:5664133:- gene:BGIBMGA002376 transcript:BGIBMGA002376-TA	15	2	1778.97	2	6.1864e-08	146.96	32451000	0	0	0	32451000	0	0
AIIIEDK	>gi|512908279|ref|XP_004926642.1| PREDICTED: apolipophorins isoform X1 [Bombyx mori];>gi|512908283|ref|XP_004926643.1| PREDICTED: apolipophorins isoform X2 [Bombyx mori];>BGIBMGA013342-PA pep:novel sequence:nscaf3071:739110:772553:- gene:BGIBMGA013342 transcript:BGIBMGA013342-TA;>gi|347543546|dbj|BAK82317.1| apolipophorin precursor protein [Bombyx mori]	7	0	800.464	1,2	0.0039395	164.89	4168100000	675440000	203760000	807820000	692830000	1520200000	268100000
AIIIEGNPGVGK	>gi|512890270|ref|XP_004922489.1| PREDICTED: LOW QUALITY PROTEIN: midasin-like [Bombyx mori];>BGIBMGA004090-PA pep:novel sequence:nscaf2767:1137405:1178929:+ gene:BGIBMGA004090 transcript:BGIBMGA004090-TA	12	0	1166.67	2	0.035716	30.336	84059000	0	0	0	53194000	30866000	0
AIIIGAPASGK	>BGIBMGA007523-PA pep:novel sequence:nscaf2887:904277:904930:- gene:BGIBMGA007523 transcript:BGIBMGA007523-TA;>gi|512899447|ref|XP_004924647.1| PREDICTED: GTP:AMP phosphotransferase AK3, mitochondrial-like [Bombyx mori]	11	0	996.597	1,2	0.0035272	88.441	418140000	149260000	16009000	0	187740000	24929000	40208000
AIIINNIPSTR	>BGIBMGA008066-PA pep:novel sequence:nscaf2889:1276792:1290290:+ gene:BGIBMGA008066 transcript:BGIBMGA008066-TA;>gi|389568600|gb|AFK85024.1| aminopeptidase N-8 [Bombyx mori];>gi|525343809|ref|NP_001266372.1| aminopeptidase N-like precursor [Bombyx mori]	11	0	1210.7	2	0.030631	44.299	42730000	0	0	42730000	0	0	0
AIIISAK	>gi|512929179|ref|XP_004931760.1| PREDICTED: enoyl-CoA hydratase domain-containing protein 3, mitochondrial-like isoform X1 [Bombyx mori];>gi|512929183|ref|XP_004931761.1| PREDICTED: enoyl-CoA hydratase domain-containing protein 3, mitochondrial-like isoform X2 [Bombyx mori];>BGIBMGA008998-PA pep:novel sequence:nscaf2930:3258172:3260605:+ gene:BGIBMGA008998 transcript:BGIBMGA008998-TA	7	0	714.464	1	0.024695	105.2	155390000	75385000	0	0	59386000	0	20623000
AIIISGGPNSVYAENAPK	>gi|512896709|ref|XP_004923975.1| PREDICTED: GMP synthase [glutamine-hydrolyzing]-like isoform X1 [Bombyx mori];>BGIBMGA007436-PA pep:novel sequence:nscaf2883:2470147:2480511:+ gene:BGIBMGA007436 transcript:BGIBMGA007436-TA;>gi|512896713|ref|XP_004923976.1| PREDICTED: GMP synthase [glutamine-hydrolyzing]-like isoform X2 [Bombyx mori]	18	0	1799.94	2	2.3552e-06	139.67	119260000	0	0	42860000	0	66752000	9649500
AIIITQVTEK	>gi|112984224|ref|NP_001037452.1| alanine--tRNA ligase, cytoplasmic [Bombyx mori];>gi|135089|sp|P21894.1|SYAC_BOMMO RecName: Full=Alanine--tRNA ligase, cytoplasmic; AltName: Full=Alanyl-tRNA synthetase; Short=AlaRS;>gi|155955|gb|AAA27821.1| transfer RNA-Ala synthetase [Bombyx mori];>BGIBMGA006216-PA pep:novel sequence:nscaf2847:8150545:8152137:+ gene:BGIBMGA006216 transcript:BGIBMGA006216-TA	10	0	1114.66	1,2	3.6369e-07	182.98	2107100000	654770000	0	39999000	844940000	437120000	130220000
AIIITSNIPEEAYTK	>gi|512901773|ref|XP_004925218.1| PREDICTED: 26S proteasome non-ATPase regulatory subunit 5-like isoform X1 [Bombyx mori];>gi|512901777|ref|XP_004925219.1| PREDICTED: 26S proteasome non-ATPase regulatory subunit 5-like isoform X2 [Bombyx mori];>BGIBMGA012532-PA pep:novel sequence:nscaf3048:1040132:1056622:- gene:BGIBMGA012532 transcript:BGIBMGA012532-TA	15	0	1661.89	2	4.235e-09	95.57	299940000	69252000	0	33609000	118550000	78523000	0
AIIKPQYVDQIPK	>BGIBMGA010129-PA pep:novel sequence:nscaf2986:3437097:3447398:- gene:BGIBMGA010129 transcript:BGIBMGA010129-TA;>gi|112982681|ref|NP_001036911.1| ribonuclease L inhibitor homolog [Bombyx mori];>gi|44886002|dbj|BAD11812.1| ribonuclease L inhibitor homolog [Bombyx mori]	13	1	1511.87	2,3	9.9567e-05	96.464	348730000	0	0	0	276560000	72180000	0
AIINISDNTNVR	>BGIBMGA004398-PA pep:novel sequence:nscaf2795:1638095:1638829:- gene:BGIBMGA004398 transcript:BGIBMGA004398-TA;>gi|379046522|gb|AFC87822.1| 30K protein 24 [Bombyx mori];>gi|525343846|ref|NP_001266375.1| low molecular 30 kDa lipoprotein PBMHPC-19-like precursor [Bombyx mori]	12	0	1328.7	2	0.00079674	108.56	243770000	0	6096600	106140000	131530000	0	0
AIINIWEAQER	>BGIBMGA008978-PA pep:novel sequence:nscaf2930:2260702:2263402:+ gene:BGIBMGA008978 transcript:BGIBMGA008978-TA;>gi|223670788|dbj|BAH22627.1| possible precursor of neuropeptides [Bombyx mori];>gi|237648970|ref|NP_001153662.1| putative neuropeptide precursor protein precursor [Bombyx mori];>gi|347602362|sp|B9WZ56.1|NEUPP_BOMMO RecName: Full=Putative neuropeptide precursor protein; Short=BmK5; Flag…	11	0	1341.7	2	0.0010169	110.08	47951000	0	4922300	36264000	0	0	6764700
AIINPMCQVDYR	>gi|512894140|ref|XP_004923360.1| PREDICTED: protein transport protein Sec23A-like isoform X1 [Bombyx mori];>gi|512894144|ref|XP_004923361.1| PREDICTED: protein transport protein Sec23A-like isoform X2 [Bombyx mori];>BGIBMGA004852-PA pep:novel sequence:nscaf2818:999386:1008208:+ gene:BGIBMGA004852 transcript:BGIBMGA004852-TA	12	0	1478.7	2	0.002461	94.191	86554000	0	22566000	0	0	0	63988000
AIINQIYPASAEK	>BGIBMGA002953-PA pep:novel sequence:nscaf2589:6249013:6250497:- gene:BGIBMGA002953 transcript:BGIBMGA002953-TA;>gi|512926172|ref|XP_004931019.1| PREDICTED: probable 26S proteasome non-ATPase regulatory subunit 3-like [Bombyx mori]	13	0	1416.76	2	2.2383e-05	139.78	140240000	0	0	0	118110000	0	22134000
AIIPPIDEDMKR	>BGIBMGA009276-PA pep:novel sequence:nscaf2943:1741136:1757256:+ gene:BGIBMGA009276 transcript:BGIBMGA009276-TA;>gi|512891302|ref|XP_004922659.1| PREDICTED: tryptophan 2,3-dioxygenase-like [Bombyx mori]	12	1	1396.74	3	0.00050586	88.187	304820000	86832000	8569300	0	146270000	51599000	11552000
AIIPYDQMTMEDFYDAHPDIAIDPIK	>BGIBMGA011936-PA pep:novel sequence:nscaf3032:469867:471096:- gene:BGIBMGA011936 transcript:BGIBMGA011936-TA;>gi|153791739|ref|NP_001093279.1| H+ transporting ATP synthase subunit d [Bombyx mori];>gi|95103014|gb|ABF51448.1| H+ transporting ATP synthase subunit d [Bombyx mori]	26	0	3021.41	3	3.7103e-16	132.24	169960000	0	0	0	0	169960000	0
AIIQAVIQAATGDSAAR	>BGIBMGA001372-PA pep:novel sequence:nscaf2053:425686:454031:+ gene:BGIBMGA001372 transcript:BGIBMGA001372-TA	17	0	1654.9	2	7.2763e-05	123.97	7740800	0	0	7740800	0	0	0
AIIQGTEQR	>BGIBMGA007425-PA pep:novel sequence:nscaf2883:1819297:1830407:+ gene:BGIBMGA007425 transcript:BGIBMGA007425-TA;>gi|512896671|ref|XP_004923967.1| PREDICTED: phosphoglucomutase-like isoform X1 [Bombyx mori];>gi|512896675|ref|XP_004923968.1| PREDICTED: phosphoglucomutase-like isoform X2 [Bombyx mori]	9	0	1014.55	2	0.077851	54.191	34966000	0	34966000	0	0	0	0
AIIQIAHSAPDIAK	>gi|114053215|ref|NP_001040528.1| eukaryotic translation initiation factor 3 subunit F [Bombyx mori];>gi|95102870|gb|ABF51376.1| eukaryotic translation initiation factor 3 subunit 5 [Bombyx mori];>gi|117606772|gb|ABK42006.1| eukaryotic translation initiation factor 3 subunit 5 epsilon-like protein [Bombyx mori];>gi|224488007|sp|A3QVV1.1|EIF3F_BOMMO RecName: Full=Eukaryotic translation initiation …	14	0	1446.82	2	6.5678e-07	141.82	132140000	0	0	33752000	88017000	0	10372000
AIIQIMQQQTTIK	>BGIBMGA004276-PA pep:novel sequence:nscaf2789:1180525:1192971:- gene:BGIBMGA004276 transcript:BGIBMGA004276-TA;>gi|160333278|ref|NP_001103816.1| mitochondrial phosphoenolpyruvate carboxykinase isoform 2 [Bombyx mori];>gi|95103056|gb|ABF51469.1| mitochondrial phosphoenolpyruvate carboxykinase isoform 2 [Bombyx mori];>gi|114052671|ref|NP_001040542.1| mitochondrial phosphoenolpyruvate carboxykinase…	13	0	1514.85	2	1.6661e-18	204.49	666700000	74648000	6693600	154140000	297710000	121800000	11707000
AIIQSGNAISSR	>BGIBMGA011218-PA pep:novel sequence:nscaf3026:4340289:4350678:- gene:BGIBMGA011218 transcript:BGIBMGA011218-TA;>gi|114052306|ref|NP_001040466.1| alpha-esterase 48 isoform l [Bombyx mori];>gi|95103016|gb|ABF51449.1| carboxylesterase [Bombyx mori];>gi|284002384|dbj|BAI66485.1| carboxyl/cholinesterase 5BL [Bombyx mori];>gi|284002386|dbj|BAI66486.1| carboxyl/cholinesterase 5BS [Bombyx mori];>gi|2840…	12	0	1215.66	2	0.00026554	119.74	1016700000	292180000	24140000	0	394430000	236890000	69040000
AIITIVDK	>BGIBMGA010130-PA pep:novel sequence:nscaf2986:3421635:3431850:- gene:BGIBMGA010130 transcript:BGIBMGA010130-TA;>gi|112983958|ref|NP_001036841.1| Annexin IX isoform A [Bombyx mori];>gi|7262489|dbj|BAA92809.1| annexin IX-A [Bombyx mori];>gi|7262497|dbj|BAA92814.1| annexin IX-A [Bombyx mori]	8	0	871.538	1,2	0.0040206	138.9	376910000	134190000	41004000	0	92230000	100260000	9227600
AIITTITSGR	>BGIBMGA001370-PA pep:novel sequence:nscaf2053:391697:405114:+ gene:BGIBMGA001370 transcript:BGIBMGA001370-TA	10	0	1031.6	2	0.015582	72.434	73667000	0	0	73667000	0	0	0
AIITVWAEHMSEDCR	>BGIBMGA013567-PA pep:novel sequence:nscaf3078:373385:376178:+ gene:BGIBMGA013567 transcript:BGIBMGA013567-TA;>gi|112982798|ref|NP_001037126.1| ribosomal protein L3 [Bombyx mori];>gi|54609193|gb|AAV34812.1| ribosomal protein L3 [Bombyx mori];>gi|6683575|dbj|BAA89259.1| ribosomal protein L3 [Bombyx mori]	15	0	1816.82	2,3	7.7092e-91	330.26	3193400000	666470000	10054000	300820000	1200100000	951800000	64117000
AIITVWAEHMSEDCRR	>BGIBMGA013567-PA pep:novel sequence:nscaf3078:373385:376178:+ gene:BGIBMGA013567 transcript:BGIBMGA013567-TA;>gi|112982798|ref|NP_001037126.1| ribosomal protein L3 [Bombyx mori];>gi|54609193|gb|AAV34812.1| ribosomal protein L3 [Bombyx mori];>gi|6683575|dbj|BAA89259.1| ribosomal protein L3 [Bombyx mori]	16	1	1972.92	4	0.00085945	82.908	16827000	0	0	0	0	0	16827000
AIITYIVNK	>BGIBMGA002222-PA pep:novel sequence:nscaf2279:197459:207725:+ gene:BGIBMGA002222 transcript:BGIBMGA002222-TA;>gi|112983444|ref|NP_001036974.1| glutathione S-transferase delta 2 [Bombyx mori];>gi|407943671|pdb|3VK9|A Chain A, Crystal Structure Of Delta-Class Glutathione Transferase From Silkmoth;>gi|407943672|pdb|3VK9|B Chain B, Crystal Structure Of Delta-Class Glutathione Transferase From Silkmo…	9	0	1033.62	1,2	1.0783e-10	194.27	2119500000	144570000	19301000	222650000	784580000	842130000	106240000
AIIVDIEPGTMDSVR	>BGIBMGA009132-PA pep:novel sequence:nscaf2937:920854:926091:- gene:BGIBMGA009132 transcript:BGIBMGA009132-TA;>gi|112983318|ref|NP_001036964.1| beta-tubulin [Bombyx mori];>gi|19773428|dbj|BAB86853.1| beta-tubulin [Bombyx mori];>gi|3399724|dbj|BAA32102.1| beta-tubulin [Bombyx mori];>BGIBMGA009131-PA pep:novel sequence:nscaf2937:948266:953500:- gene:BGIBMGA009131 transcript:BGIBMGA009131-TA;>BGIBMG…	15	0	1614.83	1,2,3	1.0621e-14	186.56	21638000000	5304900000	114510000	2226200000	8006900000	5772900000	212850000
AIKDHIDNNPAIEK	>BGIBMGA003309-PA pep:novel sequence:nscaf2655:3147678:3151035:- gene:BGIBMGA003309 transcript:BGIBMGA003309-TA;>gi|112982735|ref|NP_001037123.1| ribosomal protein P0 [Bombyx mori];>gi|54609187|gb|AAV34809.1| ribosomal protein P0 [Bombyx mori];>gi|37359627|emb|CAD29995.1| ribosomal P0 protein [Bombyx mori]	14	1	1576.82	2,3	6.9615e-58	272.81	4377200000	1229800000	218180000	1033300000	640360000	934090000	321440000
AIKQDIAQSR	>gi|512926925|ref|XP_004931207.1| PREDICTED: moesin/ezrin/radixin homolog 1-like isoform X4 [Bombyx mori];>gi|512926913|ref|XP_004931204.1| PREDICTED: moesin/ezrin/radixin homolog 1-like isoform X1 [Bombyx mori];>gi|512926917|ref|XP_004931205.1| PREDICTED: moesin/ezrin/radixin homolog 1-like isoform X2 [Bombyx mori];>gi|512926921|ref|XP_004931206.1| PREDICTED: moesin/ezrin/radixin homolog 1-like …	10	1	1128.63	2	0.0038572	109.16	313800000	0	0	0	313800000	0	0
AIMDGVVK	>gi|512916352|ref|XP_004928620.1| PREDICTED: phosphoglycerate kinase-like [Bombyx mori];>BGIBMGA007681-PA pep:novel sequence:nscaf2888:5329354:5338928:- gene:BGIBMGA007681 transcript:BGIBMGA007681-TA;>gi|312597600|gb|ADQ89809.1| phosphoglycerate kinase [Bombyx mori]	8	0	831.452	1	0.0088975	108.7	687800000	185670000	11578000	154720000	219630000	81933000	34265000
AIMIQGVDIIADAVAVTMGPK	>BGIBMGA007349-PA pep:novel sequence:nscaf2883:1620610:1622328:- gene:BGIBMGA007349 transcript:BGIBMGA007349-TA;>gi|512896628|ref|XP_004923957.1| PREDICTED: 60 kDa heat shock protein, mitochondrial-like [Bombyx mori]	21	0	2112.13	2,3	1.3528e-10	162.49	811700000	152650000	0	23550000	168150000	461130000	6212400
AIMPCIQGR	>BGIBMGA003186-PA pep:novel sequence:nscaf2589:5261613:5264871:+ gene:BGIBMGA003186 transcript:BGIBMGA003186-TA;>gi|95102876|gb|ABF51379.1| eukaryotic translation initiation factor 4A [Bombyx mori];>gi|112983736|ref|NP_001037376.1| eukaryotic translation initiation factor 4A [Bombyx mori];>gi|73695588|gb|AAZ80489.1| translation initiation factor 4A [Bombyx mori]	9	0	1044.52	2	0.001242	107.9	2019900000	484370000	51142000	0	753010000	535360000	195980000
AINAICKPIFVEIGK	>gi|87248109|gb|ABD36107.1| enoyl-CoA hydratase precursor 1 [Bombyx mori];>gi|87248111|gb|ABD36108.1| enoyl-CoA hydratase precursor 2 [Bombyx mori];>gi|87248113|gb|ABD36109.1| enoyl-CoA hydratase precursor 3 [Bombyx mori];>BGIBMGA005656-PA pep:novel sequence:nscaf2829:2659073:2666118:+ gene:BGIBMGA005656 transcript:BGIBMGA005656-TA	15	1	1671.94	2,3	5.8269e-26	210.1	2016100000	0	0	206540000	1261000000	540370000	8156900
AINAIGEAVTSGIAIVHSK	>gi|168823429|ref|NP_001108348.1| kettin protein [Bombyx mori];>gi|18700457|dbj|BAB85196.1| BMKETTIN [Bombyx mori];>gi|22474512|dbj|BAC10617.1| KETTIN [Bombyx mori];>BGIBMGA000622-PA pep:novel sequence:nscaf1690:904412:932611:+ gene:BGIBMGA000622 transcript:BGIBMGA000622-TA	19	0	1850.03	3	0.0093208	65.25	36886000	0	0	0	0	36886000	0
AINDAVTKFPDDQ	>BGIBMGA003319-PA pep:novel sequence:nscaf2655:2648797:2663756:- gene:BGIBMGA003319 transcript:BGIBMGA003319-TA	13	1	1432.68	2	5.0591e-12	184.76	854050000	196430000	27046000	207290000	249070000	174220000	0
AINDHHVYIEGTIIKPNMVTAGQSCK	>BGIBMGA013021-PA pep:novel sequence:nscaf3058:5073759:5086886:+ gene:BGIBMGA013021 transcript:BGIBMGA013021-TA;>gi|148298685|ref|NP_001091766.1| fructose 1,6-bisphosphate aldolase [Bombyx mori];>gi|95103026|gb|ABF51454.1| fructose 1,6-bisphosphate aldolase [Bombyx mori]	26	1	2895.44	3,4,5	1.4132e-22	177.6	1574700000	166760000	0	0	695650000	712280000	0
AINDIIESVQEIK	>gi|512933113|ref|XP_004932710.1| PREDICTED: oligoribonuclease, mitochondrial-like isoform X1 [Bombyx mori];>gi|512933117|ref|XP_004932711.1| PREDICTED: oligoribonuclease, mitochondrial-like isoform X2 [Bombyx mori];>gi|512933121|ref|XP_004932712.1| PREDICTED: oligoribonuclease, mitochondrial-like isoform X3 [Bombyx mori];>BGIBMGA011592-PA pep:novel sequence:nscaf3027:5010386:5012296:+ gene:BGIBM…	13	0	1470.79	2	0.0017485	94.728	44939000	0	0	0	44939000	0	0
AINDITDSYGQEWTYR	>BGIBMGA005058-PA pep:novel sequence:nscaf2823:2479178:2490591:- gene:BGIBMGA005058 transcript:BGIBMGA005058-TA;>gi|512886858|ref|XP_004921827.1| PREDICTED: sodium/potassium-transporting ATPase subunit alpha-like isoform X1 [Bombyx mori];>gi|512886882|ref|XP_004921830.1| PREDICTED: sodium/potassium-transporting ATPase subunit alpha-like isoform X4 [Bombyx mori];>gi|512886869|ref|XP_004921828.1| P…	16	0	1930.87	2	4.9372e-36	229.68	266530000	0	0	31070000	105210000	125850000	4394000
AINDIWPTIAR	>BGIBMGA005664-PA pep:novel sequence:nscaf2829:2861182:2862921:+ gene:BGIBMGA005664 transcript:BGIBMGA005664-TA;>gi|112984260|ref|NP_001037458.1| trehalase precursor [Bombyx mori];>gi|217294|dbj|BAA02909.1| trehalase [Bombyx mori];>gi|298547725|emb|CBN65198.1| unnamed protein product [Bombyx mori];>gi|418128|sp|P32358.1|TREA_BOMMO RecName: Full=Trehalase; AltName: Full=Alpha,alpha-trehalase; AltN…	11	0	1268.69	2	0.025522	55.452	71102000	27192000	0	14274000	29636000	0	0
AINDTATIIAR	>BGIBMGA012827-PA pep:novel sequence:nscaf3058:5052519:5062860:- gene:BGIBMGA012827 transcript:BGIBMGA012827-TA;>gi|512917630|ref|XP_004928934.1| PREDICTED: fructose-bisphosphate aldolase-like [Bombyx mori]	11	0	1157.64	2	0.019581	62.924	144480000	0	0	0	0	0	144480000
AINEWDSK	>BGIBMGA005592-PA pep:novel sequence:nscaf2829:126598:134385:- gene:BGIBMGA005592 transcript:BGIBMGA005592-TA;>gi|110175020|gb|ABG54287.1| eukaryotic translation initiation factor 3 subunit 7 [Bombyx mori];>gi|112983254|ref|NP_001037656.1| eukaryotic translation initiation factor 3 subunit D [Bombyx mori];>gi|122104174|sp|Q0ZB77.1|EIF3D_BOMMO RecName: Full=Eukaryotic translation initiation factor…	8	0	961.451	1,2	0.0051183	131.06	300360000	124480000	18832000	25771000	47160000	84126000	0
AINIIK	>BGIBMGA006263-PA pep:novel sequence:nscaf2852:1997505:2003893:- gene:BGIBMGA006263 transcript:BGIBMGA006263-TA;>gi|512894972|ref|XP_004923560.1| PREDICTED: T-complex protein 1 subunit alpha-like [Bombyx mori];REV__>gi|512932729|ref|XP_004932618.1| PREDICTED: TATA-binding protein-associated factor 172-like [Bombyx mori];REV__>BGIBMGA007133-PA pep:novel sequence:nscaf2865:4936790:4962326:+ gene:BG…	6	0	670.438	1	0.049961	104.94	131420000	131420000	0	0	0	0	0
AINININIK	>BGIBMGA002222-PA pep:novel sequence:nscaf2279:197459:207725:+ gene:BGIBMGA002222 transcript:BGIBMGA002222-TA;>gi|112983444|ref|NP_001036974.1| glutathione S-transferase delta 2 [Bombyx mori];>gi|407943671|pdb|3VK9|A Chain A, Crystal Structure Of Delta-Class Glutathione Transferase From Silkmoth;>gi|407943672|pdb|3VK9|B Chain B, Crystal Structure Of Delta-Class Glutathione Transferase From Silkmo…	9	0	1011.61	1,2	1.3101e-18	241.23	1466400000	323380000	0	13651000	434580000	656790000	38009000
AINISVK	>gi|114053215|ref|NP_001040528.1| eukaryotic translation initiation factor 3 subunit F [Bombyx mori];>gi|95102870|gb|ABF51376.1| eukaryotic translation initiation factor 3 subunit 5 [Bombyx mori];>gi|117606772|gb|ABK42006.1| eukaryotic translation initiation factor 3 subunit 5 epsilon-like protein [Bombyx mori];>gi|224488007|sp|A3QVV1.1|EIF3F_BOMMO RecName: Full=Eukaryotic translation initiation …	7	0	743.454	1	0.025975	89.298	588740000	99872000	0	268090000	112700000	108070000	0
AINNAIEDK	>BGIBMGA013116-PA pep:novel sequence:nscaf3062:453789:460511:- gene:BGIBMGA013116 transcript:BGIBMGA013116-TA;>gi|114050749|ref|NP_001040108.1| chaperonin subunit 6a zeta [Bombyx mori];>gi|87248083|gb|ABD36094.1| chaperonin subunit 6a zeta [Bombyx mori]	9	0	986.503	1,2	6.8355e-11	218.48	1427200000	383580000	0	436180000	97812000	509670000	0
AINNYEAWR	>BGIBMGA010573-PA pep:novel sequence:nscaf2993:6820022:6842885:+ gene:BGIBMGA010573 transcript:BGIBMGA010573-TA	9	0	1135.54	2	0.067929	54.608	27475000	0	0	0	27475000	0	0
AINQGGITSVAIR	>gi|114052160|ref|NP_001040459.1| proteasome subunit alpha type 6-A [Bombyx mori];>gi|95102978|gb|ABF51430.1| proteasome subunit alpha type 6-A [Bombyx mori];>BGIBMGA004657-PA pep:novel sequence:nscaf2810:363296:366159:- gene:BGIBMGA004657 transcript:BGIBMGA004657-TA	13	0	1298.73	2	8.4813e-06	147.33	1739600000	647490000	42784000	0	431810000	496730000	120820000
AINSINTSMVSK	>gi|512926929|ref|XP_004931208.1| PREDICTED: 3-hydroxyisobutyryl-CoA hydrolase, mitochondrial-like [Bombyx mori];>BGIBMGA002376-PA pep:novel sequence:nscaf2511:5661585:5664133:- gene:BGIBMGA002376 transcript:BGIBMGA002376-TA	12	0	1263.65	1,2	1.0639e-11	208.17	929480000	340560000	0	0	435940000	152970000	0
AINSIVSQGQR	>gi|512908307|ref|XP_004926649.1| PREDICTED: vinculin-like [Bombyx mori];>BGIBMGA013369-PA pep:novel sequence:nscaf3071:602631:625150:+ gene:BGIBMGA013369 transcript:BGIBMGA013369-TA	11	0	1171.63	1,2	5.508e-07	152.07	1049000000	220850000	35277000	159730000	424660000	166840000	41663000
AINSNPTIATIEK	>BGIBMGA006510-PA pep:novel sequence:nscaf2853:4912937:4917037:+ gene:BGIBMGA006510 transcript:BGIBMGA006510-TA;>gi|512924481|ref|XP_004930606.1| PREDICTED: myosin light chain alkali-like isoform X1 [Bombyx mori];>gi|512924485|ref|XP_004930607.1| PREDICTED: myosin light chain alkali-like isoform X2 [Bombyx mori];>gi|512924489|ref|XP_004930608.1| PREDICTED: myosin light chain alkali-like isoform X…	13	0	1370.74	1,2	4.0273e-34	267.02	15569000000	4137800000	280840000	2094400000	5518800000	2593900000	943570000
AIPCIVDVR	>BGIBMGA007118-PA pep:novel sequence:nscaf2865:4356266:4368453:+ gene:BGIBMGA007118 transcript:BGIBMGA007118-TA;>gi|114051868|ref|NP_001040436.1| hydroxysteroid dehydrogenase [Bombyx mori];>gi|95102888|gb|ABF51385.1| hydroxysteroid dehydrogenase [Bombyx mori]	9	0	1041.56	2	0.0078879	62.463	497940000	0	0	0	250950000	246990000	0
AIPCIVDVRDEK	>BGIBMGA007118-PA pep:novel sequence:nscaf2865:4356266:4368453:+ gene:BGIBMGA007118 transcript:BGIBMGA007118-TA;>gi|114051868|ref|NP_001040436.1| hydroxysteroid dehydrogenase [Bombyx mori];>gi|95102888|gb|ABF51385.1| hydroxysteroid dehydrogenase [Bombyx mori]	12	1	1413.73	2,3	1.5859e-05	147.39	991150000	179930000	0	143820000	292200000	375210000	0
AIPCVNC	>gi|164448672|ref|NP_001106733.1| fibroin heavy chain precursor [Bombyx mori];>BGIBMGA005111-PA pep:novel sequence:nscaf2823:1032819:1035059:+ gene:BGIBMGA005111 transcript:BGIBMGA005111-TA	7	0	832.357	1,2	0.01504	136.29	612510000	223400000	37319000	0	209620000	142180000	0
AIPDIAMDVIR	>BGIBMGA013717-PA pep:novel sequence:nscaf3093:372240:382285:+ gene:BGIBMGA013717 transcript:BGIBMGA013717-TA	11	0	1212.65	2	0.01766	65.232	375750000	0	0	67451000	132340000	175960000	0
AIPIDDVYPMK	>BGIBMGA002208-PA pep:novel sequence:nscaf2279:248681:257388:- gene:BGIBMGA002208 transcript:BGIBMGA002208-TA;>gi|512909140|ref|XP_004926849.1| PREDICTED: 39S ribosomal protein L1, mitochondrial-like [Bombyx mori]	11	0	1260.64	2	0.060667	47.288	95264000	40818000	0	0	54445000	0	0
AIPIFEVPTGWK	>BGIBMGA007425-PA pep:novel sequence:nscaf2883:1819297:1830407:+ gene:BGIBMGA007425 transcript:BGIBMGA007425-TA;>gi|512896671|ref|XP_004923967.1| PREDICTED: phosphoglucomutase-like isoform X1 [Bombyx mori];>gi|512896675|ref|XP_004923968.1| PREDICTED: phosphoglucomutase-like isoform X2 [Bombyx mori]	12	0	1356.74	1,2	0.0018455	96.64	789540000	125600000	0	0	279920000	371090000	12935000
AIPPIVSEKPADSIK	>BGIBMGA006456-PA pep:novel sequence:nscaf2853:903071:914194:+ gene:BGIBMGA006456 transcript:BGIBMGA006456-TA;>gi|114050871|ref|NP_001040411.1| carboxylesterase clade H, member 1 precursor [Bombyx mori];>gi|95102790|gb|ABF51336.1| carboxylesterase [Bombyx mori]	15	1	1563.89	2	0.024279	59.862	70344000	0	0	0	46795000	23549000	0
AIPTDAQIINIYAHFK	>BGIBMGA002906-PA pep:novel sequence:nscaf2575:2130557:2139673:+ gene:BGIBMGA002906 transcript:BGIBMGA002906-TA	16	0	1813.97	2,3	2.1594e-20	189.5	4316600000	1009300000	0	208900000	2434300000	614880000	49249000
AIPVEDIIIN	>gi|239984502|dbj|BAH79158.1| odorant binding protein [Bombyx mori];>gi|255652863|ref|NP_001157372.1| odorant binding protein fmxg18C17 precursor [Bombyx mori]	10	0	1095.62	2	0.069735	50.805	290480000	0	0	0	0	270010000	20465000
AIPVIAK	>gi|114051978|ref|NP_001040199.1| macrophage migration inhibitory factor [Bombyx mori];>gi|87248353|gb|ABD36229.1| macrophage migration inhibitory factor [Bombyx mori]	7	0	710.469	1	0.029361	97.926	390760000	75264000	0	97893000	140190000	77412000	0
AIQASVDAQTR	>BGIBMGA007601-PA pep:novel sequence:nscaf2888:9659668:9661365:- gene:BGIBMGA007601 transcript:BGIBMGA007601-TA;>gi|512916781|ref|XP_004928724.1| PREDICTED: delta-1-pyrroline-5-carboxylate dehydrogenase, mitochondrial-like [Bombyx mori]	11	0	1158.6	1,2	1.1259e-43	201.75	1530400000	534990000	131980000	19907000	505420000	338090000	0
AIQASVIR	>BGIBMGA013021-PA pep:novel sequence:nscaf3058:5073759:5086886:+ gene:BGIBMGA013021 transcript:BGIBMGA013021-TA;>gi|148298685|ref|NP_001091766.1| fructose 1,6-bisphosphate aldolase [Bombyx mori];>gi|95103026|gb|ABF51454.1| fructose 1,6-bisphosphate aldolase [Bombyx mori]	8	0	856.513	1,2	0.00024804	190.26	5526500000	845690000	474240000	571630000	892680000	1897500000	844780000
AIQASVWQTWAGKDENIVK	>BGIBMGA012827-PA pep:novel sequence:nscaf3058:5052519:5062860:- gene:BGIBMGA012827 transcript:BGIBMGA012827-TA;>gi|512917630|ref|XP_004928934.1| PREDICTED: fructose-bisphosphate aldolase-like [Bombyx mori]	19	1	2143.11	2,3	0.00040772	114.55	120070000	0	0	0	31167000	88906000	0
AIQDAEVQR	>gi|395144563|gb|AFN52772.1| heat shock protein 70-5 [Bombyx mori];>gi|512912152|ref|XP_004927586.1| PREDICTED: heat shock 70 kDa protein cognate 5-like, partial [Bombyx mori]	9	0	1028.53	1,2	1.2395e-11	186.16	2058900000	676000000	149540000	115150000	119670000	755910000	242610000
AIQDAIDKIQENITEAGGVFNIQMAPK	>BGIBMGA004302-PA pep:novel sequence:nscaf2789:523769:527956:- gene:BGIBMGA004302 transcript:BGIBMGA004302-TA;>gi|112984362|ref|NP_001037516.1| eukaryotic translation initiation factor 2 alpha subunit [Bombyx mori];>gi|66736329|gb|AAY54260.1| eukaryotic translation initiation factor 2 alpha subunit [Bombyx mori]	27	1	2913.49	3	0.00089019	59.661	43278000	0	0	0	0	43278000	0
AIQEDGIPDAATEISAPVATK	>gi|512907400|ref|XP_004926432.1| PREDICTED: PDZ and LIM domain protein 3-like isoform X1 [Bombyx mori];>gi|512907402|ref|XP_004926433.1| PREDICTED: PDZ and LIM domain protein 3-like isoform X2 [Bombyx mori];>gi|512907406|ref|XP_004926434.1| PREDICTED: PDZ and LIM domain protein 3-like isoform X3 [Bombyx mori];>BGIBMGA009977-PA pep:novel sequence:nscaf2980:117140:127672:+ gene:BGIBMGA009977 trans…	21	0	2096.06	2	4.1213e-05	111.49	60473000	18749000	0	15227000	0	26497000	0
AIQEIAR	>BGIBMGA000715-PA pep:novel sequence:nscaf1690:6034977:6050581:+ gene:BGIBMGA000715 transcript:BGIBMGA000715-TA;>gi|512921594|ref|XP_004929914.1| PREDICTED: probable medium-chain specific acyl-CoA dehydrogenase, mitochondrial-like isoform X1 [Bombyx mori];>gi|512921598|ref|XP_004929915.1| PREDICTED: probable medium-chain specific acyl-CoA dehydrogenase, mitochondrial-like isoform X2 [Bombyx mori]	7	0	799.455	1,2	0.0039995	160.03	1043700000	733250000	0	187750000	0	122670000	0
AIQIAR	>gi|512909021|ref|XP_004926820.1| PREDICTED: dihydropyrimidinase-like [Bombyx mori];>BGIBMGA005717-PA pep:novel sequence:nscaf2833:49937:56894:- gene:BGIBMGA005717 transcript:BGIBMGA005717-TA;REV__>gi|512921307|ref|XP_004929845.1| PREDICTED: peroxidasin-like [Bombyx mori];REV__>BGIBMGA000553-PA pep:novel sequence:nscaf1690:3614400:3623673:- gene:BGIBMGA000553 transcript:BGIBMGA000553-TA	6	0	670.413	1	0.050426	106.84	81622000	81622000	0	0	0	0	0
AIQIIGGK	>gi|512909069|ref|XP_004926832.1| PREDICTED: LOW QUALITY PROTEIN: fumarate hydratase, mitochondrial-like [Bombyx mori];>BGIBMGA008214-PA pep:novel sequence:nscaf2899:586315:608274:- gene:BGIBMGA008214 transcript:BGIBMGA008214-TA	8	0	798.496	1,2	0.0030813	135.16	1852600000	405600000	129520000	283640000	456960000	480230000	96705000
AIQIIK	>BGIBMGA001206-PA pep:novel sequence:nscaf1898:9158969:9165922:+ gene:BGIBMGA001206 transcript:BGIBMGA001206-TA;>gi|114051313|ref|NP_001040109.1| chaperonin containing t-complex polypeptide 1 beta subunit [Bombyx mori];>gi|87248085|gb|ABD36095.1| chaperonin containing t-complex polypeptide 1 beta subunit [Bombyx mori];REV__>gi|512907095|ref|XP_004926358.1| PREDICTED: glutamate receptor ionotropic…	6	0	684.453	1	0.052345	114.67	85571000	0	0	0	0	0	85571000
AIQINPAFADAHSNIASIHK	>gi|512886289|ref|XP_004921733.1| PREDICTED: UDP-N-acetylglucosamine--peptide N-acetylglucosaminyltransferase 110 kDa subunit-like [Bombyx mori];>BGIBMGA011033-PA pep:novel sequence:nscaf3015:2406908:2420535:- gene:BGIBMGA011033 transcript:BGIBMGA011033-TA	20	0	2117.1	4	0.0065852	36.053	88801000	0	0	0	88801000	0	0
AIQISMQK	>gi|103058102|gb|ABF71568.1| ubiquinol-cytochrome C reductase complex 14kD subunit [Bombyx mori];>gi|113866028|ref|NP_001038957.1| ubiquinol-cytochrome C reductase complex 14kD subunit [Bombyx mori];>BGIBMGA003544-PA pep:novel sequence:nscaf2674:2401401:2402619:- gene:BGIBMGA003544 transcript:BGIBMGA003544-TA	8	0	917.5	1	0.00030484	167.9	172360000	40437000	0	0	103840000	28075000	0
AIQIWDEEISAK	>BGIBMGA011646-PA pep:novel sequence:nscaf3031:3169300:3186954:- gene:BGIBMGA011646 transcript:BGIBMGA011646-TA;>gi|139004970|dbj|BAF52531.1| beta-N-acetylglucosaminidase 1 [Bombyx mori];>gi|145651816|ref|NP_001078833.1| beta-N-acetylglucosaminidase 1 precursor [Bombyx mori]	12	0	1401.71	2	0.0053113	82.85	323560000	75435000	0	68825000	81597000	91135000	6568800
AIQNAESEVAAINR	>gi|121958881|sp|Q1HPQ0.1|TPM2_BOMMO RecName: Full=Tropomyosin-2;>gi|160333851|ref|NP_001103782.1| tropomyosin-2 isoform 1 [Bombyx mori];>gi|204324081|gb|ACI01047.1| actotropomyosin [Bombyx mori];>gi|95103000|gb|ABF51441.1| tropomyosin isoform 1 [Bombyx mori];>gi|114052272|ref|NP_001040465.1| tropomyosin-2 isoform 2 [Bombyx mori];>gi|95103002|gb|ABF51442.1| tropomyosin isoform 2 [Bombyx mori]	14	0	1484.76	1,2,3	8.9281e-78	294.83	8229200000	1999900000	319650000	1338400000	2165800000	2405300000	0
AIQNAESEVAAINRR	>gi|121958881|sp|Q1HPQ0.1|TPM2_BOMMO RecName: Full=Tropomyosin-2;>gi|160333851|ref|NP_001103782.1| tropomyosin-2 isoform 1 [Bombyx mori];>gi|204324081|gb|ACI01047.1| actotropomyosin [Bombyx mori];>gi|95103000|gb|ABF51441.1| tropomyosin isoform 1 [Bombyx mori];>gi|114052272|ref|NP_001040465.1| tropomyosin-2 isoform 2 [Bombyx mori];>gi|95103002|gb|ABF51442.1| tropomyosin isoform 2 [Bombyx mori]	15	1	1640.86	2,3	4.4897e-71	283.42	6268800000	1857800000	83404000	705640000	2569500000	844020000	208430000
AIQPYER	>BGIBMGA004096-PA pep:novel sequence:nscaf2767:1714925:1737440:+ gene:BGIBMGA004096 transcript:BGIBMGA004096-TA;>gi|159498529|gb|ABW97443.1| cAMP-dependent protein kinase R2 [Bombyx mori];>gi|162462811|ref|NP_001104823.1| cAMP-dependent protein kinase R2 [Bombyx mori]	7	0	875.45	2	0.012046	121.29	130530000	130530000	0	0	0	0	0
AIQPYPTAITQQEDQFVK	>gi|512931880|ref|XP_004932409.1| PREDICTED: dolichyl-diphosphooligosaccharide--protein glycosyltransferase subunit 1-like [Bombyx mori];>BGIBMGA002570-PA pep:novel sequence:nscaf2529:5066136:5067527:- gene:BGIBMGA002570 transcript:BGIBMGA002570-TA	18	0	2076.05	2	3.2077e-06	135.27	121370000	0	0	0	74583000	46786000	0
AIQQITPIDR	>gi|512886158|ref|XP_004921714.1| PREDICTED: delta-1-pyrroline-5-carboxylate synthase-like isoform X1 [Bombyx mori];>gi|512886164|ref|XP_004921715.1| PREDICTED: delta-1-pyrroline-5-carboxylate synthase-like isoform X2 [Bombyx mori];>BGIBMGA011064-PA pep:novel sequence:nscaf3015:587034:616561:+ gene:BGIBMGA011064 transcript:BGIBMGA011064-TA	10	0	1153.65	2	0.00076009	127.76	265160000	140840000	20929000	71897000	0	0	31492000
AIQSDIR	>BGIBMGA004585-PA pep:novel sequence:nscaf2800:859387:870154:+ gene:BGIBMGA004585 transcript:BGIBMGA004585-TA	7	0	801.434	1,2	0.004314	158.36	871950000	444500000	277620000	0	0	149830000	0
AIQSIEAIK	>gi|112983980|ref|NP_001037271.1| ribosomal protein S19 [Bombyx mori];>gi|54609323|gb|AAV34877.1| ribosomal protein S19 [Bombyx mori]	9	0	971.565	1,2	6.7597e-15	237.61	1399800000	755680000	53475000	0	296550000	153590000	140510000
AIQSIEDQITQK	>BGIBMGA009189-PA pep:novel sequence:nscaf2939:34978:35491:+ gene:BGIBMGA009189 transcript:BGIBMGA009189-TA;>gi|512911821|ref|XP_004927505.1| PREDICTED: prefoldin subunit 2-like [Bombyx mori]	12	0	1372.72	2	0.0001383	127.78	416810000	108300000	18417000	80305000	175390000	0	34404000
AIQSIEDQITQKGEEINK	>BGIBMGA009189-PA pep:novel sequence:nscaf2939:34978:35491:+ gene:BGIBMGA009189 transcript:BGIBMGA009189-TA;>gi|512911821|ref|XP_004927505.1| PREDICTED: prefoldin subunit 2-like [Bombyx mori]	18	1	2043.05	2	2.9502e-53	253.02	68539000	26915000	0	0	41624000	0	0
AIQSQIYTK	>gi|512908307|ref|XP_004926649.1| PREDICTED: vinculin-like [Bombyx mori];>BGIBMGA013369-PA pep:novel sequence:nscaf3071:602631:625150:+ gene:BGIBMGA013369 transcript:BGIBMGA013369-TA	9	0	1050.57	1,2	0.00012784	149.72	157590000	20085000	0	36711000	58051000	16259000	26483000
AIQSVGQIVGEVIK	>gi|114052605|ref|NP_001040484.1| 26S proteasome regulatory ATPase subunit 10B [Bombyx mori];>gi|296524766|emb|CBM37034.1| unnamed protein product [Bombyx mori];>gi|95103080|gb|ABF51481.1| 26S proteasome regulatory ATPase subunit 10B [Bombyx mori];>BGIBMGA010794-PA pep:novel sequence:nscaf3003:1563542:1569368:+ gene:BGIBMGA010794 transcript:BGIBMGA010794-TA	14	0	1439.83	2	9.1534e-09	157.86	805510000	154490000	0	87291000	295790000	267940000	0
AIQTDIK	>gi|512934037|ref|XP_004932936.1| PREDICTED: SUMO-activating enzyme subunit 2-like [Bombyx mori];>BGIBMGA012116-PA pep:novel sequence:nscaf3034:3520224:3525803:+ gene:BGIBMGA012116 transcript:BGIBMGA012116-TA	7	0	787.444	1	0.0040763	162.5	100500000	43900000	7665700	0	0	48938000	0
AIQYIQDHPPPATQK	>BGIBMGA011998-PA pep:novel sequence:nscaf3032:2188931:2194682:+ gene:BGIBMGA011998 transcript:BGIBMGA011998-TA;>gi|223671113|tpd|FAA00508.1| TPA: putative cuticle protein [Bombyx mori];>gi|290560812|ref|NP_001166742.1| cuticular protein RR-1 motif 6 precursor [Bombyx mori]	15	0	1705.88	2	1.2634e-12	134.81	0	0	0	0	0	0	0
AIRDTIPNEVDINTK	>gi|512891246|ref|XP_004922650.1| PREDICTED: proteasome subunit alpha type-1-like [Bombyx mori];>BGIBMGA009234-PA pep:novel sequence:nscaf2943:1556802:1561768:- gene:BGIBMGA009234 transcript:BGIBMGA009234-TA	15	1	1697.89	2	0.00013703	95.873	117000000	17360000	0	0	70012000	29630000	0
AIRPVYRPTIVK	>BGIBMGA000066-PA pep:novel sequence:nscaf109:1549:4332:+ gene:BGIBMGA000066 transcript:BGIBMGA000066-TA;>gi|148298719|ref|NP_001091752.1| ribosomal protein L32 [Bombyx mori];>gi|54609257|gb|AAV34844.1| ribosomal protein L32 [Bombyx mori]	12	2	1411.87	2	0.00017399	132.69	260820000	0	0	0	209680000	51142000	0
AISAIMTFK	>BGIBMGA006507-PA pep:novel sequence:nscaf2853:4795646:4815088:+ gene:BGIBMGA006507 transcript:BGIBMGA006507-TA;>gi|114052462|ref|NP_001040245.1| glutamate dehydrogenase [Bombyx mori];>gi|87248501|gb|ABD36303.1| glutamate dehydrogenase [Bombyx mori]	9	0	980.536	1,2	8.9622e-06	166.17	367790000	105390000	0	36346000	65996000	95084000	64975000
AISAYIEQQR	>gi|512895397|ref|XP_004923662.1| PREDICTED: 6-phosphofructo-2-kinase/fructose-2,6-bisphosphatase-like isoform X1 [Bombyx mori];>gi|512895401|ref|XP_004923663.1| PREDICTED: 6-phosphofructo-2-kinase/fructose-2,6-bisphosphatase-like isoform X2 [Bombyx mori];>BGIBMGA009895-PA pep:novel sequence:nscaf2970:1407229:1412471:+ gene:BGIBMGA009895 transcript:BGIBMGA009895-TA	10	0	1177.61	2	0.0032036	100.58	55459000	0	5694300	0	0	49765000	0
AISDADVQK	>gi|114052088|ref|NP_001040451.1| vacuolar ATP synthase subunit E [Bombyx mori];>gi|95102942|gb|ABF51412.1| vacuolar ATP synthase subunit E [Bombyx mori];>BGIBMGA010246-PA pep:novel sequence:nscaf2986:3287161:3287559:+ gene:BGIBMGA010246 transcript:BGIBMGA010246-TA	9	0	945.477	1,2	7.9729e-26	273.56	6132700000	954780000	322220000	867080000	1425500000	1686500000	876670000
AISEHGAVVEGHAISVAVESR	>gi|512916669|ref|XP_004928696.1| PREDICTED: nucleolin-like isoform X1 [Bombyx mori];>gi|512916673|ref|XP_004928697.1| PREDICTED: nucleolin-like isoform X2 [Bombyx mori];>BGIBMGA007965-PA pep:novel sequence:nscaf2888:9009811:9013559:+ gene:BGIBMGA007965 transcript:BGIBMGA007965-TA	21	0	2117.09	2,4	2.8532e-22	197.72	363020000	99532000	0	0	0	263490000	0
AISEIIHEAER	>gi|110175064|gb|ABG54290.1| eukaryotic translation initiation factor 5 [Bombyx mori];>gi|112983206|ref|NP_001037662.1| eukaryotic translation initiation factor 5 [Bombyx mori];>BGIBMGA008226-PA pep:novel sequence:nscaf2899:20451:30264:- gene:BGIBMGA008226 transcript:BGIBMGA008226-TA	11	0	1266.66	2	6.7674e-05	139.32	411150000	110820000	0	0	183030000	117310000	0
AISEIIHEAERIEVK	>gi|110175064|gb|ABG54290.1| eukaryotic translation initiation factor 5 [Bombyx mori];>gi|112983206|ref|NP_001037662.1| eukaryotic translation initiation factor 5 [Bombyx mori];>BGIBMGA008226-PA pep:novel sequence:nscaf2899:20451:30264:- gene:BGIBMGA008226 transcript:BGIBMGA008226-TA	15	1	1735.95	3	1.1987e-05	111.07	236160000	54899000	0	0	137630000	43625000	0
AISESGTAIVPWAEAPPGEAIR	>gi|189916561|gb|ACE62800.1| carboxylesterase CarE-15 [Bombyx mori];>gi|195963357|ref|NP_001124351.1| beta-esterase 2 precursor [Bombyx mori];>BGIBMGA012585-PA pep:novel sequence:nscaf3052:1015201:1020736:- gene:BGIBMGA012585 transcript:BGIBMGA012585-TA	22	0	2221.14	2	4.4549e-11	147.25	137040000	0	0	30267000	70182000	36592000	0
AISEVVGER	>BGIBMGA008957-PA pep:novel sequence:nscaf2930:1103093:1122440:+ gene:BGIBMGA008957 transcript:BGIBMGA008957-TA;>gi|512928992|ref|XP_004931716.1| PREDICTED: NADH-ubiquinone oxidoreductase 75 kDa subunit, mitochondrial-like isoform X1 [Bombyx mori];>gi|512928996|ref|XP_004931717.1| PREDICTED: NADH-ubiquinone oxidoreductase 75 kDa subunit, mitochondrial-like isoform X2 [Bombyx mori]	9	0	958.508	2	0.00059049	128.36	345620000	128100000	27472000	79783000	0	84384000	25887000
AISGAADQIQR	>gi|512890964|ref|XP_004922603.1| PREDICTED: dystonin-like [Bombyx mori];>BGIBMGA004416-PA pep:novel sequence:nscaf2795:754934:789285:- gene:BGIBMGA004416 transcript:BGIBMGA004416-TA	11	0	1128.59	2	0.00040421	124.67	52056000	0	0	52056000	0	0	0
AISGDASWR	>BGIBMGA002340-PA pep:novel sequence:nscaf2330:3959629:3965504:+ gene:BGIBMGA002340 transcript:BGIBMGA002340-TA;>gi|512888550|ref|XP_004922104.1| PREDICTED: serine/threonine-protein phosphatase 2A 65 kDa regulatory subunit A alpha isoform-like [Bombyx mori]	9	0	961.462	1,2	0.0024212	94.85	192470000	36468000	23140000	0	32300000	63348000	37217000
AISGGVQIEDIK	>BGIBMGA001490-PA pep:novel sequence:nscaf2136:114877:119763:+ gene:BGIBMGA001490 transcript:BGIBMGA001490-TA;>gi|112983564|ref|NP_001037356.1| 45 kDa immunophilin FKBP45 [Bombyx mori];>gi|68160236|gb|AAY86706.1| 45 kDa immunophilin FKBP45 [Bombyx mori]	12	0	1228.67	1,2	0.0004398	114.24	623950000	249490000	0	143000000	0	231470000	0
AISGVQTVR	>gi|112984508|ref|NP_001037189.1| translation initiation factor 2 gamma subunit [Bombyx mori];>gi|51965708|emb|CAG29676.1| translation initiation factor 2 gamma subunit [Bombyx mori];>gi|112983034|ref|NP_001037070.1| H3K9 methyltransferase-like [Bombyx mori];>gi|84310029|emb|CAJ18344.1| putative H3K9 methyltransferase [Bombyx mori];>BGIBMGA011499-PA pep:novel sequence:nscaf3027:119387:121011:- ge…	9	0	929.529	2	0.0012365	120.31	240880000	240880000	0	0	0	0	0
AISHNITSQAEVIDIKK	>gi|512902019|ref|XP_004925272.1| PREDICTED: protein TBRG4-like [Bombyx mori];>BGIBMGA013637-PA pep:novel sequence:nscaf3079:1042415:1051810:+ gene:BGIBMGA013637 transcript:BGIBMGA013637-TA	17	1	1866.02	3	0.055633	37.171	46939000	46939000	0	0	0	0	0
AISNSNDIETTK	>gi|512893679|ref|XP_004923240.1| PREDICTED: armadillo segment polarity protein-like [Bombyx mori];>BGIBMGA006959-PA pep:novel sequence:nscaf2860:2495001:2506723:+ gene:BGIBMGA006959 transcript:BGIBMGA006959-TA;>gi|23194405|gb|AAN15149.1| armadillo/beta-catenin [Bombyx mori]	12	0	1291.63	2	0.00099197	84.289	41563000	0	0	0	0	34383000	7179400
AISSAITK	>BGIBMGA007720-PA pep:novel sequence:nscaf2888:1695601:1703011:- gene:BGIBMGA007720 transcript:BGIBMGA007720-TA;>gi|112983210|ref|NP_001037021.1| serine protease inhibitor 2 [Bombyx mori];>gi|7341330|gb|AAF61252.1|AF242200_1 serpin-2 [Bombyx mori]	8	0	789.46	1	0.0082254	110.31	79506000	0	0	24504000	0	44084000	10917000
AISSSEQSQNFSSSSQK	>gi|157889130|dbj|BAF81029.1| sericin 3 [Bombyx mori];>gi|167860164|ref|NP_001108116.1| sericin 3 precursor [Bombyx mori]	17	0	1800.81	2	0.00099693	96.163	5011900	0	5011900	0	0	0	0
AISSSGININPQQDGTTIFVPVPK	>gi|512915329|ref|XP_004928363.1| PREDICTED: ribosome-recycling factor, mitochondrial-like [Bombyx mori];>BGIBMGA008291-PA pep:novel sequence:nscaf2902:11120359:11120922:- gene:BGIBMGA008291 transcript:BGIBMGA008291-TA	24	0	2482.31	2	0.024223	43.888	26055000	0	0	0	26055000	0	0
AISTFFTK	>BGIBMGA011424-PA pep:novel sequence:nscaf3027:5043304:5055900:- gene:BGIBMGA011424 transcript:BGIBMGA011424-TA;>gi|112983240|ref|NP_001037014.1| transferrin precursor [Bombyx mori];>gi|68066547|gb|AAD18032.2| transferrin [Bombyx mori];>gi|87246220|gb|ABD35289.1| transferrin [Bombyx mori]	8	0	913.491	1	0.02834	86.011	110760000	80698000	0	0	30057000	0	0
AITDCANEAGQIAIDSKPAN	>BGIBMGA009958-PA pep:novel sequence:nscaf2980:532081:533577:- gene:BGIBMGA009958 transcript:BGIBMGA009958-TA;>gi|512907484|ref|XP_004926454.1| PREDICTED: uncharacterized protein LOC101740638 isoform X1 [Bombyx mori];>gi|512907488|ref|XP_004926455.1| PREDICTED: uncharacterized protein LOC101740638 isoform X2 [Bombyx mori]	20	1	2057.97	2	8.7665e-06	96.487	29184000	0	0	29184000	0	0	0
AITDDIAIMQER	>gi|512906589|ref|XP_004926234.1| PREDICTED: epidermal growth factor receptor substrate 15-like 1-like [Bombyx mori];>BGIBMGA012629-PA pep:novel sequence:nscaf3052:1279935:1286172:+ gene:BGIBMGA012629 transcript:BGIBMGA012629-TA	12	0	1374.68	2	0.0002231	122.42	109070000	55914000	0	0	0	46769000	6387300
AITDDQIETIFGK	>gi|112734730|ref|NP_001036780.1| sex-lethal isoform L [Bombyx mori];>gi|77379388|gb|ABA71351.1| sex-lethal isoform 1 [Bombyx mori];>gi|89885655|dbj|BAE86938.1| sex-lethal [Bombyx mori];>gi|77379390|gb|ABA71352.1| sex-lethal isoform 2 [Bombyx mori];>gi|290563184|ref|NP_001166854.1| sex-lethal isoform S [Bombyx mori];>gi|89885657|dbj|BAE86939.1| sex-lethal [Bombyx mori]	13	0	1449.74	2	3.4825e-05	92.039	0	0	0	0	0	0	0
AITGDIGGTAK	>gi|512901139|ref|XP_004925062.1| PREDICTED: probable isocitrate dehydrogenase [NAD] subunit alpha, mitochondrial-like [Bombyx mori];>BGIBMGA007161-PA pep:novel sequence:nscaf2868:621371:621707:- gene:BGIBMGA007161 transcript:BGIBMGA007161-TA	11	0	1002.53	1,2	1.8741e-35	264.9	3341300000	1430300000	248520000	273700000	391550000	658470000	338780000
AITGINQDQESR	>BGIBMGA001717-PA pep:novel sequence:nscaf2176:136605:140993:+ gene:BGIBMGA001717 transcript:BGIBMGA001717-TA;>gi|512888847|ref|XP_004922154.1| PREDICTED: zinc finger protein ZPR1-like [Bombyx mori]	12	0	1330.65	2	0.0068202	92.19	63893000	40917000	7461000	0	0	0	15515000
AITISQSDK	>BGIBMGA011792-PA pep:novel sequence:nscaf3031:1551711:1553855:+ gene:BGIBMGA011792 transcript:BGIBMGA011792-TA;>gi|512928131|ref|XP_004931507.1| PREDICTED: TPPP family protein CG4893-like isoform X1 [Bombyx mori];>gi|512928135|ref|XP_004931508.1| PREDICTED: TPPP family protein CG4893-like isoform X2 [Bombyx mori];>gi|512928139|ref|XP_004931509.1| PREDICTED: TPPP family protein CG4893-like isofor…	9	0	961.508	1,2	3.2858e-25	269.39	296050000	43053000	38537000	158900000	55557000	0	0
AITISQSDKWMK	>BGIBMGA011792-PA pep:novel sequence:nscaf3031:1551711:1553855:+ gene:BGIBMGA011792 transcript:BGIBMGA011792-TA;>gi|512928131|ref|XP_004931507.1| PREDICTED: TPPP family protein CG4893-like isoform X1 [Bombyx mori];>gi|512928135|ref|XP_004931508.1| PREDICTED: TPPP family protein CG4893-like isoform X2 [Bombyx mori];>gi|512928139|ref|XP_004931509.1| PREDICTED: TPPP family protein CG4893-like isofor…	12	1	1406.72	2	0.0020815	100.04	145160000	0	0	49956000	95200000	0	0
AITISR	>BGIBMGA004397-PA pep:novel sequence:nscaf2795:1644958:1645728:- gene:BGIBMGA004397 transcript:BGIBMGA004397-TA;>gi|379046478|gb|AFC87800.1| 30K protein 2 [Bombyx mori];>gi|525342977|ref|NP_001266309.1| low molecular mass 30 kDa lipoprotein 19G1-like precursor [Bombyx mori];>gi|334359277|pdb|3PUB|A Chain A, Crystal Structure Of The Bombyx Mori Low Molecular Weight Lipoprotein 7 (Bmlp7);>gi|334359…	6	0	659.397	1	0.0014285	178.02	717450000	276360000	0	244690000	0	196400000	0
AITIYGNPENCTNACK	>gi|512921559|ref|XP_004929906.1| PREDICTED: insulin-like growth factor 2 mRNA-binding protein 1-like isoform X2 [Bombyx mori];>gi|512921563|ref|XP_004929907.1| PREDICTED: insulin-like growth factor 2 mRNA-binding protein 1-like isoform X3 [Bombyx mori];>gi|512921567|ref|XP_004929908.1| PREDICTED: insulin-like growth factor 2 mRNA-binding protein 1-like isoform X4 [Bombyx mori];>gi|512921555|ref|…	16	0	1824.81	2	2.3286e-20	188.25	1301300000	217450000	16856000	203920000	405410000	390550000	67106000
AITIYGNPENCTNACKR	>gi|512921559|ref|XP_004929906.1| PREDICTED: insulin-like growth factor 2 mRNA-binding protein 1-like isoform X2 [Bombyx mori];>gi|512921563|ref|XP_004929907.1| PREDICTED: insulin-like growth factor 2 mRNA-binding protein 1-like isoform X3 [Bombyx mori];>gi|512921567|ref|XP_004929908.1| PREDICTED: insulin-like growth factor 2 mRNA-binding protein 1-like isoform X4 [Bombyx mori];>gi|512921555|ref|…	17	1	1980.91	2,3	9.8068e-24	202.82	625650000	170180000	0	0	248730000	206740000	0
AITNEANEIIPVFNK	>BGIBMGA003258-PA pep:novel sequence:nscaf2623:472190:479209:+ gene:BGIBMGA003258 transcript:BGIBMGA003258-TA;>gi|165969955|gb|ABY76060.1| pyruvate dehydrogenase kinase [Bombyx mori];>gi|167860162|ref|NP_001108115.1| pyruvate dehydrogenase kinase [Bombyx mori]	15	0	1671.88	2	0.005236	66.674	64287000	0	0	0	64287000	0	0
AITNFPHTDFTICK	>BGIBMGA010671-PA pep:novel sequence:nscaf2998:1005013:1006527:+ gene:BGIBMGA010671 transcript:BGIBMGA010671-TA	14	0	1663.8	2,3	0.0001163	109.07	452120000	0	0	55907000	291450000	91956000	12805000
AITPAFITEIEK	>BGIBMGA014059-PA pep:novel sequence:nscaf3129:52038:56426:- gene:BGIBMGA014059 transcript:BGIBMGA014059-TA;>gi|512912414|ref|XP_004927649.1| PREDICTED: NADH dehydrogenase [ubiquinone] 1 alpha subcomplex subunit 10, mitochondrial-like [Bombyx mori]	12	0	1331.73	2	0.00032838	116.01	489220000	133730000	12950000	0	161860000	172550000	8131200
AITPAIIDK	>BGIBMGA002649-PA pep:novel sequence:nscaf2529:64779:83518:- gene:BGIBMGA002649 transcript:BGIBMGA002649-TA	9	0	940.559	2	0.037432	63.426	9137400	0	9137400	0	0	0	0
AITPDQEK	>BGIBMGA008670-PA pep:novel sequence:nscaf2912:1068266:1072888:- gene:BGIBMGA008670 transcript:BGIBMGA008670-TA;>gi|114052262|ref|NP_001040232.1| ATP synthase [Bombyx mori];>gi|87248461|gb|ABD36283.1| ATP synthase [Bombyx mori]	8	0	900.455	2	0.0017013	93.429	77230000	77230000	0	0	0	0	0
AITQEDIDSSR	>gi|512898107|ref|XP_004924318.1| PREDICTED: pseudouridylate synthase 7 homolog [Bombyx mori];>BGIBMGA010884-PA pep:novel sequence:nscaf3005:328312:338619:+ gene:BGIBMGA010884 transcript:BGIBMGA010884-TA	11	0	1233.58	2	0.096229	43.604	39662000	0	0	0	0	0	39662000
AITQEVIK	>gi|512901112|ref|XP_004925055.1| PREDICTED: lon protease homolog, mitochondrial-like [Bombyx mori];>BGIBMGA007194-PA pep:novel sequence:nscaf2868:322831:335649:+ gene:BGIBMGA007194 transcript:BGIBMGA007194-TA	8	0	900.528	1	0.0053718	132.08	27626000	27626000	0	0	0	0	0
AITSDVQIVIDAIR	>gi|512889664|ref|XP_004922339.1| PREDICTED: la-related protein 1-like [Bombyx mori];>BGIBMGA001644-PA pep:novel sequence:nscaf2176:2791219:2820704:- gene:BGIBMGA001644 transcript:BGIBMGA001644-TA	14	0	1512.85	2	0.00020672	101.2	133510000	0	0	0	0	133510000	0
AITSDVQIVIDAIRDSER	>gi|512889664|ref|XP_004922339.1| PREDICTED: la-related protein 1-like [Bombyx mori];>BGIBMGA001644-PA pep:novel sequence:nscaf2176:2791219:2820704:- gene:BGIBMGA001644 transcript:BGIBMGA001644-TA	18	1	2000.05	3	0.0013815	107.65	105770000	13996000	0	0	0	91774000	0
AITSIK	>gi|152061158|dbj|BAF73623.1| imaginal disk growth factor [Bombyx mori];>gi|10801564|dbj|BAB16695.1| IDGF like protein [Bombyx mori];>gi|112983920|ref|NP_001036847.1| chitinase-like protein EN03 precursor [Bombyx mori];>gi|74848915|sp|Q9GV28.1|IDGFL_BOMMO RecName: Full=Chitinase-like protein EN03; AltName: Full=Imaginal disk growth factor-like protein; Flags: Precursor;>BGIBMGA000648-PA pep:novel…	6	0	631.39	1	0.038457	137.44	315240000	0	0	177220000	0	101690000	36336000
AITSISAEK	>BGIBMGA007848-PA pep:novel sequence:nscaf2888:3497887:3514982:+ gene:BGIBMGA007848 transcript:BGIBMGA007848-TA;>gi|512916137|ref|XP_004928559.1| PREDICTED: sarcosine dehydrogenase, mitochondrial-like [Bombyx mori]	9	0	918.502	1	0.00029781	147.36	137860000	41260000	0	24847000	56420000	15335000	0
AITSPIINDVKK	>BGIBMGA003155-PA pep:novel sequence:nscaf2589:4250110:4253127:+ gene:BGIBMGA003155 transcript:BGIBMGA003155-TA;>gi|512925873|ref|XP_004930944.1| PREDICTED: 39S ribosomal protein L3, mitochondrial-like isoform X1 [Bombyx mori];>gi|512925877|ref|XP_004930945.1| PREDICTED: 39S ribosomal protein L3, mitochondrial-like isoform X2 [Bombyx mori]	12	1	1297.76	2	0.047385	57.567	25682000	0	0	0	0	25682000	0
AITVANQIK	>BGIBMGA001754-PA pep:novel sequence:nscaf2176:1296317:1308211:+ gene:BGIBMGA001754 transcript:BGIBMGA001754-TA;>gi|512889118|ref|XP_004922200.1| PREDICTED: gelsolin-like [Bombyx mori]	9	0	956.565	1	0.0057056	108.7	25284000	0	0	0	25284000	0	0
AITVPEITQQMFDAK	>BGIBMGA009133-PA pep:novel sequence:nscaf2937:851216:852355:- gene:BGIBMGA009133 transcript:BGIBMGA009133-TA;>BGIBMGA003296-PA pep:novel sequence:nscaf2655:3668091:3670727:- gene:BGIBMGA003296 transcript:BGIBMGA003296-TA;>gi|112984452|ref|NP_001037492.1| tubulin beta chain [Bombyx mori];>gi|1174602|sp|P41385.1|TBB_BOMMO RecName: Full=Tubulin beta chain; AltName: Full=Beta-tubulin;>gi|402174|emb|…	15	0	1690.86	1,2,3	3.6164e-14	203.61	21651000000	4142900000	92450000	3503700000	7560300000	6019000000	332790000
AIVAAGEIQPQVGCGVSFHPHR	>BGIBMGA011880-PA pep:novel sequence:nscaf3031:6068561:6073084:+ gene:BGIBMGA011880 transcript:BGIBMGA011880-TA;>gi|311294705|gb|ADP88941.1| phosphotriesterase-like protein [Bombyx mori];>gi|312261191|ref|NP_001185957.1| phosphotriesterase-like protein [Bombyx mori]	22	0	2329.18	3	1.0525e-06	115.46	32047000	0	0	0	32047000	0	0
AIVAAIIESTSEER	>gi|512918149|ref|XP_004929061.1| PREDICTED: uncharacterized protein LOC101738618 [Bombyx mori]	14	0	1487.78	2	0.0077462	68.809	0	0	0	0	0	0	0
AIVADTDSSDTAVASSK	>BGIBMGA000737-PA pep:novel sequence:nscaf1690:7241397:7245744:+ gene:BGIBMGA000737 transcript:BGIBMGA000737-TA	17	0	1636.78	2	6.1081e-16	176.83	188710000	0	0	0	158660000	0	30049000
AIVAIIGPA	>BGIBMGA009900-PA pep:novel sequence:nscaf2970:1493429:1504949:+ gene:BGIBMGA009900 transcript:BGIBMGA009900-TA;>gi|148298814|ref|NP_001091759.1| annexin isoform 2 [Bombyx mori];>gi|87248455|gb|ABD36280.1| annexin isoform 2 [Bombyx mori];>gi|148298736|ref|NP_001091758.1| annexin isoform 1 [Bombyx mori];>gi|87248453|gb|ABD36279.1| annexin isoform 1 [Bombyx mori]	9	0	823.517	1,2	0.012004	81.672	810070000	269620000	38114000	161960000	289230000	0	51143000
AIVAIITNPVNSTVPIASEVIK	>BGIBMGA013063-PA pep:novel sequence:nscaf3058:7168258:7175427:+ gene:BGIBMGA013063 transcript:BGIBMGA013063-TA;>gi|512917790|ref|XP_004928974.1| PREDICTED: malate dehydrogenase, mitochondrial-like [Bombyx mori]	22	0	2248.3	2,3	8.8359e-16	171.68	539710000	127640000	0	97559000	101100000	213420000	0
AIVAIITNPVNSTVPIASEVIKK	>BGIBMGA013063-PA pep:novel sequence:nscaf3058:7168258:7175427:+ gene:BGIBMGA013063 transcript:BGIBMGA013063-TA;>gi|512917790|ref|XP_004928974.1| PREDICTED: malate dehydrogenase, mitochondrial-like [Bombyx mori]	23	1	2376.4	3	5.1693e-07	101.29	397210000	84518000	0	61760000	183660000	67275000	0
AIVDCGFEHPSEVQHECIPQAVIGMDIICQAK	>BGIBMGA012772-PA pep:novel sequence:nscaf3058:8196371:8197648:- gene:BGIBMGA012772 transcript:BGIBMGA012772-TA;>gi|512917909|ref|XP_004929003.1| PREDICTED: ATP-dependent RNA helicase WM6-like [Bombyx mori]	32	0	3650.7	4	4.2075e-18	114.92	267820000	0	0	0	0	267820000	0
AIVDDIIAAGVR	>gi|319740159|gb|ADV60373.1| glu- + pro-tRNA synthetase [Bombyx mori]	12	0	1211.69	1,2,3	2.7636e-17	189.57	1275200000	537750000	23377000	10124000	0	673400000	30573000
AIVDGPGSGVPR	>gi|112984376|ref|NP_001037159.1| ribosomal protein L14 [Bombyx mori];>gi|54609221|gb|AAV34826.1| ribosomal protein L14 [Bombyx mori];>BGIBMGA014094-PA pep:novel sequence:nscaf3163:20495:20992:+ gene:BGIBMGA014094 transcript:BGIBMGA014094-TA	12	0	1123.6	1,2	2.8272e-12	196.32	11907000000	2886700000	372360000	2065500000	3146100000	2666100000	770650000
AIVDQR	>BGIBMGA002222-PA pep:novel sequence:nscaf2279:197459:207725:+ gene:BGIBMGA002222 transcript:BGIBMGA002222-TA;>gi|112983444|ref|NP_001036974.1| glutathione S-transferase delta 2 [Bombyx mori];>gi|407943671|pdb|3VK9|A Chain A, Crystal Structure Of Delta-Class Glutathione Transferase From Silkmoth;>gi|407943672|pdb|3VK9|B Chain B, Crystal Structure Of Delta-Class Glutathione Transferase From Silkmo…	6	0	700.387	1	0.038457	137.44	614690000	0	156960000	0	0	319440000	138280000
AIVDVIAK	>BGIBMGA011860-PA pep:novel sequence:nscaf3031:4561991:4569710:+ gene:BGIBMGA011860 transcript:BGIBMGA011860-TA;>gi|512928511|ref|XP_004931596.1| PREDICTED: 15-hydroxyprostaglandin dehydrogenase [NAD(+)]-like [Bombyx mori]	8	0	827.512	1,2	0.013164	111.04	180100000	53070000	0	48196000	56447000	22384000	0
AIVEIDDWVVGAWNER	>BGIBMGA012851-PA pep:novel sequence:nscaf3058:3544760:3551068:- gene:BGIBMGA012851 transcript:BGIBMGA012851-TA;>gi|110175037|gb|ABG54288.1| eIF3-S8 protein [Bombyx mori];>gi|112983228|ref|NP_001037658.1| eukaryotic translation initiation factor 3 subunit C [Bombyx mori];>gi|122104173|sp|Q0ZB76.1|EIF3C_BOMMO RecName: Full=Eukaryotic translation initiation factor 3 subunit C; Short=eIF3c; AltName:…	16	0	1870.92	2	1.1136e-20	197.2	137180000	43679000	0	0	0	93506000	0
AIVESIIGK	>gi|114052088|ref|NP_001040451.1| vacuolar ATP synthase subunit E [Bombyx mori];>gi|95102942|gb|ABF51412.1| vacuolar ATP synthase subunit E [Bombyx mori];>BGIBMGA010247-PA pep:novel sequence:nscaf2986:3289738:3292080:+ gene:BGIBMGA010247 transcript:BGIBMGA010247-TA	9	0	928.559	1,2	5.9603e-09	201.97	18832000000	5148900000	545790000	1463000000	6760700000	4437400000	476560000
AIVFTDGER	>gi|512903729|ref|XP_004925689.1| PREDICTED: NADP-dependent malic enzyme-like [Bombyx mori];>BGIBMGA006246-PA pep:novel sequence:nscaf2851:384209:412023:+ gene:BGIBMGA006246 transcript:BGIBMGA006246-TA	9	0	1006.51	1,2	1.4668e-06	149.94	326740000	0	0	0	52892000	216720000	57120000
AIVGASISDIMAK	>gi|112984248|ref|NP_001037231.1| ribosomal protein L24 [Bombyx mori];>gi|54609241|gb|AAV34836.1| ribosomal protein L24 [Bombyx mori];>BGIBMGA012546-PA pep:novel sequence:nscaf3048:207623:210390:- gene:BGIBMGA012546 transcript:BGIBMGA012546-TA	13	0	1274.69	1,2	2.7125e-25	261.65	8982100000	2060900000	204840000	233190000	3567900000	2588400000	326950000
AIVGGQGAGAGGCR	>gi|512896784|ref|XP_004923993.1| PREDICTED: general vesicular transport factor p115-like [Bombyx mori];>BGIBMGA007414-PA pep:novel sequence:nscaf2883:1596004:1597038:+ gene:BGIBMGA007414 transcript:BGIBMGA007414-TA	14	0	1229.59	2	0.002166	65.234	44300000	0	0	0	0	44300000	0
AIVIDGR	>BGIBMGA008865-PA pep:novel sequence:nscaf2930:4519277:4522038:- gene:BGIBMGA008865 transcript:BGIBMGA008865-TA;>gi|112984370|ref|NP_001037156.1| ribosomal protein L13A [Bombyx mori];>gi|54609219|gb|AAV34825.1| ribosomal protein L13A [Bombyx mori]	7	0	742.434	1	0.016617	119.22	1120100000	0	99578000	0	607920000	307070000	105550000
AIVIDYATSR	>BGIBMGA008238-PA pep:novel sequence:nscaf2899:624284:630160:+ gene:BGIBMGA008238 transcript:BGIBMGA008238-TA;>gi|512909073|ref|XP_004926833.1| PREDICTED: plexin A3-like [Bombyx mori]	10	0	1107.59	2	0.067522	43.297	42220000	0	0	0	42220000	0	0
AIVNDIIAAGVR	>gi|512886672|ref|XP_004921797.1| PREDICTED: bifunctional glutamate/proline--tRNA ligase-like [Bombyx mori];>BGIBMGA005117-PA pep:novel sequence:nscaf2823:1348613:1365572:+ gene:BGIBMGA005117 transcript:BGIBMGA005117-TA	12	0	1210.7	1,2	4.3683e-38	206.97	1236900000	0	0	349780000	887080000	0	0
AIVQSGTGISK	>BGIBMGA011218-PA pep:novel sequence:nscaf3026:4340289:4350678:- gene:BGIBMGA011218 transcript:BGIBMGA011218-TA;>gi|284002378|dbj|BAI66482.1| carboxyl/cholinesterase 5AL [Bombyx mori];>gi|284520099|ref|NP_001165228.1| alpha-esterase 47 isoform l [Bombyx mori];>gi|292494349|dbj|BAI94516.1| juvenile hormone esterase-like protein 5L [Bombyx mori];>gi|116829962|gb|ABK27874.1| carboxylesterase [Bombyx…	11	0	1059.59	1,2	3.7229e-07	157.78	900730000	293480000	51069000	185360000	75394000	228590000	66834000
AIVSAIGDKWENIVIA	>gi|319740191|gb|ADV60389.1| triosephosphate isomerase [Bombyx mori]	16	1	1697.94	2	8.318e-05	103.88	889250000	326180000	0	0	0	563070000	0
AIVSVENDMQR	>gi|382929294|gb|AFG30049.1| Hsp90-related protein TRAP1 [Bombyx mori];>gi|525343668|ref|NP_001266361.1| heat shock protein 75 kDa, mitochondrial-like [Bombyx mori];>BGIBMGA001241-PA pep:novel sequence:nscaf1898:11010968:11019936:+ gene:BGIBMGA001241 transcript:BGIBMGA001241-TA	11	0	1260.61	2	0.00031291	127.42	24614000	0	0	0	0	0	24614000
AIVVINPGNPTGQVITR	>gi|512897568|ref|XP_004924185.1| PREDICTED: alanine aminotransferase 2-like [Bombyx mori];>BGIBMGA011983-PA pep:novel sequence:nscaf3032:1439092:1449281:+ gene:BGIBMGA011983 transcript:BGIBMGA011983-TA;>gi|512897572|ref|XP_004924186.1| PREDICTED: LOW QUALITY PROTEIN: alanine aminotransferase 2-like [Bombyx mori];>BGIBMGA011984-PA pep:novel sequence:nscaf3032:1462634:1476521:+ gene:BGIBMGA011984 …	17	0	1747.99	2	1.1453e-10	162.79	998230000	167850000	12486000	166900000	390870000	241800000	18317000
AIVVTDGER	>gi|153792270|ref|NP_001093280.1| malate dehydrogenase [Bombyx mori];>gi|95103050|gb|ABF51466.1| malate dehydrogenase [Bombyx mori];>BGIBMGA006419-PA pep:novel sequence:nscaf2853:1104436:1118380:- gene:BGIBMGA006419 transcript:BGIBMGA006419-TA	9	0	958.508	1,2	4.0109e-05	135.83	514460000	0	0	365680000	0	0	148780000
AIWTIGTSPQANK	>gi|114052166|ref|NP_001040224.1| UDP-galactose 4-epimerase [Bombyx mori];>gi|87248435|gb|ABD36270.1| UDP-galactose 4-epimerase [Bombyx mori];>BGIBMGA013631-PA pep:novel sequence:nscaf3079:870633:885467:+ gene:BGIBMGA013631 transcript:BGIBMGA013631-TA	13	0	1385.73	2	3.1232e-05	134.98	318870000	90961000	0	86786000	141130000	0	0
AIYADVISSVR	>BGIBMGA010657-PA pep:novel sequence:nscaf2998:433360:438248:+ gene:BGIBMGA010657 transcript:BGIBMGA010657-TA;>gi|512903116|ref|XP_004925540.1| PREDICTED: exportin-1-like [Bombyx mori]	11	0	1192.65	2	0.040032	44.616	70168000	0	0	0	30323000	39845000	0
AIYDGQR	>gi|112983746|ref|NP_001037309.1| vitellogenin precursor [Bombyx mori];>gi|217296|dbj|BAA02444.1| vitellogenin precursor [Bombyx mori];>gi|3123008|sp|Q27309.1|VIT_BOMMO RecName: Full=Vitellogenin; Contains: RecName: Full=Vitellin light chain; Short=VL; Contains: RecName: Full=Vitellin light chain rare isoform; Contains: RecName: Full=Vitellin heavy chain rare isoform; Contains: RecName: Full=Vite…	7	0	821.403	1,2	0.011468	122.79	432190000	144520000	197920000	0	0	89749000	0
AIYEEIIESYR	>gi|512925630|ref|XP_004930886.1| PREDICTED: venom serine carboxypeptidase-like [Bombyx mori];>BGIBMGA003110-PA pep:novel sequence:nscaf2589:2567114:2581357:+ gene:BGIBMGA003110 transcript:BGIBMGA003110-TA	11	0	1384.69	2	4.1788e-11	175.15	488740000	147460000	0	82801000	131980000	126500000	0
AIYEQSIHIK	>BGIBMGA013499-PA pep:novel sequence:nscaf3075:158526:163228:- gene:BGIBMGA013499 transcript:BGIBMGA013499-TA;>gi|512906636|ref|XP_004926246.1| PREDICTED: COP9 signalosome complex subunit 2-like [Bombyx mori]	10	0	1200.65	2	0.033191	58.699	30862000	0	0	0	0	30862000	0
AIYESGKIEPMIIG	>gi|114052446|ref|NP_001040246.1| glutaredoxin [Bombyx mori];>gi|87248503|gb|ABD36304.1| glutaredoxin [Bombyx mori];>BGIBMGA008887-PA pep:novel sequence:nscaf2930:3571098:3573855:- gene:BGIBMGA008887 transcript:BGIBMGA008887-TA	14	1	1519.8	2	0.03675	54.951	67562000	0	0	67562000	0	0	0
AIYKDPFR	>BGIBMGA000680-PA pep:novel sequence:nscaf1690:4222411:4226447:+ gene:BGIBMGA000680 transcript:BGIBMGA000680-TA;>gi|512921353|ref|XP_004929856.1| PREDICTED: glutamine synthetase 2 cytoplasmic-like isoform X2 [Bombyx mori];>gi|512921350|ref|XP_004929855.1| PREDICTED: glutamine synthetase 2 cytoplasmic-like isoform X1 [Bombyx mori]	8	1	1008.54	2	0.028967	91.853	257650000	0	35764000	221880000	0	0	0
AIYNDEESIKK	>gi|512895295|ref|XP_004923638.1| PREDICTED: uncharacterized threonine-rich GPI-anchored glycoprotein PJ4664.02-like [Bombyx mori];>BGIBMGA013376-PA pep:novel sequence:nscaf3072:2745765:2765253:- gene:BGIBMGA013376 transcript:BGIBMGA013376-TA	11	1	1308.66	3	0.018367	67.214	20164000	0	0	0	0	0	20164000
AIYTGSEIAGK	>BGIBMGA012309-PA pep:novel sequence:nscaf3040:472822:490291:+ gene:BGIBMGA012309 transcript:BGIBMGA012309-TA;>gi|512934875|ref|XP_004933138.1| PREDICTED: d-3-phosphoglycerate dehydrogenase-like [Bombyx mori]	11	0	1108.58	1,2	3.5734e-11	207.68	1331800000	37972000	30125000	66240000	761170000	330340000	105980000
AIYVPIQNAISADWNSPEMR	>BGIBMGA002755-PA pep:novel sequence:nscaf2564:154440:155459:- gene:BGIBMGA002755 transcript:BGIBMGA002755-TA;>gi|114052607|ref|NP_001040485.1| SUMO-1 activating enzyme [Bombyx mori];>gi|95103086|gb|ABF51484.1| SUMO-1 activating enzyme [Bombyx mori]	20	0	2274.11	2,3	9.4145e-15	172.37	218850000	0	0	0	0	218850000	0
AKAEAAIAIEVAEEIVK	>BGIBMGA010588-PA pep:novel sequence:nscaf2993:7962631:7964876:+ gene:BGIBMGA010588 transcript:BGIBMGA010588-TA;>gi|151301059|ref|NP_001093091.1| H+ transporting ATP synthase delta subunit [Bombyx mori];>gi|95102732|gb|ABF51307.1| H+ transporting ATP synthase delta subunit [Bombyx mori]	17	1	1753.98	2	0.00052264	109.89	57795000	0	0	23916000	0	33879000	0
AKDEFPGFIDDIVK	>BGIBMGA004175-PA pep:novel sequence:nscaf2770:365295:374263:+ gene:BGIBMGA004175 transcript:BGIBMGA004175-TA;>gi|110175082|gb|ABG54291.1| eukaryotic translation initiation factor 3 subunit 1 [Bombyx mori];>gi|112983090|ref|NP_001037664.1| eukaryotic translation initiation factor 3 subunit J [Bombyx mori];>gi|122092617|sp|Q0ZB73.1|EIF3J_BOMMO RecName: Full=Eukaryotic translation initiation factor…	14	1	1592.81	2,3	1.6687e-07	150.37	577770000	149900000	0	71466000	199630000	156780000	0
AKDSWSMDGNEK	>BGIBMGA013635-PA pep:novel sequence:nscaf3079:918217:925844:+ gene:BGIBMGA013635 transcript:BGIBMGA013635-TA;>gi|112983388|ref|NP_001036992.1| FK506-binding protein FKBP59 homologue [Bombyx mori];>gi|60592749|dbj|BAD90849.1| FK506-binding protein FKBP59 homologue [Bombyx mori]	12	1	1366.58	2	0.0048161	91.712	31812000	31812000	0	0	0	0	0
AKEDAPAEEAPAAAAPAGDR	>gi|122119463|sp|Q1HPS0.1|MLR_BOMMO RecName: Full=Myosin regulatory light chain 2; Short=MLC-2;>gi|148298826|ref|NP_001091813.1| myosin regulatory light chain 2 [Bombyx mori];>gi|194371731|gb|ACF59735.1| myosin light chain 2 [Bombyx mori];>gi|95102960|gb|ABF51421.1| myosin light chain 2 [Bombyx mori];>BGIBMGA002259-PA pep:novel sequence:nscaf2330:1655845:1657958:- gene:BGIBMGA002259 transcript:BG…	20	1	1906.9	2,3	4.2053e-133	336.49	5086000000	1836700000	207040000	447300000	1636900000	717200000	240900000
AKEEIINTQK	>gi|512931320|ref|XP_004932273.1| PREDICTED: DNA repair protein RAD50-like [Bombyx mori];>BGIBMGA005449-PA pep:novel sequence:nscaf2828:2208291:2224445:+ gene:BGIBMGA005449 transcript:BGIBMGA005449-TA	10	1	1172.64	2	0.0081398	57.225	47316000	0	19514000	0	0	0	27802000
AKEIAEIIK	>BGIBMGA014136-PA pep:novel sequence:nscaf463:1453322:1454587:+ gene:BGIBMGA014136 transcript:BGIBMGA014136-TA;>gi|512901637|ref|XP_004925184.1| PREDICTED: 26S proteasome non-ATPase regulatory subunit 11-like [Bombyx mori]	9	1	1013.61	2	0.041244	71.221	64078000	0	0	0	0	64078000	0
AKEIVNQIVNHR	>gi|159031799|dbj|BAF91871.1| Bombyx homolog of P-element somatic inhibitor [Bombyx mori];>gi|160333253|ref|NP_001103813.1| P-element somatic inhibitor [Bombyx mori];>BGIBMGA004315-PA pep:novel sequence:nscaf2789:206396:220268:+ gene:BGIBMGA004315 transcript:BGIBMGA004315-TA	12	1	1419.79	2	1.881e-24	207.95	63337000	0	0	0	63337000	0	0
AKEIVPGDVVEVSVGDKIPADIR	>gi|255661412|gb|ACU25861.1| sarco/endoplasmic reticulum calcium ATPase [Bombyx mori];>gi|256773186|ref|NP_001157948.1| sarco/endoplasmic reticulum calcium ATPase [Bombyx mori];>BGIBMGA006603-PA pep:novel sequence:nscaf2855:4298661:4304339:- gene:BGIBMGA006603 transcript:BGIBMGA006603-TA	23	2	2405.32	4	3.8282e-06	87.102	214710000	0	0	0	134740000	79973000	0
AKFDAWHK	>BGIBMGA002906-PA pep:novel sequence:nscaf2575:2130557:2139673:+ gene:BGIBMGA002906 transcript:BGIBMGA002906-TA;>gi|112983208|ref|NP_001037022.1| acyl-CoA binding protein [Bombyx mori];>gi|8575539|gb|AAF78042.1|AF246695_1 acyl-CoA binding protein [Bombyx mori]	8	1	1001.51	1	0.018432	101.72	76959000	23697000	0	53262000	0	0	0
AKFEEINMDIFR	>BGIBMGA007950-PA pep:novel sequence:nscaf2888:8342475:8344810:+ gene:BGIBMGA007950 transcript:BGIBMGA007950-TA;>gi|336454478|gb|AEI58998.1| heat shock protein 70-3 [Bombyx mori];>gi|112984012|ref|NP_001036837.1| heat shock 70 kD protein cognate precursor [Bombyx mori];>gi|219810306|gb|ACL36369.1| heat shock protein 70 [Bombyx mori];>gi|219810308|gb|ACL36370.1| heat shock protein 70 [Bombyx mori]…	12	1	1511.74	2,3	4.7106e-25	219.43	4665500000	1167000000	37209000	676520000	1440500000	1294700000	49532000
AKFYPEDVADEIIQEITIK	>gi|512926925|ref|XP_004931207.1| PREDICTED: moesin/ezrin/radixin homolog 1-like isoform X4 [Bombyx mori];>gi|512926913|ref|XP_004931204.1| PREDICTED: moesin/ezrin/radixin homolog 1-like isoform X1 [Bombyx mori];>gi|512926917|ref|XP_004931205.1| PREDICTED: moesin/ezrin/radixin homolog 1-like isoform X2 [Bombyx mori];>gi|512926921|ref|XP_004931206.1| PREDICTED: moesin/ezrin/radixin homolog 1-like …	19	1	2221.15	3	0.00068699	110.41	178670000	60160000	0	14095000	29843000	74571000	0
AKGDFIIVGDIMR	>gi|512897190|ref|XP_004924093.1| PREDICTED: DNA damage-binding protein 1-like [Bombyx mori];>BGIBMGA004740-PA pep:novel sequence:nscaf2815:1607861:1625389:- gene:BGIBMGA004740 transcript:BGIBMGA004740-TA	13	1	1433.77	3	0.1054	50.843	12707000	0	0	0	0	12707000	0
AKIDGTPEIER	>BGIBMGA007586-PA pep:novel sequence:nscaf2887:1435641:1441629:+ gene:BGIBMGA007586 transcript:BGIBMGA007586-TA;>gi|151301209|ref|NP_001093090.1| NADPH-specific isocitrate dehydrogenase [Bombyx mori];>gi|95104535|gb|ABF51294.1| NADPH-specific isocitrate dehydrogenase [Bombyx mori];>gi|87248165|gb|ABD36135.1| isocitrate dehydrogenase precursor [Bombyx mori]	11	1	1227.65	2,3	0.00094486	118.61	312630000	0	51136000	207120000	0	0	54370000
AKIDNIEYYAK	>gi|512908279|ref|XP_004926642.1| PREDICTED: apolipophorins isoform X1 [Bombyx mori];>gi|512908283|ref|XP_004926643.1| PREDICTED: apolipophorins isoform X2 [Bombyx mori];>BGIBMGA013342-PA pep:novel sequence:nscaf3071:739110:772553:- gene:BGIBMGA013342 transcript:BGIBMGA013342-TA	11	1	1326.68	2	7.4835e-07	154.36	573550000	0	0	0	573550000	0	0
AKIEEEIR	>gi|512926925|ref|XP_004931207.1| PREDICTED: moesin/ezrin/radixin homolog 1-like isoform X4 [Bombyx mori];>gi|512926913|ref|XP_004931204.1| PREDICTED: moesin/ezrin/radixin homolog 1-like isoform X1 [Bombyx mori];>gi|512926917|ref|XP_004931205.1| PREDICTED: moesin/ezrin/radixin homolog 1-like isoform X2 [Bombyx mori];>gi|512926921|ref|XP_004931206.1| PREDICTED: moesin/ezrin/radixin homolog 1-like …	8	1	986.54	1,2	0.00052685	179.21	1619600000	910450000	199340000	85064000	87747000	0	336990000
AKIETNFNTIQTK	>gi|512915135|ref|XP_004928315.1| PREDICTED: alpha-actinin, sarcomeric-like isoform X1 [Bombyx mori];>gi|512915138|ref|XP_004928316.1| PREDICTED: alpha-actinin, sarcomeric-like isoform X2 [Bombyx mori]	13	1	1506.8	2	6.9585e-34	226.19	458290000	108470000	8183800	123450000	83389000	108230000	26562000
AKNQQTIIDIIAK	>gi|512907524|ref|XP_004926464.1| PREDICTED: nucleolin 2-like [Bombyx mori];>BGIBMGA009978-PA pep:novel sequence:nscaf2980:152596:159381:+ gene:BGIBMGA009978 transcript:BGIBMGA009978-TA	13	1	1454.85	2,3	2.4678e-07	156.2	155050000	90893000	0	0	0	64157000	0
AKPAAEVSWYR	>gi|512894841|ref|XP_004923527.1| PREDICTED: LOW QUALITY PROTEIN: twitchin-like [Bombyx mori];>BGIBMGA004546-PA pep:novel sequence:nscaf2800:1933597:1960988:- gene:BGIBMGA004546 transcript:BGIBMGA004546-TA	11	1	1276.66	2	0.0090453	65.179	77182000	0	0	0	0	77182000	0
AKPEQETENTIQTGK	>gi|512907524|ref|XP_004926464.1| PREDICTED: nucleolin 2-like [Bombyx mori];>BGIBMGA009978-PA pep:novel sequence:nscaf2980:152596:159381:+ gene:BGIBMGA009978 transcript:BGIBMGA009978-TA	15	1	1672.83	2	2.4317e-26	217.77	891340000	300130000	35858000	166880000	0	322640000	65835000
AKPQATTEQIR	>gi|512936533|ref|XP_004933541.1| PREDICTED: protein lingerer-like [Bombyx mori];>BGIBMGA013974-PA pep:novel sequence:nscaf3099:1720970:1749549:+ gene:BGIBMGA013974 transcript:BGIBMGA013974-TA	11	1	1241.67	2	0.0012849	113.63	200730000	0	0	51314000	100630000	48788000	0
AKPSQAEEMQIITPTSEQISAIQQYR	>gi|512922470|ref|XP_004930126.1| PREDICTED: adenylyl cyclase-associated protein 1-like isoform X1 [Bombyx mori];>gi|512922477|ref|XP_004930127.1| PREDICTED: adenylyl cyclase-associated protein 1-like isoform X2 [Bombyx mori];>gi|512922481|ref|XP_004930128.1| PREDICTED: adenylyl cyclase-associated protein 1-like isoform X3 [Bombyx mori];>BGIBMGA003515-PA pep:novel sequence:nscaf2674:3933341:39524…	26	1	2946.48	3	2.0956e-22	172.8	1041800000	164700000	0	180610000	403750000	283530000	9162700
AKQEEVSEMQIR	>gi|512907697|ref|XP_004926507.1| PREDICTED: dynactin subunit 1-like [Bombyx mori];>BGIBMGA003806-PA pep:novel sequence:nscaf2686:988409:1025321:- gene:BGIBMGA003806 transcript:BGIBMGA003806-TA	12	1	1446.71	2	0.022576	71.548	21995000	21995000	0	0	0	0	0
AKQESAIAEIEEK	>gi|512887957|ref|XP_004922008.1| PREDICTED: LOW QUALITY PROTEIN: myosin heavy chain, non-muscle-like [Bombyx mori]	13	1	1444.74	2	2.7878e-17	195.54	272640000	104850000	9030400	0	143270000	0	15486000
AKSDIIAAIK	>BGIBMGA008302-PA pep:novel sequence:nscaf2902:10519059:10524233:- gene:BGIBMGA008302 transcript:BGIBMGA008302-TA;>gi|112983898|ref|NP_001036852.1| elongation factor 1 gamma [Bombyx mori];>gi|12328431|dbj|BAB21108.1| elongation factor 1 gamma [Bombyx mori]	10	1	1028.62	1,2	0.00362	121.73	352960000	70916000	71001000	0	75136000	52818000	83088000
AKSDIIYK	>gi|158631166|ref|NP_001037072.1| ADP/ATP translocase [Bombyx mori];>gi|28261391|gb|AAO32817.1| ADP/ATP translocase [Bombyx mori];>BGIBMGA003829-PA pep:novel sequence:nscaf2686:19995:20837:+ gene:BGIBMGA003829 transcript:BGIBMGA003829-TA;>gi|512939450|ref|XP_004934243.1| PREDICTED: ADP,ATP carrier protein-like, partial [Bombyx mori]	8	1	936.528	1	0.030518	90.657	64002000	0	0	16956000	47047000	0	0
AKVDEAVAVIQAHQAK	>gi|111608107|gb|ABH10797.1| poly A binding protein [Bombyx mori];>gi|148298695|ref|NP_001091823.1| poly A binding protein [Bombyx mori]	16	1	1676.92	2,3	1.3751e-18	183.77	1552600000	760500000	53019000	45302000	171580000	380900000	141270000
AKVEIVIPNER	>gi|512908279|ref|XP_004926642.1| PREDICTED: apolipophorins isoform X1 [Bombyx mori];>gi|512908283|ref|XP_004926643.1| PREDICTED: apolipophorins isoform X2 [Bombyx mori];>gi|347543546|dbj|BAK82317.1| apolipophorin precursor protein [Bombyx mori]	11	1	1266.73	1,2	5.5097e-07	158.4	3487700000	1003500000	0	254140000	1495200000	619790000	114990000
AKVTEEAPPAEEEAAA	>gi|512933094|ref|XP_004932706.1| PREDICTED: neurofilament heavy polypeptide-like isoform X1 [Bombyx mori];>BGIBMGA011589-PA pep:novel sequence:nscaf3027:4865663:4867304:+ gene:BGIBMGA011589 transcript:BGIBMGA011589-TA;>gi|512933098|ref|XP_004932707.1| PREDICTED: neurofilament heavy polypeptide-like isoform X2 [Bombyx mori];>gi|512933102|ref|XP_004932708.1| PREDICTED: neurofilament heavy polypept…	16	1	1611.76	2	3.7919e-14	127.75	316590000	0	0	0	281730000	34863000	0
AKYDPTNEFTK	>BGIBMGA004065-PA pep:novel sequence:nscaf2767:290804:293202:+ gene:BGIBMGA004065 transcript:BGIBMGA004065-TA;>gi|112032133|gb|ABH88198.1| chemosensory protein 5 [Bombyx mori];>gi|112983054|ref|NP_001037062.1| chemosensory protein 5 precursor [Bombyx mori];>gi|115551740|dbj|BAF34352.1| chemosensory protein4 [Bombyx mori]	11	1	1312.63	2,3	1.1827e-05	150.51	750500000	183110000	13747000	196810000	260160000	77008000	19658000
AMAAVAAQGK	>BGIBMGA013244-PA pep:novel sequence:nscaf3063:1800040:1802299:+ gene:BGIBMGA013244 transcript:BGIBMGA013244-TA;>gi|112982822|ref|NP_001037540.1| phosphoglyceromutase [Bombyx mori];>gi|311821780|emb|CBX85801.1| unnamed protein product [Bombyx mori];>gi|74229869|gb|ABA00463.1| phosphoglyceromutase [Bombyx mori]	10	0	916.48	1	2.1594e-05	183.9	948840000	269230000	92563000	208250000	133780000	158420000	86592000
AMAIADMGR	>gi|512889769|ref|XP_004922368.1| PREDICTED: pentatricopeptide repeat-containing protein 2, mitochondrial-like [Bombyx mori];>BGIBMGA004056-PA pep:novel sequence:nscaf2767:13400:20133:- gene:BGIBMGA004056 transcript:BGIBMGA004056-TA	9	0	934.436	2	0.0086267	89.247	43624000	0	11393000	0	0	0	32230000
AMEIIK	>BGIBMGA001991-PA pep:novel sequence:nscaf2210:4974629:4977938:- gene:BGIBMGA001991 transcript:BGIBMGA001991-TA;>gi|112984158|ref|NP_001037245.1| ribosomal protein L36 [Bombyx mori];>gi|253787068|emb|CAZ78194.1| unnamed protein product [Bombyx mori];>gi|54609265|gb|AAV34848.1| ribosomal protein L36 [Bombyx mori]	6	0	703.394	1,2	0.050406	118.03	895570000	0	74535000	291880000	299620000	229540000	0
AMEIVITGNFFDAHEAEK	>gi|87248109|gb|ABD36107.1| enoyl-CoA hydratase precursor 1 [Bombyx mori];>gi|87248111|gb|ABD36108.1| enoyl-CoA hydratase precursor 2 [Bombyx mori];>gi|87248113|gb|ABD36109.1| enoyl-CoA hydratase precursor 3 [Bombyx mori];>BGIBMGA005656-PA pep:novel sequence:nscaf2829:2659073:2666118:+ gene:BGIBMGA005656 transcript:BGIBMGA005656-TA	18	0	2020.96	3	0.00022087	120.24	97683000	0	0	0	45528000	52155000	0
AMEPIVK	>gi|512901370|ref|XP_004925119.1| PREDICTED: aldose reductase-like isoform X2 [Bombyx mori];>gi|512901366|ref|XP_004925118.1| PREDICTED: aldose reductase-like isoform X1 [Bombyx mori];>BGIBMGA012152-PA pep:novel sequence:nscaf3035:987777:999307:- gene:BGIBMGA012152 transcript:BGIBMGA012152-TA	7	0	786.431	1	0.051349	83.377	74998000	0	0	0	74998000	0	0
AMEVDERPTEQYSDIGGIDK	>gi|512894321|ref|XP_004923401.1| PREDICTED: 26S protease regulatory subunit 6A-like [Bombyx mori];>BGIBMGA004782-PA pep:novel sequence:nscaf2818:2944267:2946983:- gene:BGIBMGA004782 transcript:BGIBMGA004782-TA	20	1	2252.03	3	0.00052294	105.32	47497000	0	0	0	0	47497000	0
AMFDEHYPDPVR	>gi|112984224|ref|NP_001037452.1| alanine--tRNA ligase, cytoplasmic [Bombyx mori];>gi|135089|sp|P21894.1|SYAC_BOMMO RecName: Full=Alanine--tRNA ligase, cytoplasmic; AltName: Full=Alanyl-tRNA synthetase; Short=AlaRS;>gi|155955|gb|AAA27821.1| transfer RNA-Ala synthetase [Bombyx mori];>BGIBMGA006216-PA pep:novel sequence:nscaf2847:8150545:8152137:+ gene:BGIBMGA006216 transcript:BGIBMGA006216-TA	12	0	1475.65	2	0.04634	45.28	34000000	0	0	0	0	34000000	0
AMGHPCEVFVIDTR	>BGIBMGA007889-PA pep:novel sequence:nscaf2888:4921112:4925117:+ gene:BGIBMGA007889 transcript:BGIBMGA007889-TA;>gi|114051800|ref|NP_001040433.1| eukaryotic translation initiation factor 3 subunit I [Bombyx mori];>gi|121958921|sp|Q1HPW4.1|EIF3I_BOMMO RecName: Full=Eukaryotic translation initiation factor 3 subunit I; Short=eIF3i;>gi|95102872|gb|ABF51377.1| eukaryotic translation initiation factor…	14	0	1630.76	2,3	1.041e-08	156.24	777020000	236510000	0	106430000	126540000	307540000	0
AMGIAPDIPEDIYYIIK	>BGIBMGA011282-PA pep:novel sequence:nscaf3026:1560948:1563284:- gene:BGIBMGA011282 transcript:BGIBMGA011282-TA;>gi|148298648|ref|NP_001091754.1| ribosomal protein S13 [Bombyx mori];>gi|54609309|gb|AAV34870.1| ribosomal protein S13 [Bombyx mori]	17	0	1920.99	2	0.00041419	107.5	216140000	0	0	9294700	62812000	144040000	0
AMGIPSEVIDPHEAQK	>BGIBMGA007848-PA pep:novel sequence:nscaf2888:3497887:3514982:+ gene:BGIBMGA007848 transcript:BGIBMGA007848-TA;>gi|512916137|ref|XP_004928559.1| PREDICTED: sarcosine dehydrogenase, mitochondrial-like [Bombyx mori]	16	0	1720.85	2,3	9.0799e-05	97.836	602180000	198040000	14033000	0	304180000	52953000	32976000
AMHCEMASVIISDIYGR	>BGIBMGA012211-PA pep:novel sequence:nscaf3035:1669280:1686211:+ gene:BGIBMGA012211 transcript:BGIBMGA012211-TA;>gi|512901559|ref|XP_004925164.1| PREDICTED: programmed cell death protein 4-like [Bombyx mori]	17	0	1951.9	2,3	0.047527	65.477	159370000	0	0	13905000	0	145460000	0
AMIAHIK	>gi|512915099|ref|XP_004928306.1| PREDICTED: xaa-Pro dipeptidase-like isoform X1 [Bombyx mori];>gi|512915103|ref|XP_004928307.1| PREDICTED: xaa-Pro dipeptidase-like isoform X2 [Bombyx mori];>gi|512915107|ref|XP_004928308.1| PREDICTED: xaa-Pro dipeptidase-like isoform X3 [Bombyx mori];>BGIBMGA008521-PA pep:novel sequence:nscaf2902:7341420:7353527:+ gene:BGIBMGA008521 transcript:BGIBMGA008521-TA	7	0	782.447	1	0.029204	98.03	142810000	24146000	0	45051000	73617000	0	0
AMIEEDMIQEK	>gi|512891281|ref|XP_004922655.1| PREDICTED: probable protein phosphatase 2C T23F11.1-like isoform X1 [Bombyx mori];>BGIBMGA009233-PA pep:novel sequence:nscaf2943:1710563:1724301:- gene:BGIBMGA009233 transcript:BGIBMGA009233-TA;>gi|512891287|ref|XP_004922656.1| PREDICTED: probable protein phosphatase 2C T23F11.1-like isoform X2 [Bombyx mori];>gi|512891291|ref|XP_004922657.1| PREDICTED: probable p…	11	0	1335.61	2	0.0039325	86.313	37470000	37470000	0	0	0	0	0
AMIESSYSTHQPITHMQK	>gi|512896168|ref|XP_004923846.1| PREDICTED: putative oxidoreductase GLYR1 homolog [Bombyx mori]	18	0	2087.98	3	0.051897	32.191	101740000	0	0	0	0	101740000	0
AMINPQIAPK	>BGIBMGA005931-PA pep:novel sequence:nscaf2847:8238691:8255074:- gene:BGIBMGA005931 transcript:BGIBMGA005931-TA;>gi|512919117|ref|XP_004929296.1| PREDICTED: carnitine O-acetyltransferase-like [Bombyx mori]	10	0	1081.6	1,2	0.0068362	101.33	504150000	74625000	10789000	139260000	240950000	0	38523000
AMIQANIR	>BGIBMGA012935-PA pep:novel sequence:nscaf3058:624865:648517:+ gene:BGIBMGA012935 transcript:BGIBMGA012935-TA;>gi|218563475|dbj|BAH03459.1| clathrin [Bombyx mori];>gi|219362829|ref|NP_001136443.1| clathrin heavy chain [Bombyx mori]	8	0	915.496	1,2	0.010893	120.9	252680000	38478000	0	182720000	0	31484000	0
AMIQKPDIEQK	>BGIBMGA009107-PA pep:novel sequence:nscaf2931:1449104:1456301:+ gene:BGIBMGA009107 transcript:BGIBMGA009107-TA;>gi|160333678|ref|NP_001036994.1| glutathione S-transferase sigma 2 [Bombyx mori];>gi|459358401|pdb|3VPQ|A Chain A, Crystal Structure Of Bombyx Mori Sigma-class Glutathione Transferase In Complex With Glutathione;>gi|459358402|pdb|3VPT|A Chain A, Crystal Structure Of Bombyx Mori Sigma-c…	11	1	1299.69	1,2,3	2.9021e-35	265	3098000000	630380000	150220000	579990000	1115100000	278210000	344160000
AMIQMIQTIQTDFER	>gi|512916245|ref|XP_004928590.1| PREDICTED: dynamin-like isoform X1 [Bombyx mori];>gi|512916247|ref|XP_004928591.1| PREDICTED: dynamin-like isoform X2 [Bombyx mori];>gi|512916249|ref|XP_004928592.1| PREDICTED: dynamin-like isoform X3 [Bombyx mori]	15	0	1823.89	2	1.0212e-45	244.46	285720000	55212000	0	33041000	69237000	128230000	0
AMISGPGQFAENEANEVNFR	>BGIBMGA004501-PA pep:novel sequence:nscaf2795:3732272:3735313:+ gene:BGIBMGA004501 transcript:BGIBMGA004501-TA;>gi|114050873|ref|NP_001040412.1| transcription elongation factor B polypeptide 1 [Bombyx mori];>gi|95102792|gb|ABF51337.1| transcription elongation factor B polypeptide 1 [Bombyx mori]	20	0	2180	2,3	3.1973e-22	201.37	236490000	37375000	0	0	84009000	115110000	0
AMITSIGVPIEK	>gi|512920944|ref|XP_004929760.1| PREDICTED: LOW QUALITY PROTEIN: tyrosine--tRNA ligase, cytoplasmic-like [Bombyx mori];>BGIBMGA001525-PA pep:novel sequence:nscaf2136:2814849:2817023:+ gene:BGIBMGA001525 transcript:BGIBMGA001525-TA	12	0	1257.7	1,2	0.00038339	115.14	523820000	155290000	0	0	217310000	151220000	0
AMIVAMQIHEK	>gi|512931070|ref|XP_004932217.1| PREDICTED: 26S proteasome non-ATPase regulatory subunit 2-like [Bombyx mori];>BGIBMGA005315-PA pep:novel sequence:nscaf2828:4579539:4590947:- gene:BGIBMGA005315 transcript:BGIBMGA005315-TA;>gi|319740223|gb|ADV60405.1| proteasome subunit [Bombyx mori]	11	0	1269.66	2	0.049631	53.967	10571000	0	0	0	0	0	10571000
AMIWDINDGK	>gi|115345341|ref|NP_001041703.1| receptor for activated protein kinase C RACK 1 isoform 1 [Bombyx mori];>gi|334855067|gb|AEH16566.1| receptor for activated protein kinase C [Bombyx mori];>gi|87248581|gb|ABD36343.1| receptor for activated protein kinase C RACK isoform 1 [Bombyx mori];>gi|237770133|gb|ACR19030.1| receptor for activated protein kinase C [Bombyx mori];>BGIBMGA007477-PA pep:novel seq…	10	0	1161.55	1,2	1.7457e-17	245.99	5588900000	1044500000	184730000	1074700000	1730100000	1369600000	185210000
AMMTEVYASIQDVVR	>BGIBMGA003056-PA pep:novel sequence:nscaf2589:2007482:2012937:- gene:BGIBMGA003056 transcript:BGIBMGA003056-TA;>gi|512925606|ref|XP_004930880.1| PREDICTED: probable maltase H-like [Bombyx mori]	15	0	1711.83	2,3	1.1549e-13	176.89	73713000	12032000	0	0	0	61681000	0
AMNIQIATSEINTIRPEAR	>BGIBMGA005323-PA pep:novel sequence:nscaf2828:4417880:4420004:- gene:BGIBMGA005323 transcript:BGIBMGA005323-TA;>gi|112983092|ref|NP_001037596.1| ALY [Bombyx mori];>gi|95115188|gb|ABF55960.1| ALY [Bombyx mori];>gi|304441001|gb|ADM33940.1| ALY [Bombyx mori]	19	1	2127.11	3	8.1916e-16	186.72	115050000	0	0	0	0	115050000	0
AMNIYGDVVSEAK	>BGIBMGA013531-PA pep:novel sequence:nscaf3075:753438:814599:+ gene:BGIBMGA013531 transcript:BGIBMGA013531-TA	13	0	1395.67	2	0.032656	48.112	53433000	0	0	0	0	53433000	0
AMNVIESIHSK	>BGIBMGA009699-PA pep:novel sequence:nscaf2964:555775:566677:- gene:BGIBMGA009699 transcript:BGIBMGA009699-TA;>gi|512935385|ref|XP_004933262.1| PREDICTED: T-complex protein 1 subunit epsilon-like [Bombyx mori]	11	0	1227.63	2,3	0.0010047	110.08	779070000	0	27752000	0	671450000	0	79868000
AMSDIIIMR	>gi|112982790|ref|NP_001036896.1| embryonic polarity protein dorsal isoform B [Bombyx mori];>gi|71067046|dbj|BAE16275.1| BmRelA [Bombyx mori];>gi|290463444|ref|NP_001166296.1| embryonic polarity protein dorsal isoform A [Bombyx mori];>gi|71067048|dbj|BAE16276.1| BmRelB [Bombyx mori];>BGIBMGA010496-PA pep:novel sequence:nscaf2993:143628:154927:+ gene:BGIBMGA010496 transcript:BGIBMGA010496-TA	9	0	1048.54	2	0.022896	68.371	61854000	55160000	6694000	0	0	0	0
AMSDPEVQQIIR	>BGIBMGA010475-PA pep:novel sequence:nscaf2993:599850:655860:- gene:BGIBMGA010475 transcript:BGIBMGA010475-TA;>gi|112983280|ref|NP_001036957.1| Hsc70/Hsp90-organizing protein HOP [Bombyx mori];>gi|60592739|dbj|BAD90844.1| Hsc70/Hsp90-organizing protein HOP [Bombyx mori]	12	0	1385.7	2	0.00013685	127.87	119260000	0	0	95493000	0	0	23771000
AMSDPEVQQIIRDPAMR	>BGIBMGA010475-PA pep:novel sequence:nscaf2993:599850:655860:- gene:BGIBMGA010475 transcript:BGIBMGA010475-TA;>gi|112983280|ref|NP_001036957.1| Hsc70/Hsp90-organizing protein HOP [Bombyx mori];>gi|60592739|dbj|BAD90844.1| Hsc70/Hsp90-organizing protein HOP [Bombyx mori]	17	1	1955.96	3	0.017032	52.522	0	0	0	0	0	0	0
AMSEGVYVR	>gi|512896990|ref|XP_004924043.1| PREDICTED: uncharacterized protein LOC101745370 isoform X1 [Bombyx mori];>gi|512896994|ref|XP_004924044.1| PREDICTED: uncharacterized protein LOC101745370 isoform X2 [Bombyx mori];>BGIBMGA012506-PA pep:novel sequence:nscaf3045:1853046:1863698:+ gene:BGIBMGA012506 transcript:BGIBMGA012506-TA	9	0	1010.49	2	0.0025318	90.601	250750000	241360000	0	0	0	0	9391400
AMSEIIVNDYSR	>BGIBMGA010285-PA pep:novel sequence:nscaf2986:5498917:5499873:+ gene:BGIBMGA010285 transcript:BGIBMGA010285-TA;>gi|512927634|ref|XP_004931383.1| PREDICTED: uncharacterized protein LOC101738995 [Bombyx mori]	12	0	1396.67	2	0.00040681	114.76	257040000	95861000	0	0	61618000	99562000	0
AMSIMNSFVNDIFER	>gi|223670747|dbj|BAH22618.1| histone H2B-like protein [Bombyx mori];>gi|237648982|ref|NP_001153668.1| histone H2B-like protein [Bombyx mori];>gi|512938491|ref|XP_004934017.1| PREDICTED: histone H2B-like [Bombyx mori];>gi|512938789|ref|XP_004934090.1| PREDICTED: histone H2B-like [Bombyx mori];>gi|512938853|ref|XP_004934105.1| PREDICTED: histone H2B-like [Bombyx mori];>gi|512938960|ref|XP_00493412…	15	0	1772.82	2	2.7422e-19	198.85	747390000	129380000	0	0	88397000	520010000	9603100
AMTDYIAEYIENIR	>BGIBMGA003199-PA pep:novel sequence:nscaf2589:5804843:5821387:+ gene:BGIBMGA003199 transcript:BGIBMGA003199-TA;>gi|112984466|ref|NP_001037174.1| aromatic-L-amino-acid decarboxylase [Bombyx mori];>gi|13899133|gb|AAK48988.1|AF372836_1 dopa decarboxylase [Bombyx mori]	14	0	1700.81	2	0.0025734	78.505	77916000	0	0	0	0	77916000	0
AMTDYIAEYIENIRDR	>BGIBMGA003199-PA pep:novel sequence:nscaf2589:5804843:5821387:+ gene:BGIBMGA003199 transcript:BGIBMGA003199-TA;>gi|112984466|ref|NP_001037174.1| aromatic-L-amino-acid decarboxylase [Bombyx mori];>gi|13899133|gb|AAK48988.1|AF372836_1 dopa decarboxylase [Bombyx mori]	16	1	1971.94	3	1.0869e-05	120.66	64228000	0	0	0	64228000	0	0
AMTGSDWTPKPNQAK	>gi|512886672|ref|XP_004921797.1| PREDICTED: bifunctional glutamate/proline--tRNA ligase-like [Bombyx mori];>BGIBMGA005117-PA pep:novel sequence:nscaf2823:1348613:1365572:+ gene:BGIBMGA005117 transcript:BGIBMGA005117-TA	15	1	1630.78	2	5.8372e-26	210.07	238010000	0	0	91841000	146170000	0	0
AMTQATDPIEK	>gi|114051117|ref|NP_001040396.1| calcyphosphine isoform 2 [Bombyx mori];>gi|95102740|gb|ABF51311.1| calcyphosphine isoform 2 [Bombyx mori];>gi|160333136|ref|NP_001103794.1| calcyphosphine isoform 1 [Bombyx mori];>gi|95102738|gb|ABF51310.1| calcyphosphine isoform 1 [Bombyx mori];>BGIBMGA000232-PA pep:novel sequence:nscaf1681:4916703:4922340:- gene:BGIBMGA000232 transcript:BGIBMGA000232-TA	11	0	1203.58	1,2	4.7925e-07	176.95	737020000	172100000	21228000	169350000	225770000	101290000	47284000
AMTVEIMEGR	>BGIBMGA009000-PA pep:novel sequence:nscaf2930:3323434:3342136:+ gene:BGIBMGA009000 transcript:BGIBMGA009000-TA;>gi|512929202|ref|XP_004931765.1| PREDICTED: succinate dehydrogenase [ubiquinone] flavoprotein subunit, mitochondrial-like [Bombyx mori]	10	0	1135.54	2	0.00047177	87.298	182380000	85575000	9857600	0	0	86944000	0
AMVAQASAPGR	>gi|512921559|ref|XP_004929906.1| PREDICTED: insulin-like growth factor 2 mRNA-binding protein 1-like isoform X2 [Bombyx mori];>gi|512921563|ref|XP_004929907.1| PREDICTED: insulin-like growth factor 2 mRNA-binding protein 1-like isoform X3 [Bombyx mori];>gi|512921567|ref|XP_004929908.1| PREDICTED: insulin-like growth factor 2 mRNA-binding protein 1-like isoform X4 [Bombyx mori];>gi|512921555|ref|…	11	0	1057.53	2	0.00013108	115.7	555960000	0	48130000	403780000	0	0	104050000
AMVTEVK	>gi|114053141|ref|NP_001040124.1| exuperantia [Bombyx mori];>gi|87248129|gb|ABD36117.1| exuperantia [Bombyx mori]	7	0	776.41	1	0.0090216	119.57	72156000	0	5497100	48162000	0	0	18497000
AMVVIEPIK	>gi|512914087|ref|XP_004928054.1| PREDICTED: probable glutamine--tRNA ligase-like [Bombyx mori];>BGIBMGA001194-PA pep:novel sequence:nscaf1898:8708744:8763272:+ gene:BGIBMGA001194 transcript:BGIBMGA001194-TA	9	0	998.583	1,2	0.0017526	114.6	374410000	22266000	17726000	23719000	168230000	108310000	34156000
AMWSVADK	>gi|512937038|ref|XP_004933667.1| PREDICTED: calumenin-A-like [Bombyx mori];>BGIBMGA003930-PA pep:novel sequence:nscaf2763:37329:41838:+ gene:BGIBMGA003930 transcript:BGIBMGA003930-TA	8	0	906.427	1	0.078382	66.073	17819000	0	0	0	0	17819000	0
AMYEQFQNIMK	>BGIBMGA004993-PA pep:novel sequence:nscaf2822:1466261:1484109:+ gene:BGIBMGA004993 transcript:BGIBMGA004993-TA;>gi|111608119|gb|ABH10803.1| putative signal recognition particle 54 kDa protein [Bombyx mori];>gi|148298873|ref|NP_001091776.1| putative signal recognition particle 54 kDa protein [Bombyx mori]	11	0	1401.64	2	0.010456	73.887	149710000	0	0	0	97234000	52477000	0
ANAIISTAYGQK	>BGIBMGA013612-PA pep:novel sequence:nscaf3079:268451:280615:+ gene:BGIBMGA013612 transcript:BGIBMGA013612-TA;>gi|221579612|gb|ACM24340.1| PLIN [Bombyx mori];>gi|223890178|ref|NP_001138804.1| lipid storage droplet 2-like [Bombyx mori]	12	0	1235.65	2	0.026425	41.644	49042000	0	0	0	49042000	0	0
ANAVGPWIER	>gi|512915135|ref|XP_004928315.1| PREDICTED: alpha-actinin, sarcomeric-like isoform X1 [Bombyx mori];>gi|512915138|ref|XP_004928316.1| PREDICTED: alpha-actinin, sarcomeric-like isoform X2 [Bombyx mori]	10	0	1111.58	2	0.0027811	105.52	503240000	212290000	14099000	0	0	222260000	54582000
ANDEPCCDWVGEDGAGHFVK	>gi|114053253|ref|NP_001040525.1| 6-phosphogluconate dehydrogenase [Bombyx mori];>gi|95102844|gb|ABF51363.1| 6-phosphogluconate dehydrogenase [Bombyx mori];>BGIBMGA012298-PA pep:novel sequence:nscaf3040:48650:62911:- gene:BGIBMGA012298 transcript:BGIBMGA012298-TA	20	0	2261.91	3	8.8511e-10	157.98	549480000	85559000	0	198840000	137090000	105450000	22526000
ANDGDYAMFIGIPFGK	>gi|189172235|gb|ACD80422.1| carboxylesterase CarE-13 [Bombyx mori];>gi|190341028|ref|NP_001121785.1| alpha-esterase 49 precursor [Bombyx mori];>BGIBMGA008141-PA pep:novel sequence:nscaf2891:1178701:1180496:- gene:BGIBMGA008141 transcript:BGIBMGA008141-TA	16	0	1714.8	2	4.2423e-06	125.89	108690000	0	0	0	0	108690000	0
ANDIIHIIEK	>BGIBMGA011509-PA pep:novel sequence:nscaf3027:75767:76765:+ gene:BGIBMGA011509 transcript:BGIBMGA011509-TA;>gi|512932745|ref|XP_004932622.1| PREDICTED: 8-oxo-dGDP phosphatase NUDT18-like [Bombyx mori]	10	0	1164.65	2	0.011964	72.731	171790000	53041000	0	0	69036000	49717000	0
ANDISQAIAEEEEKAK	>gi|512887957|ref|XP_004922008.1| PREDICTED: LOW QUALITY PROTEIN: myosin heavy chain, non-muscle-like [Bombyx mori]	16	1	1744.85	2,3	7.5601e-12	131.39	268820000	33410000	0	42890000	144220000	48306000	0
ANDSDDISAETIVK	>gi|512910238|ref|XP_004927119.1| PREDICTED: protein phosphatase methylesterase 1-like [Bombyx mori];>BGIBMGA008633-PA pep:novel sequence:nscaf2905:458128:469802:+ gene:BGIBMGA008633 transcript:BGIBMGA008633-TA	14	0	1476.69	2	0.00079753	90.444	139620000	0	9001000	64057000	0	55508000	11054000
ANDVFSK	>gi|512928964|ref|XP_004931709.1| PREDICTED: voltage-dependent anion-selective channel-like isoform X1 [Bombyx mori];>gi|512928968|ref|XP_004931710.1| PREDICTED: voltage-dependent anion-selective channel-like isoform X2 [Bombyx mori];>gi|512928972|ref|XP_004931711.1| PREDICTED: voltage-dependent anion-selective channel-like isoform X3 [Bombyx mori];>BGIBMGA008955-PA pep:novel sequence:nscaf2930:1…	7	0	779.381	1	0.03651	93.195	24087000	0	0	24087000	0	0	0
ANEAIRPGKPTNYDEIFGIDGSFR	>gi|512917610|ref|XP_004928929.1| PREDICTED: alpha-tocopherol transfer protein-like [Bombyx mori];>BGIBMGA013015-PA pep:novel sequence:nscaf3058:4907003:4913335:+ gene:BGIBMGA013015 transcript:BGIBMGA013015-TA	24	2	2666.31	3	0.0096628	28.638	143280000	59828000	0	0	83455000	0	0
ANEEVFTADGWFR	>BGIBMGA008556-PA pep:novel sequence:nscaf2902:10308254:10322050:+ gene:BGIBMGA008556 transcript:BGIBMGA008556-TA;>gi|512915254|ref|XP_004928344.1| PREDICTED: probable 4-coumarate--CoA ligase 3-like [Bombyx mori]	13	0	1540.69	2	3.7916e-08	166.45	216940000	103820000	0	0	46708000	58108000	8303900
ANEFIKEGEEEIFIK	>BGIBMGA004488-PA pep:novel sequence:nscaf2795:2856288:2861643:+ gene:BGIBMGA004488 transcript:BGIBMGA004488-TA;>gi|512890829|ref|XP_004922580.1| PREDICTED: NADH dehydrogenase [ubiquinone] 1 beta subcomplex subunit 9-like [Bombyx mori]	15	1	1794.9	3	0.009982	63.128	14952000	0	0	14952000	0	0	0
ANEGDSTVIVGDVK	>gi|114052573|ref|NP_001040481.1| phosphoribosyl pyrophosphate synthetase [Bombyx mori];>gi|95103072|gb|ABF51477.1| phosphoribosyl pyrophosphate synthetase [Bombyx mori];>BGIBMGA001570-PA pep:novel sequence:nscaf2136:5930298:5931254:+ gene:BGIBMGA001570 transcript:BGIBMGA001570-TA	14	0	1402.69	2	1.7577e-05	125.47	792420000	247420000	24769000	100330000	320030000	99874000	0
ANEIDIK	>BGIBMGA003056-PA pep:novel sequence:nscaf2589:2007482:2012937:- gene:BGIBMGA003056 transcript:BGIBMGA003056-TA;>gi|512925606|ref|XP_004930880.1| PREDICTED: probable maltase H-like [Bombyx mori]	7	0	801.423	1,2	0.024187	111.01	95506000	64440000	31066000	0	0	0	0
ANEPGIIQFR	>gi|164685132|gb|ABY66599.1| glutathione S-transferase 11 [Bombyx mori];>gi|169234686|ref|NP_001108464.1| glutathione S-transferase epsilon 5 [Bombyx mori];>BGIBMGA010093-PA pep:novel sequence:nscaf2986:6078296:6081727:- gene:BGIBMGA010093 transcript:BGIBMGA010093-TA	10	0	1143.6	2	0.0032694	99.815	128210000	0	9518800	0	0	103760000	14931000
ANESIIAVK	>BGIBMGA005738-PA pep:novel sequence:nscaf2836:523936:549190:+ gene:BGIBMGA005738 transcript:BGIBMGA005738-TA;>gi|512909250|ref|XP_004926875.1| PREDICTED: uncharacterized protein PF11_0207-like [Bombyx mori]	9	0	943.534	1,2	1.6696e-08	196.99	861660000	547740000	0	0	83296000	192890000	37738000
ANETINTIEHK	>BGIBMGA005738-PA pep:novel sequence:nscaf2836:523936:549190:+ gene:BGIBMGA005738 transcript:BGIBMGA005738-TA	11	0	1268.64	2	3.4771e-07	158.56	36250000	0	15480000	0	0	0	20770000
ANEVASMVIVGDVK	>BGIBMGA001386-PA pep:novel sequence:nscaf2136:8263526:8264780:- gene:BGIBMGA001386 transcript:BGIBMGA001386-TA;>gi|114052675|ref|NP_001040268.1| phosphoribosyl pyrophosphate synthetase [Bombyx mori];>gi|87248571|gb|ABD36338.1| phosphoribosyl pyrophosphate synthetase [Bombyx mori]	14	0	1430.74	2	0.0006194	92.935	83208000	0	9163400	0	0	58326000	15719000
ANEVASMVIVGDVKDR	>BGIBMGA001386-PA pep:novel sequence:nscaf2136:8263526:8264780:- gene:BGIBMGA001386 transcript:BGIBMGA001386-TA;>gi|114052675|ref|NP_001040268.1| phosphoribosyl pyrophosphate synthetase [Bombyx mori];>gi|87248571|gb|ABD36338.1| phosphoribosyl pyrophosphate synthetase [Bombyx mori]	16	1	1701.87	2	0.020313	57.52	0	0	0	0	0	0	0
ANEVQIAK	>gi|512909069|ref|XP_004926832.1| PREDICTED: LOW QUALITY PROTEIN: fumarate hydratase, mitochondrial-like [Bombyx mori];>BGIBMGA008214-PA pep:novel sequence:nscaf2899:586315:608274:- gene:BGIBMGA008214 transcript:BGIBMGA008214-TA	8	0	871.476	1	0.00024016	176.75	447500000	125490000	40710000	126030000	137200000	0	18058000
ANFIPSFR	>gi|512908335|ref|XP_004926656.1| PREDICTED: protein transport protein Sec31A-like [Bombyx mori];>BGIBMGA008812-PA pep:novel sequence:nscaf2925:870274:892574:- gene:BGIBMGA008812 transcript:BGIBMGA008812-TA	8	0	950.497	2	0.00035162	147.29	213700000	88928000	14935000	0	0	85202000	24636000
ANIADAIIPR	>BGIBMGA004096-PA pep:novel sequence:nscaf2767:1714925:1737440:+ gene:BGIBMGA004096 transcript:BGIBMGA004096-TA;>gi|159498529|gb|ABW97443.1| cAMP-dependent protein kinase R2 [Bombyx mori];>gi|162462811|ref|NP_001104823.1| cAMP-dependent protein kinase R2 [Bombyx mori]	10	0	1052.6	2	0.030539	60.434	68951000	25000000	0	0	0	36493000	7457200
ANIAGIQEGKPYK	>gi|512894841|ref|XP_004923527.1| PREDICTED: LOW QUALITY PROTEIN: twitchin-like [Bombyx mori];>BGIBMGA004547-PA pep:novel sequence:nscaf2800:1842233:1928346:- gene:BGIBMGA004547 transcript:BGIBMGA004547-TA	13	1	1387.75	2	0.00012741	128.57	137130000	47430000	0	41932000	0	38294000	9474000
ANIDPICAGK	>BGIBMGA011573-PA pep:novel sequence:nscaf3027:3577234:3581779:+ gene:BGIBMGA011573 transcript:BGIBMGA011573-TA;>gi|114052484|ref|NP_001040250.1| kazal-type proteinase inhibitor precursor [Bombyx mori];>gi|87248517|gb|ABD36311.1| kazal-type proteinase inhibitor [Bombyx mori]	10	0	1057.52	1,2	0.00012954	131.12	1001100000	0	90866000	653660000	0	0	256600000
ANIEQFISESMDR	>gi|512896381|ref|XP_004923897.1| PREDICTED: LOW QUALITY PROTEIN: cullin-4B-like [Bombyx mori];>BGIBMGA005758-PA pep:novel sequence:nscaf2838:1234150:1242899:- gene:BGIBMGA005758 transcript:BGIBMGA005758-TA	13	0	1538.7	2	0.052466	30.176	46951000	22261000	0	0	24690000	0	0
ANIEVTQQR	>gi|119381542|gb|ABL73887.1| enolase [Bombyx mori];>gi|148298800|ref|NP_001091831.1| enolase [Bombyx mori];>BGIBMGA005493-PA pep:novel sequence:nscaf2828:4554720:4562664:+ gene:BGIBMGA005493 transcript:BGIBMGA005493-TA;>gi|158451613|gb|ABW39167.1| putative enolase protein [Bombyx mori]	9	0	1057.55	1,2	2.3026e-15	264.62	11287000000	2849400000	577720000	534830000	3597200000	2842500000	885860000
ANIGDAHAMGQKPITFIR	>gi|512897568|ref|XP_004924185.1| PREDICTED: alanine aminotransferase 2-like [Bombyx mori];>BGIBMGA011983-PA pep:novel sequence:nscaf3032:1439092:1449281:+ gene:BGIBMGA011983 transcript:BGIBMGA011983-TA	18	1	1939.01	2,3,4	8.6199e-10	157.42	1505100000	441890000	35495000	112040000	714700000	200960000	0
ANIIEHVVYR	>gi|512934601|ref|XP_004933071.1| PREDICTED: phosphoacetylglucosamine mutase-like [Bombyx mori];>BGIBMGA010846-PA pep:novel sequence:nscaf3003:4674983:4683692:+ gene:BGIBMGA010846 transcript:BGIBMGA010846-TA	10	0	1212.66	2	0.079296	39.785	45232000	0	0	0	45232000	0	0
ANIIQHDTFK	>BGIBMGA001370-PA pep:novel sequence:nscaf2053:391697:405114:+ gene:BGIBMGA001370 transcript:BGIBMGA001370-TA	10	0	1185.61	2	0.0053334	77.64	108410000	108410000	0	0	0	0	0
ANIQAVSIK	>gi|512891995|ref|XP_004922821.1| PREDICTED: charged multivesicular body protein 2a-like [Bombyx mori];>BGIBMGA009468-PA pep:novel sequence:nscaf2953:1104946:1107943:- gene:BGIBMGA009468 transcript:BGIBMGA009468-TA	9	0	942.55	1	0.0001418	133.98	65002000	24396000	0	0	40606000	0	0
ANITPDVPEKIDSIAR	>gi|512938208|ref|XP_004933951.1| PREDICTED: lysophospholipase-like protein 1-like [Bombyx mori]	16	1	1737.93	2,3	0.0047864	75.463	223610000	78311000	0	68243000	29428000	44807000	2823100
ANIWAIK	>BGIBMGA013895-PA pep:novel sequence:nscaf3099:3153914:3162006:- gene:BGIBMGA013895 transcript:BGIBMGA013895-TA;>gi|114052284|ref|NP_001040514.1| 5'-methylthioadenosine phosphorylase [Bombyx mori];>gi|95102642|gb|ABF51259.1| methylthioadenosine phosphorylase [Bombyx mori]	7	0	814.47	1,2	0.021577	110.36	49625000	0	11993000	0	0	23399000	14232000
ANKSVSVSESK	>gi|512897030|ref|XP_004924053.1| PREDICTED: uncharacterized threonine-rich GPI-anchored glycoprotein PJ4664.02-like [Bombyx mori];>BGIBMGA012483-PA pep:novel sequence:nscaf3045:248224:264327:- gene:BGIBMGA012483 transcript:BGIBMGA012483-TA	11	1	1134.59	1	0.0022479	93.178	268120000	0	0	0	268120000	0	0
ANNSEYGIAAAVFTK	>gi|114052408|ref|NP_001040475.1| mitochondrial aldehyde dehydrogenase [Bombyx mori];>gi|95103046|gb|ABF51464.1| mitochondrial aldehyde dehydrogenase [Bombyx mori];>BGIBMGA001402-PA pep:novel sequence:nscaf2136:6760372:6765643:- gene:BGIBMGA001402 transcript:BGIBMGA001402-TA	15	0	1554.77	2	1.6698e-05	95.347	150810000	0	0	0	0	150810000	0
ANPFGGASHAK	>BGIBMGA007645-PA pep:novel sequence:nscaf2888:8072629:8075391:- gene:BGIBMGA007645 transcript:BGIBMGA007645-TA;>gi|112983954|ref|NP_001037273.1| ribosomal protein S23 [Bombyx mori];>gi|51863357|gb|AAU11821.1| ribosomal protein S23 [Bombyx mori];>gi|54609329|gb|AAV34880.1| ribosomal protein S23 [Bombyx mori]	11	0	1055.51	1,2	1.4346e-07	199.4	2786600000	44413000	25768000	65290000	1122900000	1502900000	25309000
ANPSSGVVVPR	>BGIBMGA011803-PA pep:novel sequence:nscaf3031:1910915:1911594:+ gene:BGIBMGA011803 transcript:BGIBMGA011803-TA;>gi|512928183|ref|XP_004931520.1| PREDICTED: ubiquitin-conjugating enzyme E2 variant 2-like [Bombyx mori]	11	0	1081.59	1,2	0.00056491	83.081	245800000	0	0	0	175720000	20618000	49463000
ANQGTIGVTAAVPR	>BGIBMGA008818-PA pep:novel sequence:nscaf2925:44134:46448:- gene:BGIBMGA008818 transcript:BGIBMGA008818-TA;>gi|189332872|dbj|BAG41970.1| alkaline phosphatase [Bombyx mori];>gi|440587587|dbj|BAB62745.3| membrane-bound alkaline phosphatase [Bombyx mori];>gi|440587589|dbj|BAA14420.4| membrane-bound alkaline phosphatase [Bombyx mori];>gi|443417987|ref|NP_001037536.3| membrane-bound alkaline phosphat…	14	0	1353.74	2	0.0060203	55.885	19637000	0	0	0	0	19637000	0
ANQREEEYKNQIK	>BGIBMGA001585-PA pep:novel sequence:nscaf2136:6873291:6884294:+ gene:BGIBMGA001585 transcript:BGIBMGA001585-TA;>gi|121958881|sp|Q1HPQ0.1|TPM2_BOMMO RecName: Full=Tropomyosin-2;>gi|160333851|ref|NP_001103782.1| tropomyosin-2 isoform 1 [Bombyx mori];>gi|204324081|gb|ACI01047.1| actotropomyosin [Bombyx mori];>gi|95103000|gb|ABF51441.1| tropomyosin isoform 1 [Bombyx mori]	13	2	1648.82	2,3	1.0576e-33	228.8	3073900000	338770000	51498000	241650000	2077100000	314780000	50086000
ANREEIEAIYENK	>BGIBMGA003652-PA pep:novel sequence:nscaf2674:2762871:2776604:+ gene:BGIBMGA003652 transcript:BGIBMGA003652-TA;>gi|512922266|ref|XP_004930078.1| PREDICTED: lamin-C-like [Bombyx mori]	13	1	1577.77	2	0.0015235	100.11	115060000	115060000	0	0	0	0	0
ANTAIGNIIINIR	>gi|512914004|ref|XP_004928033.1| PREDICTED: nuclear pore complex protein Nup50-like [Bombyx mori];>BGIBMGA000995-PA pep:novel sequence:nscaf1898:6486876:6488820:- gene:BGIBMGA000995 transcript:BGIBMGA000995-TA	13	0	1381.8	2	0.00036917	112.51	41066000	0	0	6518400	0	34548000	0
ANTCVVPQSSISAAHVDSSTKPAIIFR	>gi|512915996|ref|XP_004928524.1| PREDICTED: host cell factor-like isoform X1 [Bombyx mori];>gi|512916000|ref|XP_004928525.1| PREDICTED: host cell factor-like isoform X2 [Bombyx mori];>BGIBMGA007719-PA pep:novel sequence:nscaf2888:1739639:1747864:- gene:BGIBMGA007719 transcript:BGIBMGA007719-TA;>gi|512916004|ref|XP_004928526.1| PREDICTED: host cell factor-like isoform X3 [Bombyx mori]	27	1	2855.46	4	0.0035449	50.857	78241000	0	0	0	78241000	0	0
ANTEIIK	>BGIBMGA013116-PA pep:novel sequence:nscaf3062:453789:460511:- gene:BGIBMGA013116 transcript:BGIBMGA013116-TA;>gi|114050749|ref|NP_001040108.1| chaperonin subunit 6a zeta [Bombyx mori];>gi|87248083|gb|ABD36094.1| chaperonin subunit 6a zeta [Bombyx mori]	7	0	787.444	1	0.0048317	151.29	228110000	77787000	13968000	50140000	0	60566000	25650000
ANTSQPIAITR	>gi|512902858|ref|XP_004925478.1| PREDICTED: muscle M-line assembly protein unc-89-like [Bombyx mori];>BGIBMGA010971-PA pep:novel sequence:nscaf3013:706997:708883:- gene:BGIBMGA010971 transcript:BGIBMGA010971-TA	11	0	1170.64	2	0.00074057	115.14	708170000	212570000	0	136810000	198790000	102560000	57448000
ANVDQIIQHVAQNVER	>BGIBMGA001711-PA pep:novel sequence:nscaf2176:71672:74342:- gene:BGIBMGA001711 transcript:BGIBMGA001711-TA;>gi|512888801|ref|XP_004922147.1| PREDICTED: thioredoxin domain-containing protein 9-like isoform X1 [Bombyx mori];>gi|512888807|ref|XP_004922148.1| PREDICTED: thioredoxin domain-containing protein 9-like isoform X2 [Bombyx mori]	16	0	1832.95	2	9.5124e-28	214.46	106980000	0	0	0	106980000	0	0
ANVEIEDIAIK	>BGIBMGA012994-PA pep:novel sequence:nscaf3058:4180230:4218615:+ gene:BGIBMGA012994 transcript:BGIBMGA012994-TA;>gi|512917542|ref|XP_004928912.1| PREDICTED: vanin-like protein 2-like [Bombyx mori]	11	0	1213.66	2	0.042484	56.02	121630000	51155000	0	0	70474000	0	0
ANVIVTR	>gi|512927543|ref|XP_004931361.1| PREDICTED: succinyl-CoA ligase [ADP/GDP-forming] subunit alpha, mitochondrial-like isoform X1 [Bombyx mori];>BGIBMGA010120-PA pep:novel sequence:nscaf2986:3959007:3965224:- gene:BGIBMGA010120 transcript:BGIBMGA010120-TA;>BGIBMGA012780-PA pep:novel sequence:nscaf3058:7967892:7968887:- gene:BGIBMGA012780 transcript:BGIBMGA012780-TA;>gi|512917873|ref|XP_004928994.1|…	7	0	771.46	1	0.019448	113.89	463640000	194780000	0	0	134830000	134030000	0
ANVSEENVSQIIPTIGDEK	>BGIBMGA008879-PA pep:novel sequence:nscaf2930:3786262:3792594:- gene:BGIBMGA008879 transcript:BGIBMGA008879-TA;>gi|114052663|ref|NP_001040488.1| vacuolar ATP synthase subunit H [Bombyx mori];>gi|95103102|gb|ABF51492.1| vacuolar ATP synthase subunit H [Bombyx mori]	19	0	2042.02	2	2.1316e-10	165.17	243990000	57717000	0	0	80188000	106080000	0
ANVSENAVK	>BGIBMGA005590-PA pep:novel sequence:nscaf2829:796907:801316:- gene:BGIBMGA005590 transcript:BGIBMGA005590-TA;>gi|197725932|gb|ACH73154.1| lethal s1921 [Bombyx mori];>gi|201023285|ref|NP_001128388.1| deoxyhypusine hydroxylase/monooxygenase [Bombyx mori]	9	0	930.477	1	0.00061103	133.57	59051000	36124000	0	22928000	0	0	0
ANWNSTVDGTK	>BGIBMGA009232-PA pep:novel sequence:nscaf2943:1758813:1763856:- gene:BGIBMGA009232 transcript:BGIBMGA009232-TA;>gi|512891308|ref|XP_004922660.1| PREDICTED: aldose 1-epimerase-like isoform X1 [Bombyx mori];>gi|512891312|ref|XP_004922661.1| PREDICTED: aldose 1-epimerase-like isoform X2 [Bombyx mori]	11	0	1191.55	2	0.0040066	85.924	99119000	0	0	0	99119000	0	0
ANYDTDFFMPIFK	>gi|112984224|ref|NP_001037452.1| alanine--tRNA ligase, cytoplasmic [Bombyx mori];>gi|135089|sp|P21894.1|SYAC_BOMMO RecName: Full=Alanine--tRNA ligase, cytoplasmic; AltName: Full=Alanyl-tRNA synthetase; Short=AlaRS;>gi|155955|gb|AAA27821.1| transfer RNA-Ala synthetase [Bombyx mori];>gi|319740489|gb|ADV60538.1| ala-tRNA synthetase [Bombyx mori]	13	0	1607.73	2	1.6031e-07	156	1189900000	199430000	0	179860000	292220000	499190000	19232000
ANYEAQFK	>gi|114052999|ref|NP_001040333.1| 4-nitrophenylphosphatase [Bombyx mori];>gi|512912080|ref|XP_004927568.1| PREDICTED: phosphoglycolate phosphatase 2-like [Bombyx mori];>gi|95102544|gb|ABF51208.1| 4-nitrophenylphosphatase [Bombyx mori];>BGIBMGA011595-PA pep:novel sequence:nscaf3028:54688:61431:- gene:BGIBMGA011595 transcript:BGIBMGA011595-TA;>BGIBMGA011596-PA pep:novel sequence:nscaf3028:19832:260…	8	0	969.456	1	0.020962	96.492	20649000	0	0	0	20649000	0	0
ANYETIQVVR	>BGIBMGA005701-PA pep:novel sequence:nscaf2830:3496:25489:+ gene:BGIBMGA005701 transcript:BGIBMGA005701-TA;>gi|512910560|ref|XP_004927202.1| PREDICTED: protein singed-like [Bombyx mori]	10	0	1191.62	1,2	9.6727e-11	140.17	777900000	201120000	16592000	0	345890000	148700000	65609000
ANYFVQR	>gi|114052408|ref|NP_001040475.1| mitochondrial aldehyde dehydrogenase [Bombyx mori];>gi|95103046|gb|ABF51464.1| mitochondrial aldehyde dehydrogenase [Bombyx mori];>BGIBMGA001402-PA pep:novel sequence:nscaf2136:6760372:6765643:- gene:BGIBMGA001402 transcript:BGIBMGA001402-TA	7	0	896.45	1,2	0.016617	119.22	110460000	0	13901000	0	67328000	29227000	0
ANYIGYIDKIDISGK	>BGIBMGA003688-PA pep:novel sequence:nscaf2674:4252515:4256247:+ gene:BGIBMGA003688 transcript:BGIBMGA003688-TA;>gi|512922547|ref|XP_004930143.1| PREDICTED: poly(U)-specific endoribonuclease homolog [Bombyx mori]	15	1	1668.87	2	0.007605	67.605	24448000	0	0	0	0	24448000	0
APAAIIQVK	>gi|153792114|ref|NP_001093267.1| phosphatidylethanolamine binding protein isoform 2 [Bombyx mori];>gi|95102826|gb|ABF51354.1| phosphatidylethanolamine binding protein isoform 2 [Bombyx mori];>BGIBMGA013260-PA pep:novel sequence:nscaf3063:2733441:2740454:+ gene:BGIBMGA013260 transcript:BGIBMGA013260-TA;>gi|290563478|ref|NP_001166821.1| phosphatidylethanolamine binding protein isoform 1 [Bombyx mo…	9	0	909.565	1	1.425e-08	177.65	274010000	53142000	0	100460000	87456000	25109000	7843500
APAANIPHVIR	>BGIBMGA008921-PA pep:novel sequence:nscaf2930:1090344:1091344:- gene:BGIBMGA008921 transcript:BGIBMGA008921-TA;>gi|112982743|ref|NP_001037556.1| elongation factor 1-beta' [Bombyx mori];>gi|217276|dbj|BAA02602.1| elongation factor 1 beta' [Bombyx mori];>gi|232030|sp|P29522.2|EF1B2_BOMMO RecName: Full=Elongation factor 1-beta'	11	0	1157.67	2	4.5178e-18	135.55	81290000	0	0	81290000	0	0	0
APAAPDREPGADSIR	>BGIBMGA002470-PA pep:novel sequence:nscaf2511:1335413:1340284:+ gene:BGIBMGA002470 transcript:BGIBMGA002470-TA;>gi|512926615|ref|XP_004931130.1| PREDICTED: charged multivesicular body protein 5-like [Bombyx mori]	15	1	1521.75	2,3	5.569e-08	143.64	520920000	88727000	15230000	210140000	80658000	39630000	86528000
APAEAERPVIK	>gi|512898127|ref|XP_004924323.1| PREDICTED: glycogen debranching enzyme-like [Bombyx mori];>BGIBMGA010888-PA pep:novel sequence:nscaf3005:1023148:1035843:+ gene:BGIBMGA010888 transcript:BGIBMGA010888-TA	11	1	1179.66	2	0.0032117	109.39	0	0	0	0	0	0	0
APAIDSHGIGNYICSDNIIK	>BGIBMGA003512-PA pep:novel sequence:nscaf2674:4057434:4063096:- gene:BGIBMGA003512 transcript:BGIBMGA003512-TA;>gi|112983036|ref|NP_001037073.1| glucosidase precursor [Bombyx mori];>gi|30142168|gb|AAP13852.1| glucosidase [Bombyx mori]	20	0	2157.05	2,3	1.1786e-09	154.11	412060000	85184000	0	41652000	144370000	140850000	0
APAIIFIDEIDAIGTK	>gi|512894321|ref|XP_004923401.1| PREDICTED: 26S protease regulatory subunit 6A-like [Bombyx mori];>BGIBMGA004782-PA pep:novel sequence:nscaf2818:2944267:2946983:- gene:BGIBMGA004782 transcript:BGIBMGA004782-TA	16	0	1685.92	2	4.1523e-06	126.07	145030000	0	0	29338000	42954000	72742000	0
APAMIMPHESTVAHEQR	>gi|512932844|ref|XP_004932644.1| PREDICTED: cytosolic purine 5'-nucleotidase-like isoform X1 [Bombyx mori];>gi|512932848|ref|XP_004932645.1| PREDICTED: cytosolic purine 5'-nucleotidase-like isoform X2 [Bombyx mori];>gi|512932852|ref|XP_004932646.1| PREDICTED: cytosolic purine 5'-nucleotidase-like isoform X3 [Bombyx mori];>gi|512932856|ref|XP_004932647.1| PREDICTED: cytosolic purine 5'-nucleotida…	17	0	1903.9	3	0.001422	92.977	66390000	0	0	0	0	42743000	23648000
APANTSWESGASAIEHAIK	>gi|112982932|ref|NP_001037580.1| ferritin precursor [Bombyx mori];>gi|114796719|gb|ABI79326.1| ferritin subunit precursor [Bombyx mori];>gi|94451508|gb|ABF19823.1| ferritin subunit [Bombyx mori];>gi|95102694|gb|ABF51285.1| ferritin [Bombyx mori];>BGIBMGA008768-PA pep:novel sequence:nscaf2916:198551:200939:- gene:BGIBMGA008768 transcript:BGIBMGA008768-TA	19	0	1938.94	3	3.7244e-05	108.45	92490000	0	0	0	92490000	0	0
APATPKTTEK	>gi|512890964|ref|XP_004922603.1| PREDICTED: dystonin-like [Bombyx mori]	10	1	1042.57	2	0.037124	64.711	388260000	0	35227000	0	282400000	0	70634000
APAVGIDIGTTYSCVGVFQHGK	>BGIBMGA002381-PA pep:novel sequence:nscaf2511:5369108:5371668:- gene:BGIBMGA002381 transcript:BGIBMGA002381-TA;>gi|112982828|ref|NP_001036892.1| heat shock cognate protein [Bombyx mori];>gi|20563125|dbj|BAB92074.1| heat shock cognate protein [Bombyx mori];>gi|320526705|gb|ADW41775.1| heat shock protein 70 [Bombyx mori]	22	0	2276.13	3	0.017999	46.982	113290000	0	0	0	0	113290000	0
APDDVEISISDQQEEIK	>gi|512891979|ref|XP_004922817.1| PREDICTED: prostatic acid phosphatase-like isoform X1 [Bombyx mori];>BGIBMGA009488-PA pep:novel sequence:nscaf2953:619876:635763:+ gene:BGIBMGA009488 transcript:BGIBMGA009488-TA;>gi|512891983|ref|XP_004922818.1| PREDICTED: prostatic acid phosphatase-like isoform X2 [Bombyx mori]	17	0	1914.91	2	3.5745e-23	194.58	83116000	0	0	29730000	53386000	0	0
APDGIEVTYVR	>gi|108793850|gb|ABG20590.1| cellular retinoic acid binding protein [Bombyx mori];>gi|109119899|dbj|BAE96009.1| fatty acid binding protein 1 [Bombyx mori];>gi|112983600|ref|NP_001037364.1| cellular retinoic acid binding protein [Bombyx mori];>gi|118500451|gb|ABK97427.1| cellular retinoic acid binding protein [Bombyx mori];>gi|73746295|gb|AAZ82096.1| putative cellular retinoic acid binding protein…	11	0	1218.62	1,2	4.3856e-24	218.07	9692500000	2358300000	205900000	2473700000	2350400000	1742700000	561550000
APDQVEVFK	>gi|112982880|ref|NP_001037572.1| translationally-controlled tumor protein homolog [Bombyx mori];>gi|124365245|gb|ABN09651.1| translationally controlled tumor protein [Bombyx mori];>gi|37857713|dbj|BAC99978.1| translationally controlled tumor protein [Bombyx mori];>gi|62912522|gb|AAY21816.1| translationally controlled tumor protein [Bombyx mori];>gi|74860221|sp|Q75VN3.1|TCTP_BOMMO RecName: Full=T…	9	0	1031.53	1,2	1.2555e-08	200.86	3042800000	95134000	97194000	867960000	1103600000	641810000	237040000
APEAGAGDGQVPETER	>BGIBMGA006704-PA pep:novel sequence:nscaf2855:2765674:2766843:+ gene:BGIBMGA006704 transcript:BGIBMGA006704-TA;>gi|512393104|gb|AGO02039.1| vasa intronic protein [Bombyx mori];>gi|525342791|ref|NP_001266293.1| plasminogen activator inhibitor 1 RNA-binding protein-like [Bombyx mori]	16	0	1582.72	2	1.8304e-12	166.35	62477000	0	0	0	35703000	26775000	0
APEGDYKTDIVEFIK	>gi|512937796|ref|XP_004933852.1| PREDICTED: electron transfer flavoprotein subunit alpha, mitochondrial-like, partial [Bombyx mori]	15	1	1723.87	2	9.2868e-08	138.05	100510000	40596000	0	0	0	59918000	0
APEMIGGR	>gi|512926563|ref|XP_004931117.1| PREDICTED: bifunctional purine biosynthesis protein PURH-like [Bombyx mori];>BGIBMGA002462-PA pep:novel sequence:nscaf2511:812351:820407:+ gene:BGIBMGA002462 transcript:BGIBMGA002462-TA	8	0	829.412	2	0.045245	69.905	286000000	0	0	286000000	0	0	0
APEPPPIDAVIEAEAIIR	>gi|147883246|gb|ABQ51917.1| MLE protein [Bombyx mori];>gi|153792023|ref|NP_001093309.1| MLE protein [Bombyx mori];>BGIBMGA010840-PA pep:novel sequence:nscaf3003:4234873:4259518:+ gene:BGIBMGA010840 transcript:BGIBMGA010840-TA	18	0	1900.03	2	0.015091	69.522	20839000	0	0	0	0	20839000	0
APESIDKVMAAGEHTINNK	>BGIBMGA013464-PA pep:novel sequence:nscaf3074:225809:228153:+ gene:BGIBMGA013464 transcript:BGIBMGA013464-TA	19	1	2024	3	1.6104e-78	287.65	634360000	137810000	0	144590000	233100000	107190000	11671000
APFDIFENK	>BGIBMGA004612-PA pep:novel sequence:nscaf2801:616538:618688:- gene:BGIBMGA004612 transcript:BGIBMGA004612-TA;>gi|112983556|ref|NP_001036876.1| 90-kDa heat shock protein [Bombyx mori];>gi|13699184|dbj|BAB41209.1| 90-kDa heat shock protein [Bombyx mori];>gi|328774765|gb|AEB39782.1| HSP90 [Bombyx mori];>gi|295885513|gb|ADG57739.1| heat shock protein 90 [Bombyx mori]	9	0	1079.53	1,2	8.7367e-07	149.57	1322200000	220510000	31914000	241230000	504810000	267560000	56150000
APFDIFENKK	>BGIBMGA004612-PA pep:novel sequence:nscaf2801:616538:618688:- gene:BGIBMGA004612 transcript:BGIBMGA004612-TA;>gi|112983556|ref|NP_001036876.1| 90-kDa heat shock protein [Bombyx mori];>gi|13699184|dbj|BAB41209.1| 90-kDa heat shock protein [Bombyx mori];>gi|328774765|gb|AEB39782.1| HSP90 [Bombyx mori];>gi|295885513|gb|ADG57739.1| heat shock protein 90 [Bombyx mori]	10	1	1207.62	2	0.00075913	73.499	93030000	0	0	0	93030000	0	0
APGFAHIAAIEK	>gi|114051447|ref|NP_001040366.1| NADH dehydrogenase-ubiquinone Fe-S protein 2 [Bombyx mori];>gi|95102646|gb|ABF51261.1| NADH dehydrogenase-ubiquinone Fe-S protein 2 precursor [Bombyx mori];>BGIBMGA011131-PA pep:novel sequence:nscaf3022:57053:63196:- gene:BGIBMGA011131 transcript:BGIBMGA011131-TA	12	0	1223.67	2	1.3959e-05	116.13	0	0	0	0	0	0	0
APGGEAPVPPPR	>BGIBMGA002596-PA pep:novel sequence:nscaf2529:2899405:2913648:- gene:BGIBMGA002596 transcript:BGIBMGA002596-TA	12	0	1143.6	2	0.0034054	90.434	46116000	0	0	46116000	0	0	0
APGGGGAQIIKPAEAAR	>gi|512902858|ref|XP_004925478.1| PREDICTED: muscle M-line assembly protein unc-89-like [Bombyx mori];>BGIBMGA010972-PA pep:novel sequence:nscaf3013:702499:704208:- gene:BGIBMGA010972 transcript:BGIBMGA010972-TA	17	1	1562.85	2,3	5.1142e-11	167.71	233560000	38650000	0	0	0	152730000	42173000
APGSPVSVIIIER	>BGIBMGA013531-PA pep:novel sequence:nscaf3075:753438:814599:+ gene:BGIBMGA013531 transcript:BGIBMGA013531-TA	13	0	1336.77	2	2.5965e-05	137.84	150160000	39823000	0	0	59529000	50809000	0
APGTTEATAIIEHIMER	>BGIBMGA008421-PA pep:novel sequence:nscaf2902:734902:766259:+ gene:BGIBMGA008421 transcript:BGIBMGA008421-TA;>gi|512915380|ref|XP_004928375.1| PREDICTED: indole-3-acetaldehyde oxidase-like [Bombyx mori]	17	0	1838.92	3	0.00014501	74.993	0	0	0	0	0	0	0
APIAEAPK	>gi|114050833|ref|NP_001040158.1| transketolase [Bombyx mori];>gi|87248239|gb|ABD36172.1| transketolase [Bombyx mori];>BGIBMGA014211-PA pep:novel sequence:nscaf716:33115:41158:+ gene:BGIBMGA014211 transcript:BGIBMGA014211-TA	8	0	795.449	1,2	0.0024333	139.31	958440000	153200000	15977000	591520000	166180000	0	31560000
APIIPIEQISPTKPIIVEEAQEIK	>BGIBMGA001558-PA pep:novel sequence:nscaf2136:5272970:5277680:+ gene:BGIBMGA001558 transcript:BGIBMGA001558-TA;>gi|512920681|ref|XP_004929693.1| PREDICTED: isoleucine--tRNA ligase, cytoplasmic-like [Bombyx mori]	24	1	2655.51	3	0.00011337	70.533	65218000	65218000	0	0	0	0	0
APIMAIEHCIAPFIDR	>BGIBMGA013448-PA pep:novel sequence:nscaf3074:181646:188437:- gene:BGIBMGA013448 transcript:BGIBMGA013448-TA;>gi|114051654|ref|NP_001040421.1| SPARC precursor [Bombyx mori];>gi|221579690|gb|ACM24349.1| secreted protein acidic and rich in cysteine [Bombyx mori];>gi|95102834|gb|ABF51358.1| secreted protein acidic and rich in cysteine [Bombyx mori]	16	0	1852.93	3	0.040961	29.687	5448100	0	0	0	5448100	0	0
APIRPDIVNDVHVSMSK	>BGIBMGA001800-PA pep:novel sequence:nscaf2176:2843299:2853935:+ gene:BGIBMGA001800 transcript:BGIBMGA001800-TA;>gi|112982800|ref|NP_001037129.1| ribosomal protein L4 [Bombyx mori];>gi|54609195|gb|AAV34813.1| ribosomal protein L4 [Bombyx mori]	17	1	1876.98	2,3	1.9473e-74	281.65	1669100000	354500000	13122000	55865000	768420000	424340000	52824000
APIVASGEVATAK	>BGIBMGA012665-PA pep:novel sequence:nscaf3053:460122:460988:+ gene:BGIBMGA012665 transcript:BGIBMGA012665-TA;>gi|512909756|ref|XP_004926999.1| PREDICTED: F-actin-capping protein subunit alpha-like [Bombyx mori]	13	0	1212.67	2	0.0005114	109.6	709580000	179570000	12683000	117730000	256860000	86207000	56538000
APIYIAIEAPQSQK	>BGIBMGA002979-PA pep:novel sequence:nscaf2589:5400637:5401461:- gene:BGIBMGA002979 transcript:BGIBMGA002979-TA;>gi|512926045|ref|XP_004930987.1| PREDICTED: carbonyl reductase [NADPH] 1-like [Bombyx mori]	14	0	1527.83	2	0.0099843	76.588	18746000	0	0	0	0	18746000	0
APPVITAIR	>gi|296427829|gb|ADH16746.1| flavin-dependent monooxygenase FMO1A [Bombyx mori];>gi|297139710|ref|NP_001171911.1| flavin-dependent monooxygenase FMO1 [Bombyx mori];>BGIBMGA005015-PA pep:novel sequence:nscaf2823:4024166:4043083:- gene:BGIBMGA005015 transcript:BGIBMGA005015-TA;>gi|296427831|gb|ADH16747.1| flavin-dependent monooxygenase FMO1B [Bombyx mori]	9	0	936.576	2	0.019	76.465	104240000	0	0	104240000	0	0	0
APPYYADIGKK	>gi|512928964|ref|XP_004931709.1| PREDICTED: voltage-dependent anion-selective channel-like isoform X1 [Bombyx mori];>gi|512928968|ref|XP_004931710.1| PREDICTED: voltage-dependent anion-selective channel-like isoform X2 [Bombyx mori];>gi|512928972|ref|XP_004931711.1| PREDICTED: voltage-dependent anion-selective channel-like isoform X3 [Bombyx mori];>BGIBMGA008955-PA pep:novel sequence:nscaf2930:1…	11	1	1221.64	2	0.018495	67.08	225970000	0	0	0	155540000	70430000	0
APQEDQHVDVPR	>gi|512911134|ref|XP_004927340.1| PREDICTED: uncharacterized protein LOC101739363 [Bombyx mori]	12	0	1389.66	2,3	4.8559e-21	135.81	265310000	30432000	23720000	0	0	200140000	11026000
APQETYADIGGIDTQIQEIK	>BGIBMGA004908-PA pep:novel sequence:nscaf2822:1452928:1456734:- gene:BGIBMGA004908 transcript:BGIBMGA004908-TA;>gi|512899104|ref|XP_004924561.1| PREDICTED: 26S protease regulatory subunit 4-like, partial [Bombyx mori]	20	0	2189.09	2	6.493e-31	219.61	195820000	42168000	0	25807000	57793000	70054000	0
APQPPEPWDGIR	>gi|284002384|dbj|BAI66485.1| carboxyl/cholinesterase 5BL [Bombyx mori];>gi|284002386|dbj|BAI66486.1| carboxyl/cholinesterase 5BS [Bombyx mori];>gi|284002388|dbj|BAI66487.1| carboxyl/cholinesterase 5BS [Bombyx mori];>gi|284520932|ref|NP_001165227.1| alpha-esterase 48 isoform s1 [Bombyx mori]	12	0	1361.67	2	0.0011194	103.43	44248000	0	0	32624000	0	0	11624000
APQPQPQQQIEQQPQAQQAK	>BGIBMGA000526-PA pep:novel sequence:nscaf1690:5244759:5246496:- gene:BGIBMGA000526 transcript:BGIBMGA000526-TA;>gi|123301101|dbj|BAF45318.1| Y-box protein [Bombyx mori];>gi|112982792|ref|NP_001036897.1| Y-box protein [Bombyx mori];>gi|49532669|dbj|BAD26606.1| Y-box protein [Bombyx mori]	20	0	2270.14	2,3	6.1488e-53	247.61	847580000	80636000	34889000	57570000	300700000	239990000	133800000
APSSEIIMR	>BGIBMGA009974-PA pep:novel sequence:nscaf2980:37627:71027:- gene:BGIBMGA009974 transcript:BGIBMGA009974-TA	9	0	1002.52	1,2	9.6467e-05	140.09	995570000	528310000	40030000	0	70336000	247990000	108910000
APSSIIDAIEGHIATIEGK	>gi|512893989|ref|XP_004923321.1| PREDICTED: LOW QUALITY PROTEIN: phosphatidylinositol-binding clathrin assembly protein LAP-like [Bombyx mori];>BGIBMGA010067-PA pep:novel sequence:nscaf2983:1247809:1252634:+ gene:BGIBMGA010067 transcript:BGIBMGA010067-TA	19	0	1921.02	2,3	1.1699e-22	203.81	264530000	85458000	0	23687000	95624000	59764000	0
APSVPWMTGITK	>gi|189916561|gb|ACE62800.1| carboxylesterase CarE-15 [Bombyx mori];>gi|195963357|ref|NP_001124351.1| beta-esterase 2 precursor [Bombyx mori];>BGIBMGA012585-PA pep:novel sequence:nscaf3052:1015201:1020736:- gene:BGIBMGA012585 transcript:BGIBMGA012585-TA	12	0	1286.67	2	0.0033307	90.731	99756000	0	0	48739000	51017000	0	0
APSVVIVEQPASK	>gi|112982790|ref|NP_001036896.1| embryonic polarity protein dorsal isoform B [Bombyx mori];>gi|71067046|dbj|BAE16275.1| BmRelA [Bombyx mori];>gi|290463444|ref|NP_001166296.1| embryonic polarity protein dorsal isoform A [Bombyx mori];>gi|71067048|dbj|BAE16276.1| BmRelB [Bombyx mori];>BGIBMGA010496-PA pep:novel sequence:nscaf2993:143628:154927:+ gene:BGIBMGA010496 transcript:BGIBMGA010496-TA	13	0	1323.74	2	0.00059325	107.93	138080000	48097000	5860600	32570000	0	34479000	17069000
APTIGQPAAIPQTVDK	>gi|512892462|ref|XP_004922937.1| PREDICTED: inorganic pyrophosphatase-like [Bombyx mori];>BGIBMGA007988-PA pep:novel sequence:nscaf2889:3518323:3528022:- gene:BGIBMGA007988 transcript:BGIBMGA007988-TA;>gi|312597598|gb|ADQ89808.1| inorganic pyrophosphatase [Bombyx mori]	16	0	1605.87	2	1.2125e-15	179.66	241200000	0	0	93727000	147480000	0	0
APTMCEIATK	>gi|518743874|dbj|BAN58736.1| apolipoprotein of lipid transfer particle-I/II [Bombyx mori];>BGIBMGA013893-PA pep:novel sequence:nscaf3099:3220205:3252971:- gene:BGIBMGA013893 transcript:BGIBMGA013893-TA;>gi|512936814|ref|XP_004933611.1| PREDICTED: apolipophorins-like [Bombyx mori]	10	0	1120.53	2	0.012547	51.727	15642000	0	0	0	0	0	15642000
APTTVVEDR	>gi|112984340|ref|NP_001037478.1| p270 [Bombyx mori];>gi|2058460|gb|AAB53258.1| p270 [Bombyx mori];>BGIBMGA013044-PA pep:novel sequence:nscaf3058:6081958:6088603:+ gene:BGIBMGA013044 transcript:BGIBMGA013044-TA	9	0	986.503	2	0.036316	61.353	130190000	0	0	0	130190000	0	0
APTVVGVPNFNAVEDAAAIR	>BGIBMGA009900-PA pep:novel sequence:nscaf2970:1493429:1504949:+ gene:BGIBMGA009900 transcript:BGIBMGA009900-TA;>gi|148298814|ref|NP_001091759.1| annexin isoform 2 [Bombyx mori];>gi|87248455|gb|ABD36280.1| annexin isoform 2 [Bombyx mori];>gi|148298736|ref|NP_001091758.1| annexin isoform 1 [Bombyx mori];>gi|87248453|gb|ABD36279.1| annexin isoform 1 [Bombyx mori]	20	0	2010.05	2,3	2.4033e-30	209.7	1305700000	205520000	0	154600000	380540000	559660000	5389800
APVDDAQEIIQSR	>gi|512894140|ref|XP_004923360.1| PREDICTED: protein transport protein Sec23A-like isoform X1 [Bombyx mori];>gi|512894144|ref|XP_004923361.1| PREDICTED: protein transport protein Sec23A-like isoform X2 [Bombyx mori];>BGIBMGA004852-PA pep:novel sequence:nscaf2818:999386:1008208:+ gene:BGIBMGA004852 transcript:BGIBMGA004852-TA	13	0	1440.72	2	3.6797e-53	273.74	1720200000	317240000	58003000	561060000	364600000	318160000	101140000
APVDIPIFQAHGDKDPVVSFK	>BGIBMGA002353-PA pep:novel sequence:nscaf2371:7940:11815:+ gene:BGIBMGA002353 transcript:BGIBMGA002353-TA;>gi|114052571|ref|NP_001040255.1| lysophospholipase [Bombyx mori];>gi|87248527|gb|ABD36316.1| lysophospholipase [Bombyx mori]	21	1	2279.2	3,4	7.2378e-31	136.14	1026100000	265020000	0	0	402100000	358930000	0
APVEIVK	>BGIBMGA000369-PA pep:novel sequence:nscaf1681:378370:379848:+ gene:BGIBMGA000369 transcript:BGIBMGA000369-TA;>gi|223671149|tpd|FAA00526.1| TPA: putative cuticle protein [Bombyx mori];>gi|290560802|ref|NP_001166726.1| cuticular protein RR-1 motif 24 precursor [Bombyx mori]	7	0	754.459	1,2	0.012176	128.48	860140000	139620000	35137000	269820000	106800000	148970000	159790000
APVFTVPISNIENIR	>gi|168823429|ref|NP_001108348.1| kettin protein [Bombyx mori];>gi|18700457|dbj|BAB85196.1| BMKETTIN [Bombyx mori];>gi|22474512|dbj|BAC10617.1| KETTIN [Bombyx mori];>BGIBMGA000622-PA pep:novel sequence:nscaf1690:904412:932611:+ gene:BGIBMGA000622 transcript:BGIBMGA000622-TA	15	0	1668.92	2	7.2244e-05	96.414	129300000	0	0	0	29075000	100220000	0
APVVAPVVVDK	>BGIBMGA014199-PA pep:novel sequence:nscaf542:1666:3823:+ gene:BGIBMGA014199 transcript:BGIBMGA014199-TA;>gi|223671208|tpd|FAA00556.1| TPA: putative cuticle protein [Bombyx mori];>gi|290563235|ref|NP_001166704.1| cuticular protein RR-1 motif 53 precursor [Bombyx mori]	11	0	1092.65	1	0.0030999	107.69	73502000	0	0	0	73502000	0	0
APWEIIAIR	>gi|512920944|ref|XP_004929760.1| PREDICTED: LOW QUALITY PROTEIN: tyrosine--tRNA ligase, cytoplasmic-like [Bombyx mori];>BGIBMGA001525-PA pep:novel sequence:nscaf2136:2814849:2817023:+ gene:BGIBMGA001525 transcript:BGIBMGA001525-TA	9	0	1067.61	2	0.0031856	102.62	244430000	100190000	6471500	0	137770000	0	0
APYDPPSAPGIPK	>gi|512894841|ref|XP_004923527.1| PREDICTED: LOW QUALITY PROTEIN: twitchin-like [Bombyx mori];>BGIBMGA004547-PA pep:novel sequence:nscaf2800:1842233:1928346:- gene:BGIBMGA004547 transcript:BGIBMGA004547-TA	13	0	1308.67	2	0.0057322	79.089	112490000	0	0	50210000	24205000	38073000	0
AQAGFVAEDGR	>BGIBMGA005876-PA pep:novel sequence:nscaf2842:1477307:1488492:- gene:BGIBMGA005876 transcript:BGIBMGA005876-TA	11	0	1119.53	2	0.013529	70.195	53091000	0	22841000	0	0	0	30251000
AQAIIDASK	>gi|512934427|ref|XP_004933030.1| PREDICTED: nucleolar protein 56-like [Bombyx mori];>BGIBMGA010739-PA pep:novel sequence:nscaf3003:2326656:2333323:- gene:BGIBMGA010739 transcript:BGIBMGA010739-TA	9	0	915.503	1	0.031585	67.563	11440000	0	0	11440000	0	0	0
AQAIIESIK	>gi|512913652|ref|XP_004927948.1| PREDICTED: eukaryotic translation initiation factor 5B-like isoform X1 [Bombyx mori];>gi|512913656|ref|XP_004927949.1| PREDICTED: eukaryotic translation initiation factor 5B-like isoform X2 [Bombyx mori];>BGIBMGA001265-PA pep:novel sequence:nscaf1898:12339884:12356518:+ gene:BGIBMGA001265 transcript:BGIBMGA001265-TA;>gi|512913660|ref|XP_004927950.1| PREDICTED: eu…	9	0	971.565	1	0.0012515	120.12	57210000	0	0	0	34922000	22288000	0
AQASIAANTFAITGHGENK	>BGIBMGA010751-PA pep:novel sequence:nscaf3003:1581268:1581792:- gene:BGIBMGA010751 transcript:BGIBMGA010751-TA;>gi|512934370|ref|XP_004933017.1| PREDICTED: transcription factor BTF3 homolog 4-like [Bombyx mori]	19	0	1899.94	2,3	2.0825e-78	280.43	865950000	67231000	0	0	111080000	687640000	0
AQATITVQDKPNPPVITGAECGAR	>gi|512937722|ref|XP_004933834.1| PREDICTED: neuroglian-like [Bombyx mori]	24	1	2493.26	3	6.3491e-12	148.95	117530000	45557000	0	66008000	0	0	5965000
AQCPIVER	>BGIBMGA007710-PA pep:novel sequence:nscaf2888:2360584:2361243:- gene:BGIBMGA007710 transcript:BGIBMGA007710-TA;>gi|112984070|ref|NP_001037259.1| ribosomal protein S5 [Bombyx mori];>gi|54609291|gb|AAV34861.1| ribosomal protein S5 [Bombyx mori];>gi|161088316|gb|ABX57217.1| ribosomal protein S5 [Bombyx mori]	8	0	971.486	1,2	0.0011532	135.83	1171100000	429370000	74183000	0	0	559500000	108060000
AQDFQIEK	>gi|113734246|dbj|BAF30425.1| glutamate synthase [Bombyx mori];>gi|115292419|ref|NP_001041678.1| glutamate synthase [Bombyx mori]	8	0	977.482	1	0.017211	93.467	71468000	23552000	0	0	36220000	11696000	0
AQDFVVPKPGK	>BGIBMGA007586-PA pep:novel sequence:nscaf2887:1435641:1441629:+ gene:BGIBMGA007586 transcript:BGIBMGA007586-TA;>gi|151301209|ref|NP_001093090.1| NADPH-specific isocitrate dehydrogenase [Bombyx mori];>gi|95104535|gb|ABF51294.1| NADPH-specific isocitrate dehydrogenase [Bombyx mori];>gi|87248165|gb|ABD36135.1| isocitrate dehydrogenase precursor [Bombyx mori]	11	1	1184.66	2	0.0062893	85.813	224450000	0	0	0	148870000	75583000	0
AQDIEAGDGTTSVVVIAGAIIDSAEK	>gi|114052545|ref|NP_001040107.1| chaperonin subunit 4 delta [Bombyx mori];>gi|87248081|gb|ABD36093.1| chaperonin subunit 4 delta [Bombyx mori];>BGIBMGA010666-PA pep:novel sequence:nscaf2998:878459:885358:+ gene:BGIBMGA010666 transcript:BGIBMGA010666-TA	26	0	2529.28	3	2.4778e-05	72.425	128800000	0	0	0	128800000	0	0
AQDNADNVTFVFESPNQEK	>BGIBMGA010906-PA pep:novel sequence:nscaf3005:2188474:2191831:+ gene:BGIBMGA010906 transcript:BGIBMGA010906-TA;>gi|112984050|ref|NP_001036825.1| proliferating cell nuclear antigen [Bombyx mori];>gi|1944021|dbj|BAA19522.1| PCNA [Bombyx mori];>gi|3334291|sp|O01377.1|PCNA_BOMMO RecName: Full=Proliferating cell nuclear antigen; Short=PCNA; AltName: Full=Cyclin	19	0	2151.97	2	0.0011513	58.073	0	0	0	0	0	0	0
AQEAAHVVEDQVK	>gi|512910256|ref|XP_004927124.1| PREDICTED: perilipin-4-like isoform X1 [Bombyx mori];>gi|512910258|ref|XP_004927125.1| PREDICTED: perilipin-4-like isoform X2 [Bombyx mori];>BGIBMGA009933-PA pep:novel sequence:nscaf2971:274009:294931:- gene:BGIBMGA009933 transcript:BGIBMGA009933-TA	13	0	1422.71	2,3	1.5954e-25	220.21	1339900000	410000000	119260000	0	392760000	165850000	252060000
AQEAAHVVEDQVKK	>gi|512910256|ref|XP_004927124.1| PREDICTED: perilipin-4-like isoform X1 [Bombyx mori];>gi|512910258|ref|XP_004927125.1| PREDICTED: perilipin-4-like isoform X2 [Bombyx mori];>BGIBMGA009933-PA pep:novel sequence:nscaf2971:274009:294931:- gene:BGIBMGA009933 transcript:BGIBMGA009933-TA	14	1	1550.81	2,3	5.8993e-25	210.1	1138800000	445170000	53880000	0	86808000	470860000	82034000
AQEAFEKEEK	>BGIBMGA014227-PA pep:novel sequence:nscaf98:1433179:1438281:- gene:BGIBMGA014227 transcript:BGIBMGA014227-TA;>gi|512902558|ref|XP_004925405.1| PREDICTED: LOW QUALITY PROTEIN: myosin heavy chain, muscle [Bombyx mori];>gi|197322816|gb|ACH69159.1| myosin heavy chain [Bombyx mori];>gi|234204059|gb|ACQ91273.1| myosin heavy chain variant B [Bombyx mori]	10	1	1207.57	2	1.4279e-10	172.61	108130000	108130000	0	0	0	0	0
AQEANMPMIDAMIAK	>gi|512907846|ref|XP_004926544.1| PREDICTED: alpha-aminoadipic semialdehyde synthase, mitochondrial-like [Bombyx mori];>BGIBMGA010338-PA pep:novel sequence:nscaf2990:338338:375647:+ gene:BGIBMGA010338 transcript:BGIBMGA010338-TA	15	0	1632.77	2	1.0038e-05	108.66	338910000	122800000	0	0	104200000	111910000	0
AQEEIGEPDIKPK	>BGIBMGA010744-PA pep:novel sequence:nscaf3003:2071583:2079744:- gene:BGIBMGA010744 transcript:BGIBMGA010744-TA;>gi|512934411|ref|XP_004933026.1| PREDICTED: zinc finger protein on ecdysone puffs-like [Bombyx mori]	13	1	1452.75	2	9.9187e-05	97.69	75076000	42519000	0	0	0	32557000	0
AQEIIEQFR	>BGIBMGA008017-PA pep:novel sequence:nscaf2889:1037241:1061973:- gene:BGIBMGA008017 transcript:BGIBMGA008017-TA;>gi|389568598|gb|AFK85023.1| aminopeptidase N-7 [Bombyx mori];>gi|112983996|ref|NP_001036834.1| aminopeptidase N precursor [Bombyx mori];>gi|3402300|dbj|BAA32140.1| aminopeptidase N [Bombyx mori]	9	0	1132.59	1,2	0.00050857	129.38	359050000	144760000	18911000	0	172860000	0	22515000
AQEIINAK	>BGIBMGA001755-PA pep:novel sequence:nscaf2176:1321446:1334993:+ gene:BGIBMGA001755 transcript:BGIBMGA001755-TA	8	0	885.492	1	0.040999	80.438	19808000	0	0	0	19808000	0	0
AQEIWECIVK	>gi|114052138|ref|NP_001040221.1| troponin T [Bombyx mori];>gi|87248429|gb|ABD36267.1| troponin T [Bombyx mori];>BGIBMGA013700-PA pep:novel sequence:nscaf3093:384954:388817:- gene:BGIBMGA013700 transcript:BGIBMGA013700-TA	10	0	1274.63	1,2	6.1104e-11	205.59	7720600000	1214300000	151320000	1037300000	3042700000	1923000000	351980000
AQESAINIGFK	>gi|512926752|ref|XP_004931164.1| PREDICTED: thiosulfate sulfurtransferase/rhodanese-like domain-containing protein 3-like [Bombyx mori];>BGIBMGA002501-PA pep:novel sequence:nscaf2511:2632562:2634531:+ gene:BGIBMGA002501 transcript:BGIBMGA002501-TA	11	0	1176.61	1,2	0.0012236	115.42	445020000	81948000	0	101160000	182210000	79702000	0
AQETQIAEVAAVIR	>BGIBMGA004932-PA pep:novel sequence:nscaf2822:1020486:1040619:- gene:BGIBMGA004932 transcript:BGIBMGA004932-TA;>gi|512898969|ref|XP_004924528.1| PREDICTED: ribosome-binding protein 1-like isoform X1 [Bombyx mori];>gi|512898973|ref|XP_004924529.1| PREDICTED: ribosome-binding protein 1-like isoform X2 [Bombyx mori];>gi|512898985|ref|XP_004924532.1| PREDICTED: ribosome-binding protein 1-like isofor…	14	0	1497.82	2,3	7.6249e-06	130.61	279820000	83171000	3782600	34886000	129560000	28419000	0
AQFDDYVPQIYK	>BGIBMGA013267-PA pep:novel sequence:nscaf3063:2919326:2926112:+ gene:BGIBMGA013267 transcript:BGIBMGA013267-TA;>gi|512891724|ref|XP_004922754.1| PREDICTED: phosphatidylethanolamine-binding protein homolog F40A3.3-like isoform X1 [Bombyx mori];>gi|512891728|ref|XP_004922755.1| PREDICTED: phosphatidylethanolamine-binding protein homolog F40A3.3-like isoform X2 [Bombyx mori];>gi|512891731|ref|XP_00…	12	0	1485.71	2	0.00026095	120.03	1320900000	304500000	15927000	247430000	397510000	318500000	37018000
AQFDQEINTAK	>gi|512917582|ref|XP_004928922.1| PREDICTED: flotillin-2-like isoform X1 [Bombyx mori];>gi|512917586|ref|XP_004928923.1| PREDICTED: flotillin-2-like isoform X2 [Bombyx mori];>gi|512917590|ref|XP_004928924.1| PREDICTED: flotillin-2-like isoform X3 [Bombyx mori];>BGIBMGA012838-PA pep:novel sequence:nscaf3058:4234580:4240735:- gene:BGIBMGA012838 transcript:BGIBMGA012838-TA	11	0	1263.61	2	0.0001909	107.11	387240000	156950000	0	0	138980000	91318000	0
AQFTIR	>gi|112983746|ref|NP_001037309.1| vitellogenin precursor [Bombyx mori];>gi|217296|dbj|BAA02444.1| vitellogenin precursor [Bombyx mori];>gi|3123008|sp|Q27309.1|VIT_BOMMO RecName: Full=Vitellogenin; Contains: RecName: Full=Vitellin light chain; Short=VL; Contains: RecName: Full=Vitellin light chain rare isoform; Contains: RecName: Full=Vitellin heavy chain rare isoform; Contains: RecName: Full=Vite…	6	0	734.408	1,2	0.036587	138.61	200360000	0	0	0	0	68499000	131860000
AQGPIDITGTR	>BGIBMGA005466-PA pep:novel sequence:nscaf2828:3364658:3367447:+ gene:BGIBMGA005466 transcript:BGIBMGA005466-TA;>gi|512930794|ref|XP_004932148.1| PREDICTED: AP-2 complex subunit alpha-like [Bombyx mori]	11	0	1127.59	2	0.0040277	85.813	583280000	152630000	0	103430000	180770000	105310000	41146000
AQGPQQWVWEEQR	>BGIBMGA009590-PA pep:novel sequence:nscaf2962:414956:447693:- gene:BGIBMGA009590 transcript:BGIBMGA009590-TA;>gi|512907043|ref|XP_004926345.1| PREDICTED: insulin-degrading enzyme-like [Bombyx mori]	13	0	1640.77	2	0.018796	65.092	38751000	0	0	0	0	38751000	0
AQGQEIIIQAK	>BGIBMGA008670-PA pep:novel sequence:nscaf2912:1068266:1072888:- gene:BGIBMGA008670 transcript:BGIBMGA008670-TA;>gi|114052262|ref|NP_001040232.1| ATP synthase [Bombyx mori];>gi|87248461|gb|ABD36283.1| ATP synthase [Bombyx mori]	11	0	1197.67	1,2	5.2678e-11	183.13	2608500000	729250000	93555000	0	1046400000	575770000	163610000
AQGQEVISEIR	>gi|512909005|ref|XP_004926816.1| PREDICTED: acyl-CoA synthetase family member 2, mitochondrial-like [Bombyx mori];>BGIBMGA005207-PA pep:novel sequence:nscaf2825:336040:347527:+ gene:BGIBMGA005207 transcript:BGIBMGA005207-TA	11	0	1228.64	2	0.033248	58.674	78999000	0	0	0	78999000	0	0
AQIEIIHEIR	>BGIBMGA012851-PA pep:novel sequence:nscaf3058:3544760:3551068:- gene:BGIBMGA012851 transcript:BGIBMGA012851-TA;>gi|110175037|gb|ABG54288.1| eIF3-S8 protein [Bombyx mori];>gi|112983228|ref|NP_001037658.1| eukaryotic translation initiation factor 3 subunit C [Bombyx mori];>gi|122104173|sp|Q0ZB76.1|EIF3C_BOMMO RecName: Full=Eukaryotic translation initiation factor 3 subunit C; Short=eIF3c; AltName:…	10	0	1220.69	2,3	0.0035044	90.685	279110000	62572000	14864000	40616000	82937000	78123000	0
AQIEISQVR	>gi|197322818|gb|ACH69160.1| myosin heavy chain [Bombyx mori];>gi|512902558|ref|XP_004925405.1| PREDICTED: LOW QUALITY PROTEIN: myosin heavy chain, muscle [Bombyx mori]	9	0	1042.58	1,2	0.001602	115.86	470620000	27831000	39941000	0	31849000	301010000	69986000
AQIFAITGVQPER	>gi|512910665|ref|XP_004927226.1| PREDICTED: ubiquitin carboxyl-terminal hydrolase 14-like [Bombyx mori];>BGIBMGA002759-PA pep:novel sequence:nscaf2564:12116:23120:+ gene:BGIBMGA002759 transcript:BGIBMGA002759-TA	13	0	1428.77	2	0.00023042	115.34	142100000	0	0	0	57506000	78693000	5902400
AQIFIDHNSSER	>BGIBMGA000390-PA pep:novel sequence:nscaf1681:1459413:1478348:+ gene:BGIBMGA000390 transcript:BGIBMGA000390-TA;>gi|512929795|ref|XP_004931911.1| PREDICTED: phosphoribosylformylglycinamidine synthase-like [Bombyx mori]	12	0	1415.68	2	0.0056679	81.431	92875000	0	5405200	0	87470000	0	0
AQIGQVFAR	>BGIBMGA009618-PA pep:novel sequence:nscaf2962:775106:780721:+ gene:BGIBMGA009618 transcript:BGIBMGA009618-TA;>gi|512907055|ref|XP_004926348.1| PREDICTED: grpE protein homolog, mitochondrial-like [Bombyx mori]	9	0	988.545	1,2	0.0005644	128.69	126740000	0	27904000	0	0	26946000	71888000
AQIHDIVIVGGSTR	>BGIBMGA002381-PA pep:novel sequence:nscaf2511:5369108:5371668:- gene:BGIBMGA002381 transcript:BGIBMGA002381-TA;>gi|112982828|ref|NP_001036892.1| heat shock cognate protein [Bombyx mori];>gi|20563125|dbj|BAB92074.1| heat shock cognate protein [Bombyx mori];>gi|320526705|gb|ADW41775.1| heat shock protein 70 [Bombyx mori]	14	0	1464.8	1,2,3	3.0163e-45	253.15	6924500000	3219000000	171320000	0	2098900000	1121300000	313990000
AQIIAGGR	>BGIBMGA007824-PA pep:novel sequence:nscaf2888:2363923:2366879:+ gene:BGIBMGA007824 transcript:BGIBMGA007824-TA;>gi|512916056|ref|XP_004928539.1| PREDICTED: succinyl-CoA ligase [GDP-forming] subunit beta, mitochondrial-like [Bombyx mori]	8	0	784.456	1	0.0090887	108.24	205520000	53028000	0	27928000	85407000	39157000	0
AQIIDDSFNMAR	>BGIBMGA008017-PA pep:novel sequence:nscaf2889:1037241:1061973:- gene:BGIBMGA008017 transcript:BGIBMGA008017-TA;>gi|389568598|gb|AFK85023.1| aminopeptidase N-7 [Bombyx mori];>gi|112983996|ref|NP_001036834.1| aminopeptidase N precursor [Bombyx mori];>gi|3402300|dbj|BAA32140.1| aminopeptidase N [Bombyx mori]	12	0	1379.65	2	3.7135e-12	156.51	398180000	102500000	10122000	173600000	0	111960000	0
AQIIQAEQQIR	>gi|512920049|ref|XP_004929535.1| PREDICTED: titin-like [Bombyx mori];>BGIBMGA010471-PA pep:novel sequence:nscaf2993:729881:825841:- gene:BGIBMGA010471 transcript:BGIBMGA010471-TA	11	0	1296.71	2	8.6627e-05	135.8	439620000	189260000	0	63948000	89862000	71149000	25395000
AQIITVR	>gi|512907528|ref|XP_004926465.1| PREDICTED: PDZ and LIM domain protein Zasp-like [Bombyx mori]	7	0	799.492	1,2	0.0014487	178.6	2376400000	510200000	90580000	468860000	643870000	422560000	240320000
AQINNIYVR	>BGIBMGA005089-PA pep:novel sequence:nscaf2823:512314:516830:- gene:BGIBMGA005089 transcript:BGIBMGA005089-TA;>gi|512886601|ref|XP_004921785.1| PREDICTED: putative ATP-dependent Clp protease proteolytic subunit, mitochondrial-like [Bombyx mori]	9	0	1089.59	2	0.022942	68.625	110160000	0	0	0	110160000	0	0
AQIPIGVK	>BGIBMGA004488-PA pep:novel sequence:nscaf2795:2856288:2861643:+ gene:BGIBMGA004488 transcript:BGIBMGA004488-TA;>gi|512890829|ref|XP_004922580.1| PREDICTED: NADH dehydrogenase [ubiquinone] 1 beta subcomplex subunit 9-like [Bombyx mori]	8	0	824.512	1,2	0.016787	79.116	293330000	72730000	6724100	62017000	81804000	70052000	0
AQIPQDECDKIREEMNK	>gi|395144563|gb|AFN52772.1| heat shock protein 70-5 [Bombyx mori];>gi|512912053|ref|XP_004927562.1| PREDICTED: heat shock 70 kDa protein cognate 5-like, partial [Bombyx mori]	17	2	2102.97	2,3,4	2.8912e-15	169.92	866040000	0	0	306370000	194820000	279830000	85013000
AQIQQGIVK	>BGIBMGA012935-PA pep:novel sequence:nscaf3058:624865:648517:+ gene:BGIBMGA012935 transcript:BGIBMGA012935-TA;>gi|218563475|dbj|BAH03459.1| clathrin [Bombyx mori];>gi|219362829|ref|NP_001136443.1| clathrin heavy chain [Bombyx mori]	9	0	983.576	1,2	1.0783e-10	194.27	722790000	380030000	0	102360000	84028000	22514000	133860000
AQITINSIIK	>BGIBMGA013244-PA pep:novel sequence:nscaf3063:1800040:1802299:+ gene:BGIBMGA013244 transcript:BGIBMGA013244-TA;>gi|112982822|ref|NP_001037540.1| phosphoglyceromutase [Bombyx mori];>gi|311821780|emb|CBX85801.1| unnamed protein product [Bombyx mori];>gi|74229869|gb|ABA00463.1| phosphoglyceromutase [Bombyx mori]	10	0	1099.66	1,2	1.0821e-07	185.29	797930000	210820000	9710800	10137000	301300000	250350000	15617000
AQIVNDVFQFAR	>BGIBMGA008059-PA pep:novel sequence:nscaf2889:891243:915428:+ gene:BGIBMGA008059 transcript:BGIBMGA008059-TA;>gi|162462692|ref|NP_001104835.1| aminopeptidase N3 precursor [Bombyx mori];>gi|19070649|gb|AAL83943.1|AF352574_1 aminopeptidase N3 [Bombyx mori];>gi|389568596|gb|AFK85022.1| aminopeptidase N-6 [Bombyx mori]	12	0	1406.73	2	0.0022531	95.018	56831000	0	0	0	0	56831000	0
AQIVTEDAGPQK	>BGIBMGA000991-PA pep:novel sequence:nscaf1898:6787771:6794954:- gene:BGIBMGA000991 transcript:BGIBMGA000991-TA;>gi|512914012|ref|XP_004928035.1| PREDICTED: histidine--tRNA ligase, cytoplasmic-like [Bombyx mori]	12	0	1255.64	2	0.00026522	119.76	237540000	55779000	11644000	0	102390000	46976000	20752000
AQIWDTAGQER	>BGIBMGA002209-PA pep:novel sequence:nscaf2279:233526:244723:- gene:BGIBMGA002209 transcript:BGIBMGA002209-TA;>gi|102993180|gb|ABF71467.1| ras-related GTP-binding protein Rab11 [Bombyx mori];>gi|112983314|ref|NP_001037618.1| ras-related GTP-binding protein Rab11 [Bombyx mori]	11	0	1273.61	2	2.9707e-07	160.18	467310000	323060000	37756000	0	0	0	106490000
AQMTDYDR	>gi|112984376|ref|NP_001037159.1| ribosomal protein L14 [Bombyx mori];>gi|54609221|gb|AAV34826.1| ribosomal protein L14 [Bombyx mori];>BGIBMGA014094-PA pep:novel sequence:nscaf3163:20495:20992:+ gene:BGIBMGA014094 transcript:BGIBMGA014094-TA	8	0	998.413	1,2	0.0036818	131.06	642890000	198610000	79469000	0	65069000	299740000	0
AQMTDYDRFK	>gi|112984376|ref|NP_001037159.1| ribosomal protein L14 [Bombyx mori];>gi|54609221|gb|AAV34826.1| ribosomal protein L14 [Bombyx mori];>BGIBMGA014094-PA pep:novel sequence:nscaf3163:20495:20992:+ gene:BGIBMGA014094 transcript:BGIBMGA014094-TA	10	1	1273.58	2	7.7996e-07	153.33	191350000	0	0	0	191350000	0	0
AQNYTFQTEVNR	>gi|382929292|gb|AFG30048.1| heat shock protein 90 beta [Bombyx mori];>gi|525344200|ref|NP_001266403.1| endoplasmin-like precursor [Bombyx mori];>BGIBMGA012753-PA pep:novel sequence:nscaf3056:1493310:1506523:+ gene:BGIBMGA012753 transcript:BGIBMGA012753-TA	12	0	1469.69	2	0.0038153	88.803	72125000	0	0	0	0	72125000	0
AQPDAPPPR	>gi|512908811|ref|XP_004926770.1| PREDICTED: 3-oxo-5-beta-steroid 4-dehydrogenase-like isoform X1 [Bombyx mori];>BGIBMGA001351-PA pep:novel sequence:nscaf2053:269345:277143:- gene:BGIBMGA001351 transcript:BGIBMGA001351-TA;>gi|512908815|ref|XP_004926771.1| PREDICTED: 3-oxo-5-beta-steroid 4-dehydrogenase-like isoform X2 [Bombyx mori]	9	0	947.482	2	0.00013303	121.96	564570000	233630000	49277000	0	0	115470000	166190000
AQPMPDGIPEDIDEGR	>gi|103058022|gb|ABF71565.1| translation elongation factor 2 [Bombyx mori];>gi|112983010|ref|NP_001037593.1| translation elongation factor 2 isoform 1 [Bombyx mori];>gi|122096234|sp|Q1HPK6.1|EF2_BOMMO RecName: Full=Translation elongation factor 2; Short=EF-2;>gi|281371488|ref|NP_001163865.1| translation elongation factor 2 isoform 2 [Bombyx mori];>gi|334855073|gb|AEH16569.1| elongation factor 2 […	16	0	1738.78	2	7.1264e-12	156.72	901280000	242200000	36155000	0	284030000	279660000	59245000
AQPMPDGIPEDIDEGRVNPR	>gi|103058022|gb|ABF71565.1| translation elongation factor 2 [Bombyx mori];>gi|112983010|ref|NP_001037593.1| translation elongation factor 2 isoform 1 [Bombyx mori];>gi|122096234|sp|Q1HPK6.1|EF2_BOMMO RecName: Full=Translation elongation factor 2; Short=EF-2;>gi|281371488|ref|NP_001163865.1| translation elongation factor 2 isoform 2 [Bombyx mori];>gi|334855073|gb|AEH16569.1| elongation factor 2 […	20	1	2205.05	2,3	2.2399e-22	203.59	4360300000	976970000	59017000	1246000000	1254700000	713150000	110500000
AQQAFEIVNR	>gi|378466310|gb|AFC01235.1| DnaJ-21 [Bombyx mori];>gi|525343507|ref|NP_001266349.1| uncharacterized protein LOC101735997 [Bombyx mori];>BGIBMGA008111-PA pep:novel sequence:nscaf2890:917002:921081:+ gene:BGIBMGA008111 transcript:BGIBMGA008111-TA	10	0	1174.61	2	2.1813e-05	78.655	81190000	0	0	0	51882000	29308000	0
AQQDEERMDQITNQIK	>BGIBMGA001587-PA pep:novel sequence:nscaf2136:6902860:6907356:+ gene:BGIBMGA001587 transcript:BGIBMGA001587-TA;>gi|114052020|ref|NP_001040445.1| tropomyosin-1 [Bombyx mori];>gi|121958906|sp|Q1HPU0.1|TPM1_BOMMO RecName: Full=Tropomyosin-1;>gi|95102920|gb|ABF51401.1| tropomyosin 1 [Bombyx mori];>gi|95103008|gb|ABF51445.1| tropomyosin isoform 5 [Bombyx mori]	16	1	1945.92	2,3	7.5579e-100	316.97	4180900000	1500800000	100280000	1320900000	0	1070300000	188640000
AQQEIEEAEER	>BGIBMGA014227-PA pep:novel sequence:nscaf98:1433179:1438281:- gene:BGIBMGA014227 transcript:BGIBMGA014227-TA;>gi|226903603|gb|ACO90372.1| myosin heavy chain variant [Bombyx mori];>gi|211939937|gb|ACJ13447.1| myosin heavy chain [Bombyx mori];>gi|512902558|ref|XP_004925405.1| PREDICTED: LOW QUALITY PROTEIN: myosin heavy chain, muscle [Bombyx mori]	11	0	1330.6	2	0.0025934	93.345	96953000	75352000	0	0	0	21601000	0
AQQISIR	>BGIBMGA000066-PA pep:novel sequence:nscaf109:1549:4332:+ gene:BGIBMGA000066 transcript:BGIBMGA000066-TA;>gi|148298719|ref|NP_001091752.1| ribosomal protein L32 [Bombyx mori];>gi|54609257|gb|AAV34844.1| ribosomal protein L32 [Bombyx mori]	7	0	814.466	1,2	0.0025196	189.62	874140000	202740000	0	0	199070000	179980000	292350000
AQQTIIAVSPPGK	>BGIBMGA008957-PA pep:novel sequence:nscaf2930:1103093:1122440:+ gene:BGIBMGA008957 transcript:BGIBMGA008957-TA;>gi|512928992|ref|XP_004931716.1| PREDICTED: NADH-ubiquinone oxidoreductase 75 kDa subunit, mitochondrial-like isoform X1 [Bombyx mori];>gi|512928996|ref|XP_004931717.1| PREDICTED: NADH-ubiquinone oxidoreductase 75 kDa subunit, mitochondrial-like isoform X2 [Bombyx mori]	13	0	1308.74	2	0.018938	62.287	131270000	68232000	7439900	0	0	45082000	10511000
AQQVSSTFK	>gi|512894777|ref|XP_004923511.1| PREDICTED: plastin-2-like [Bombyx mori];>BGIBMGA004608-PA pep:novel sequence:nscaf2800:2754917:2770956:+ gene:BGIBMGA004608 transcript:BGIBMGA004608-TA	9	0	994.508	1,2	8.8191e-06	153.08	250390000	0	61920000	148270000	40206000	0	0
AQSEFNSASNEK	>BGIBMGA010588-PA pep:novel sequence:nscaf2993:7962631:7964876:+ gene:BGIBMGA010588 transcript:BGIBMGA010588-TA;>gi|151301059|ref|NP_001093091.1| H+ transporting ATP synthase delta subunit [Bombyx mori];>gi|95102732|gb|ABF51307.1| H+ transporting ATP synthase delta subunit [Bombyx mori]	12	0	1310.57	2	5.9453e-25	215.71	1858900000	370320000	154640000	218190000	484900000	484080000	146770000
AQTAGAIWAMDR	>BGIBMGA004096-PA pep:novel sequence:nscaf2767:1714925:1737440:+ gene:BGIBMGA004096 transcript:BGIBMGA004096-TA;>gi|159498529|gb|ABW97443.1| cAMP-dependent protein kinase R2 [Bombyx mori];>gi|162462811|ref|NP_001104823.1| cAMP-dependent protein kinase R2 [Bombyx mori]	12	0	1289.62	2	0.0014044	98.902	294370000	0	0	0	87133000	186940000	20300000
AQTAGVKPMTIVGR	>gi|116272513|gb|ABJ97192.1| hypothetical protein [Bombyx mori];>gi|148298880|ref|NP_001091805.1| uncharacterized protein LOC778510 [Bombyx mori]	14	1	1427.79	2	5.9186e-06	130.98	276450000	0	12446000	94957000	144620000	0	24426000
AQTSGYQAPTSVR	>gi|512916317|ref|XP_004928610.1| PREDICTED: protein ROP-like isoform X1 [Bombyx mori];>gi|512916319|ref|XP_004928611.1| PREDICTED: protein ROP-like isoform X2 [Bombyx mori]	13	0	1364.67	2	0.039864	29.491	62425000	0	0	0	62425000	0	0
AQTSTTINDDIKK	>gi|512909105|ref|XP_004926841.1| PREDICTED: nucleoporin nup211-like isoform X1 [Bombyx mori];>BGIBMGA002216-PA pep:novel sequence:nscaf2279:123097:134061:- gene:BGIBMGA002216 transcript:BGIBMGA002216-TA;>gi|512909109|ref|XP_004926842.1| PREDICTED: nucleoporin nup211-like isoform X2 [Bombyx mori]	13	1	1433.74	2,3	2.3147e-07	152.47	874600000	243800000	19756000	0	197510000	381310000	32226000
AQVIAGGR	>gi|512915834|ref|XP_004928485.1| PREDICTED: LOW QUALITY PROTEIN: succinyl-CoA ligase [ADP-forming] subunit beta, mitochondrial-like [Bombyx mori]	8	0	770.44	2	0.0015616	125.01	117970000	0	41444000	0	18591000	57936000	0
AQVIEAIR	>BGIBMGA002811-PA pep:novel sequence:nscaf2575:1744617:1746279:- gene:BGIBMGA002811 transcript:BGIBMGA002811-TA;>gi|160333861|ref|NP_001037048.1| ribosomal protein L10 [Bombyx mori];>gi|54609209|gb|AAV34820.1| ribosomal protein L10 [Bombyx mori];>gi|14794489|gb|AAK73358.1|AF395838_1 QM protein [Bombyx mori]	8	0	898.524	1,2	0.00018047	198.92	3668400000	208320000	160290000	187910000	1568200000	1220900000	322780000
AQVIEAIRR	>BGIBMGA002811-PA pep:novel sequence:nscaf2575:1744617:1746279:- gene:BGIBMGA002811 transcript:BGIBMGA002811-TA;>gi|160333861|ref|NP_001037048.1| ribosomal protein L10 [Bombyx mori];>gi|54609209|gb|AAV34820.1| ribosomal protein L10 [Bombyx mori];>gi|14794489|gb|AAK73358.1|AF395838_1 QM protein [Bombyx mori]	9	1	1054.62	2	2.4167e-11	180.09	1627800000	447360000	63059000	0	656880000	351770000	108770000
AQVIPIR	>BGIBMGA012935-PA pep:novel sequence:nscaf3058:624865:648517:+ gene:BGIBMGA012935 transcript:BGIBMGA012935-TA;>gi|218563475|dbj|BAH03459.1| clathrin [Bombyx mori];>gi|219362829|ref|NP_001136443.1| clathrin heavy chain [Bombyx mori]	7	0	795.497	1,2	0.014277	97.071	666090000	209510000	14521000	201970000	212960000	0	27128000
AQWSPAITISK	>gi|512919737|ref|XP_004929458.1| PREDICTED: ubiquitin-conjugating enzyme E2-17 kDa-like isoform X1 [Bombyx mori];>gi|512919741|ref|XP_004929459.1| PREDICTED: ubiquitin-conjugating enzyme E2-17 kDa-like isoform X2 [Bombyx mori];>BGIBMGA010541-PA pep:novel sequence:nscaf2993:3985116:3987902:+ gene:BGIBMGA010541 transcript:BGIBMGA010541-TA	11	0	1200.65	1,2	4.0707e-06	177.57	3453400000	738030000	70890000	886190000	881350000	691600000	185290000
AQWYIQPAK	>BGIBMGA004397-PA pep:novel sequence:nscaf2795:1644958:1645728:- gene:BGIBMGA004397 transcript:BGIBMGA004397-TA;>gi|379046478|gb|AFC87800.1| 30K protein 2 [Bombyx mori];>gi|525342977|ref|NP_001266309.1| low molecular mass 30 kDa lipoprotein 19G1-like precursor [Bombyx mori];>gi|334359277|pdb|3PUB|A Chain A, Crystal Structure Of The Bombyx Mori Low Molecular Weight Lipoprotein 7 (Bmlp7);>gi|334359…	9	0	1103.58	1,2	0.0014003	130.34	37076000	0	0	14858000	0	22218000	0
AQYIIFEK	>gi|512921559|ref|XP_004929906.1| PREDICTED: insulin-like growth factor 2 mRNA-binding protein 1-like isoform X2 [Bombyx mori];>gi|512921563|ref|XP_004929907.1| PREDICTED: insulin-like growth factor 2 mRNA-binding protein 1-like isoform X3 [Bombyx mori];>gi|512921567|ref|XP_004929908.1| PREDICTED: insulin-like growth factor 2 mRNA-binding protein 1-like isoform X4 [Bombyx mori];>gi|512921555|ref|…	8	0	1010.54	1,2	0.00011793	193.28	1347500000	209300000	75961000	390820000	205950000	273170000	192270000
AQYVIPDGTQIEIGPAR	>BGIBMGA012151-PA pep:novel sequence:nscaf3035:1021314:1029470:- gene:BGIBMGA012151 transcript:BGIBMGA012151-TA;>gi|114053021|ref|NP_001040336.1| ARP1 actin-related protein 1-like protein A [Bombyx mori];>gi|95102550|gb|ABF51213.1| ARP1 actin-related protein 1-like protein A [Bombyx mori]	17	0	1826.95	2	0.0097961	70.335	161090000	0	0	0	65193000	95897000	0
ARECDVIHCDHGIQR	>gi|512886752|ref|XP_004921811.1| PREDICTED: LOW QUALITY PROTEIN: papilin-like [Bombyx mori]	15	1	1864.84	3	0.074646	54.501	45281000	0	0	0	45281000	0	0
ARFEEINADIFR	>BGIBMGA002381-PA pep:novel sequence:nscaf2511:5369108:5371668:- gene:BGIBMGA002381 transcript:BGIBMGA002381-TA;>gi|112982828|ref|NP_001036892.1| heat shock cognate protein [Bombyx mori];>gi|20563125|dbj|BAB92074.1| heat shock cognate protein [Bombyx mori];>gi|320526705|gb|ADW41775.1| heat shock protein 70 [Bombyx mori];>gi|113676411|ref|NP_001037396.1| heat shock protein 70 [Bombyx mori];>gi|872…	12	1	1479.75	2,3	6.2784e-96	348.97	12095000000	3744700000	183620000	1803200000	1942200000	4260000000	161030000
ARIDQEIK	>BGIBMGA012626-PA pep:novel sequence:nscaf3052:1214414:1216560:+ gene:BGIBMGA012626 transcript:BGIBMGA012626-TA;>gi|112984022|ref|NP_001037265.1| ribosomal protein S9 [Bombyx mori];>gi|54609299|gb|AAV34865.1| ribosomal protein S9 [Bombyx mori]	8	1	971.54	1,2	0.00060782	144.5	1847700000	1153900000	198340000	136090000	89725000	0	269600000
ARPSGYPDDFEIVR	>gi|512934184|ref|XP_004932972.1| PREDICTED: uncharacterized protein LOC101736905 [Bombyx mori];>BGIBMGA012077-PA pep:novel sequence:nscaf3034:239252:267935:+ gene:BGIBMGA012077 transcript:BGIBMGA012077-TA	14	1	1620.79	2,3	0.00036333	98.943	179850000	55378000	0	30305000	72095000	0	22075000
ASAAPPKPTPPSAK	>gi|512924066|ref|XP_004930507.1| PREDICTED: uncharacterized protein LOC101737962 [Bombyx mori];>BGIBMGA006613-PA pep:novel sequence:nscaf2855:4032263:4046226:- gene:BGIBMGA006613 transcript:BGIBMGA006613-TA	14	1	1318.72	2	0.06662	54.812	53325000	0	0	0	53325000	0	0
ASAASVHYEKDEAVK	>BGIBMGA009107-PA pep:novel sequence:nscaf2931:1449104:1456301:+ gene:BGIBMGA009107 transcript:BGIBMGA009107-TA;>gi|160333678|ref|NP_001036994.1| glutathione S-transferase sigma 2 [Bombyx mori];>gi|459358401|pdb|3VPQ|A Chain A, Crystal Structure Of Bombyx Mori Sigma-class Glutathione Transferase In Complex With Glutathione;>gi|459358402|pdb|3VPT|A Chain A, Crystal Structure Of Bombyx Mori Sigma-c…	15	1	1603.78	2,3	3.7157e-71	287.85	10389000000	1106000000	504430000	1840500000	5791700000	957630000	189010000
ASACDMIVCYAR	>gi|512893009|ref|XP_004923075.1| PREDICTED: LOW QUALITY PROTEIN: importin-5-like [Bombyx mori];>BGIBMGA003361-PA pep:novel sequence:nscaf2655:558477:567518:- gene:BGIBMGA003361 transcript:BGIBMGA003361-TA	12	0	1415.6	2	0.013095	72.958	84439000	0	0	33163000	0	51275000	0
ASAEITSIDEVISNSIK	>BGIBMGA001536-PA pep:novel sequence:nscaf2136:4125846:4127003:+ gene:BGIBMGA001536 transcript:BGIBMGA001536-TA;>gi|512920536|ref|XP_004929656.1| PREDICTED: beta-ureidopropionase-like [Bombyx mori]	17	0	1775.92	2	6.7387e-50	256.37	241070000	0	0	40370000	74133000	126560000	0
ASAIAWDPIIR	>gi|512887700|ref|XP_004921966.1| PREDICTED: lethal(2) giant larvae protein-like [Bombyx mori]	11	0	1211.67	2	0.00036936	125.72	933430000	213690000	22341000	172530000	250620000	242370000	31878000
ASAIEIK	>gi|148298748|ref|NP_001091812.1| H+ transporting ATP synthase subunit e [Bombyx mori];>gi|95102788|gb|ABF51335.1| H+ transporting ATP synthase subunit e [Bombyx mori];>BGIBMGA012153-PA pep:novel sequence:nscaf3035:951568:954395:- gene:BGIBMGA012153 transcript:BGIBMGA012153-TA	7	0	730.423	1	0.0074215	141.78	307810000	104480000	0	127540000	75784000	0	0
ASAIHSIADIIISR	>gi|512886158|ref|XP_004921714.1| PREDICTED: delta-1-pyrroline-5-carboxylate synthase-like isoform X1 [Bombyx mori];>gi|512886164|ref|XP_004921715.1| PREDICTED: delta-1-pyrroline-5-carboxylate synthase-like isoform X2 [Bombyx mori];>BGIBMGA011064-PA pep:novel sequence:nscaf3015:587034:616561:+ gene:BGIBMGA011064 transcript:BGIBMGA011064-TA	14	0	1465.83	2	2.8412e-05	119.87	57524000	11874000	0	0	22901000	22750000	0
ASAIIR	>BGIBMGA009208-PA pep:novel sequence:nscaf2943:2950217:2950636:- gene:BGIBMGA009208 transcript:BGIBMGA009208-TA;>gi|112984200|ref|NP_001037237.1| ribosomal protein L28 [Bombyx mori];>gi|54609249|gb|AAV34840.1| ribosomal protein L28 [Bombyx mori];REV__>BGIBMGA009857-PA pep:novel sequence:nscaf2970:814295:838595:- gene:BGIBMGA009857 transcript:BGIBMGA009857-TA;REV__>gi|512895354|ref|XP_004923652.1|…	6	0	629.386	2	0.047863	126.05	48734000	0	0	0	48734000	0	0
ASAVAK	>BGIBMGA013511-PA pep:novel sequence:nscaf3075:186350:186944:+ gene:BGIBMGA013511 transcript:BGIBMGA013511-TA;>gi|114051097|ref|NP_001040398.1| H+ transporting ATP synthase subunit g [Bombyx mori];>gi|95102750|gb|ABF51316.1| H+ transporting ATP synthase subunit g [Bombyx mori]	6	0	545.317	1	0.026842	116.35	109190000	0	23265000	0	85921000	0	0
ASCDFTDKEANER	>BGIBMGA008162-PA pep:novel sequence:nscaf2891:221874:222638:- gene:BGIBMGA008162 transcript:BGIBMGA008162-TA;>gi|512895630|ref|XP_004923719.1| PREDICTED: CD63 antigen-like [Bombyx mori]	13	1	1541.64	2	4.3155e-26	222.74	234210000	25843000	8770800	0	76883000	113910000	8797200
ASCIDSTAQPEAVFAAEVK	>BGIBMGA000074-PA pep:novel sequence:nscaf1108:2370811:2374956:- gene:BGIBMGA000074 transcript:BGIBMGA000074-TA;>gi|512893346|ref|XP_004923158.1| PREDICTED: rRNA 2'-O-methyltransferase fibrillarin-like [Bombyx mori]	19	0	1992.95	2	0.0073403	70.335	14701000	0	0	14701000	0	0	0
ASDIIPVNK	>gi|512918871|ref|XP_004929238.1| PREDICTED: uncharacterized protein C05D11.1-like isoform X1 [Bombyx mori];>BGIBMGA005965-PA pep:novel sequence:nscaf2847:6466100:6486291:- gene:BGIBMGA005965 transcript:BGIBMGA005965-TA	9	0	955.534	1,2	0.0089343	76.679	139760000	21310000	19960000	20553000	64785000	13152000	0
ASDIYGSEDR	>BGIBMGA000897-PA pep:novel sequence:nscaf1898:11042417:11047587:- gene:BGIBMGA000897 transcript:BGIBMGA000897-TA;>gi|512913550|ref|XP_004927924.1| PREDICTED: NADH dehydrogenase [ubiquinone] 1 alpha subcomplex subunit 9, mitochondrial-like [Bombyx mori]	10	0	1111.48	2	0.027897	53.237	48104000	0	0	0	0	48104000	0
ASDKSQVDAAEVTQK	>gi|512894005|ref|XP_004923325.1| PREDICTED: MAP7 domain-containing protein 1-like [Bombyx mori];>BGIBMGA010015-PA pep:novel sequence:nscaf2983:1597290:1605952:- gene:BGIBMGA010015 transcript:BGIBMGA010015-TA	15	1	1575.77	2	0.002546	97.291	11336000	0	0	11336000	0	0	0
ASEITHPPHAEIITQCIESVK	>gi|512908307|ref|XP_004926649.1| PREDICTED: vinculin-like [Bombyx mori];>BGIBMGA013369-PA pep:novel sequence:nscaf3071:602631:625150:+ gene:BGIBMGA013369 transcript:BGIBMGA013369-TA	21	0	2359.18	3	0.004642	37.458	43812000	0	0	0	0	43812000	0
ASEQFQCIK	>BGIBMGA000419-PA pep:novel sequence:nscaf1681:2728892:2736506:+ gene:BGIBMGA000419 transcript:BGIBMGA000419-TA;>gi|512929917|ref|XP_004931941.1| PREDICTED: lambda-crystallin homolog isoform X1 [Bombyx mori];>gi|512929921|ref|XP_004931942.1| PREDICTED: lambda-crystallin homolog isoform X2 [Bombyx mori];>gi|512929925|ref|XP_004931943.1| PREDICTED: lambda-crystallin homolog isoform X3 [Bombyx mori]…	9	0	1109.52	1,2	0.00037632	112.11	703020000	237730000	36354000	21412000	235480000	111850000	60195000
ASFSDISDYPVYVSNFIQK	>BGIBMGA013932-PA pep:novel sequence:nscaf3099:534661:535860:- gene:BGIBMGA013932 transcript:BGIBMGA013932-TA;>gi|195972020|gb|ACG61172.1| serpin-7 [Bombyx mori];>gi|226342878|ref|NP_001139701.1| serine protease inhibitor 7 precursor [Bombyx mori]	19	0	2179.05	2	0.0059409	73.928	49321000	0	0	0	0	49321000	0
ASGAEADSFETSISQAIVEIETNSDIK	>gi|112984058|ref|NP_001037261.1| ribosomal protein S7 [Bombyx mori];>gi|54609295|gb|AAV34863.1| ribosomal protein S7 [Bombyx mori];>BGIBMGA004356-PA pep:novel sequence:nscaf2795:3927430:3930718:- gene:BGIBMGA004356 transcript:BGIBMGA004356-TA	27	0	2811.33	2,3	4.8725e-239	415.21	2188500000	207050000	0	221080000	161410000	1599000000	0
ASGFIIK	>gi|512916352|ref|XP_004928620.1| PREDICTED: phosphoglycerate kinase-like [Bombyx mori];>BGIBMGA007681-PA pep:novel sequence:nscaf2888:5329354:5338928:- gene:BGIBMGA007681 transcript:BGIBMGA007681-TA;>gi|312597600|gb|ADQ89809.1| phosphoglycerate kinase [Bombyx mori]	7	0	734.433	1	0.020754	111.73	425570000	136520000	0	0	169050000	120010000	0
ASGIENYVNQTVSVITSDGR	>BGIBMGA006245-PA pep:novel sequence:nscaf2851:349402:349692:+ gene:BGIBMGA006245 transcript:BGIBMGA006245-TA;>gi|512903673|ref|XP_004925677.1| PREDICTED: N-alpha-acetyltransferase 38, NatC auxiliary subunit-like [Bombyx mori]	20	0	2109.03	2	1.941e-05	128.32	64110000	0	0	13862000	10922000	39325000	0
ASGIPREDIFIVTK	>gi|512935651|ref|XP_004933326.1| PREDICTED: LOW QUALITY PROTEIN: aldo-keto reductase family 1 member C4-like [Bombyx mori]	14	1	1544.86	2	0.096996	49.988	36930000	0	0	0	0	36930000	0
ASGNFATVIGHNPDAK	>BGIBMGA007743-PA pep:novel sequence:nscaf2888:822069:824601:- gene:BGIBMGA007743 transcript:BGIBMGA007743-TA;>gi|112983487|ref|NP_001037141.1| ribosomal protein L8 [Bombyx mori];>gi|54609205|gb|AAV34818.1| ribosomal protein L8 [Bombyx mori]	16	0	1597.78	2,3	2.6347e-174	329.72	13061000000	2017300000	332440000	2293200000	5493200000	2127900000	797190000
ASGTCMVHFDNVK	>gi|103058047|gb|ABF71566.1| acyl-coenzyme A dehydrogenase [Bombyx mori];>gi|112983006|ref|NP_001037672.1| acyl-coenzyme A dehydrogenase [Bombyx mori];>BGIBMGA011308-PA pep:novel sequence:nscaf3026:567883:575537:+ gene:BGIBMGA011308 transcript:BGIBMGA011308-TA	13	0	1464.65	2,3	1.4174e-45	254.89	1058200000	259660000	0	150970000	647610000	0	0
ASGVTVSDACK	>gi|153792659|ref|NP_001093278.1| actin-depolymerizing factor 1 [Bombyx mori];>gi|95102548|gb|ABF51212.1| actin-depolymerizing factor 4 [Bombyx mori];>gi|95103010|gb|ABF51446.1| actin-depolymerizing factor 1 [Bombyx mori];>BGIBMGA000129-PA pep:novel sequence:nscaf1108:1301497:1305441:+ gene:BGIBMGA000129 transcript:BGIBMGA000129-TA	11	0	1093.51	1,2	1.4147e-27	273.9	9864700000	2332600000	251480000	2283600000	2246100000	1728900000	1022100000
ASHEIVVPGAR	>gi|113734246|dbj|BAF30425.1| glutamate synthase [Bombyx mori];>gi|115292419|ref|NP_001041678.1| glutamate synthase [Bombyx mori]	11	0	1134.61	2	0.00072951	97.452	0	0	0	0	0	0	0
ASIAAAQVQEVR	>gi|512889339|ref|XP_004922252.1| PREDICTED: LOW QUALITY PROTEIN: ruvB-like 2-like [Bombyx mori];>BGIBMGA001801-PA pep:novel sequence:nscaf2176:2892731:2902165:+ gene:BGIBMGA001801 transcript:BGIBMGA001801-TA	12	0	1241.67	2	0.0008439	97.86	477140000	108560000	0	116560000	121650000	130370000	0
ASIAAPGADHYCIR	>gi|114052545|ref|NP_001040107.1| chaperonin subunit 4 delta [Bombyx mori];>gi|87248081|gb|ABD36093.1| chaperonin subunit 4 delta [Bombyx mori];>BGIBMGA010666-PA pep:novel sequence:nscaf2998:878459:885358:+ gene:BGIBMGA010666 transcript:BGIBMGA010666-TA	14	0	1500.71	2,3	0.00012669	108.17	247160000	0	0	0	234370000	0	12786000
ASIAETDKITIEVAK	>BGIBMGA008295-PA pep:novel sequence:nscaf2902:10918327:10927989:- gene:BGIBMGA008295 transcript:BGIBMGA008295-TA;>gi|119220834|gb|ABL61508.1| vacuolar ATP synthase catalytic subunit A [Bombyx mori];>gi|148298878|ref|NP_001091829.1| vacuolar ATP synthase catalytic subunit A [Bombyx mori]	15	1	1587.87	2,3	9.5172e-19	190.82	1777100000	405680000	0	166300000	725060000	480090000	0
ASIIEDPIEAK	>BGIBMGA004112-PA pep:novel sequence:nscaf2767:2481171:2500897:+ gene:BGIBMGA004112 transcript:BGIBMGA004112-TA;>gi|114051598|ref|NP_001040416.1| leukotriene A4 hydrolase [Bombyx mori];>gi|95102808|gb|ABF51345.1| leukotriene A4 hydrolase [Bombyx mori]	11	0	1184.63	1,2	0.00064263	142.55	521360000	0	0	210150000	311210000	0	0
ASIIQPSVVFK	>BGIBMGA007100-PA pep:novel sequence:nscaf2865:3441577:3442599:+ gene:BGIBMGA007100 transcript:BGIBMGA007100-TA;>gi|512932417|ref|XP_004932539.1| PREDICTED: prostaglandin reductase 1-like [Bombyx mori]	11	0	1187.69	1,2	0.00091973	133.13	1810700000	332300000	36059000	453310000	435350000	484390000	69315000
ASISIITSHISK	>gi|512910249|ref|XP_004927122.1| PREDICTED: ubiquitin carboxyl-terminal hydrolase 5-like [Bombyx mori]	12	0	1255.71	2	5.1931e-12	177.16	960780000	163150000	17289000	146660000	334420000	281220000	18043000
ASITVPDCPGPER	>gi|512936106|ref|XP_004933438.1| PREDICTED: heterogeneous nuclear ribonucleoprotein K-like isoform X1 [Bombyx mori];>gi|512936110|ref|XP_004933439.1| PREDICTED: heterogeneous nuclear ribonucleoprotein K-like isoform X2 [Bombyx mori]	13	0	1397.66	2	0.00014779	121.21	394290000	0	0	0	248880000	145420000	0
ASIWINDIIMDER	>gi|512932511|ref|XP_004932563.1| PREDICTED: LOW QUALITY PROTEIN: adenylosuccinate lyase-like [Bombyx mori];>BGIBMGA007119-PA pep:novel sequence:nscaf2865:4426384:4431236:+ gene:BGIBMGA007119 transcript:BGIBMGA007119-TA	13	0	1574.78	2	2.7892e-05	103.76	117650000	0	0	117650000	0	0	0
ASMITSWNPEKK	>gi|114051175|ref|NP_001040389.1| signal recognition particle 19 kDa protein [Bombyx mori];>gi|95102718|gb|ABF51300.1| signal recognition particle 19 kDa protein [Bombyx mori];>BGIBMGA012571-PA pep:novel sequence:nscaf3048:1079614:1080653:+ gene:BGIBMGA012571 transcript:BGIBMGA012571-TA	12	1	1390.69	2	0.0017348	93.011	41654000	0	0	41654000	0	0	0
ASMQTNIMEIITCMR	>BGIBMGA007949-PA pep:novel sequence:nscaf2888:8313632:8340367:+ gene:BGIBMGA007949 transcript:BGIBMGA007949-TA	15	0	1797.82	2	1.2121e-07	133.66	106340000	0	0	0	0	106340000	0
ASNGDAWVQGTDGK	>gi|395144563|gb|AFN52772.1| heat shock protein 70-5 [Bombyx mori];>gi|512912152|ref|XP_004927586.1| PREDICTED: heat shock 70 kDa protein cognate 5-like, partial [Bombyx mori]	14	0	1404.63	2	5.8246e-09	162.16	320460000	0	8756600	0	192550000	87386000	31768000
ASNGVVIATENK	>BGIBMGA009562-PA pep:novel sequence:nscaf2959:232502:237335:+ gene:BGIBMGA009562 transcript:BGIBMGA009562-TA;>gi|114052504|ref|NP_001040344.1| proteasome 25 kDa subunit [Bombyx mori];>gi|95102572|gb|ABF51224.1| proteasome 25 kDa subunit [Bombyx mori]	12	0	1201.63	2	0.033304	49.356	0	0	0	0	0	0	0
ASNIIEDIETIR	>BGIBMGA000104-PA pep:novel sequence:nscaf1108:481032:500130:- gene:BGIBMGA000104 transcript:BGIBMGA000104-TA;>gi|284027826|gb|ADB66737.1| coatomer protein complex subunit delta [Bombyx mori];>gi|289629220|ref|NP_001166194.1| coatomer protein complex subunit delta [Bombyx mori]	12	0	1372.72	2	4.4227e-07	151.7	1080700000	238450000	0	173260000	268250000	380750000	19950000
ASNNTVVVEGK	>BGIBMGA004103-PA pep:novel sequence:nscaf2767:1871338:1874916:+ gene:BGIBMGA004103 transcript:BGIBMGA004103-TA;>gi|148298768|ref|NP_001091767.1| heat shock protein 1 [Bombyx mori];>gi|95103036|gb|ABF51459.1| heat shock protein 1 [Bombyx mori]	11	0	1116.58	1,2	5.9532e-11	195.27	413820000	51019000	4267300	0	219160000	46125000	93252000
ASPESWGVSVCTIDGQR	>gi|512922510|ref|XP_004930134.1| PREDICTED: glutaminase kidney isoform, mitochondrial-like isoform X1 [Bombyx mori];>gi|512922514|ref|XP_004930135.1| PREDICTED: glutaminase kidney isoform, mitochondrial-like isoform X2 [Bombyx mori];>gi|512922518|ref|XP_004930136.1| PREDICTED: glutaminase kidney isoform, mitochondrial-like isoform X3 [Bombyx mori];>gi|512922521|ref|XP_004930137.1| PREDICTED: glu…	17	0	1847.85	2	0.014079	63.918	19126000	0	0	0	0	19126000	0
ASPIEQFVNNVR	>BGIBMGA001209-PA pep:novel sequence:nscaf1898:9407574:9414310:+ gene:BGIBMGA001209 transcript:BGIBMGA001209-TA;>gi|512913336|ref|XP_004927872.1| PREDICTED: COP9 signalosome complex subunit 3-like [Bombyx mori]	12	0	1372.71	2	1.7591e-12	184.03	391110000	66537000	0	71711000	100640000	145720000	6503400
ASPRPTIVWYHEGK	>gi|512894841|ref|XP_004923527.1| PREDICTED: LOW QUALITY PROTEIN: twitchin-like [Bombyx mori];>BGIBMGA004546-PA pep:novel sequence:nscaf2800:1933597:1960988:- gene:BGIBMGA004546 transcript:BGIBMGA004546-TA	14	1	1639.85	3	0.00020131	107.98	55400000	0	0	0	0	55400000	0
ASPSSETPPVADKPK	>gi|512932201|ref|XP_004932487.1| PREDICTED: spermatogenesis-associated protein 20-like [Bombyx mori];>BGIBMGA007027-PA pep:novel sequence:nscaf2865:1805670:1808190:- gene:BGIBMGA007027 transcript:BGIBMGA007027-TA	15	1	1509.77	2	0.015125	57.52	0	0	0	0	0	0	0
ASQQPVVAAEK	>gi|512926020|ref|XP_004930980.1| PREDICTED: lysine--tRNA ligase-like isoform X1 [Bombyx mori];>BGIBMGA002984-PA pep:novel sequence:nscaf2589:5038429:5043860:- gene:BGIBMGA002984 transcript:BGIBMGA002984-TA;>gi|512926023|ref|XP_004930981.1| PREDICTED: lysine--tRNA ligase-like isoform X2 [Bombyx mori]	11	0	1126.6	1,2	0.00069807	115.91	195170000	0	91485000	25990000	0	0	77695000
ASQTQGIQQIIAAEK	>BGIBMGA013678-PA pep:novel sequence:nscaf3089:254793:258339:+ gene:BGIBMGA013678 transcript:BGIBMGA013678-TA;>gi|114053231|ref|NP_001040287.1| vacuolar ATP synthase subunit G [Bombyx mori];>gi|87248641|gb|ABD36373.1| vacuolar ATP synthase subunit G [Bombyx mori]	15	0	1584.85	1,2,3	9.2002e-80	306.69	10006000000	2364100000	98460000	1510900000	2664000000	3206000000	162630000
ASQTQGIQQIIAAEKR	>BGIBMGA013678-PA pep:novel sequence:nscaf3089:254793:258339:+ gene:BGIBMGA013678 transcript:BGIBMGA013678-TA;>gi|114053231|ref|NP_001040287.1| vacuolar ATP synthase subunit G [Bombyx mori];>gi|87248641|gb|ABD36373.1| vacuolar ATP synthase subunit G [Bombyx mori]	16	1	1740.95	2,3	3.9722e-112	345	8677000000	1844600000	59298000	2552600000	2508500000	1565200000	146630000
ASRDPATDQIINYK	>BGIBMGA000701-PA pep:novel sequence:nscaf1690:5265439:5267758:+ gene:BGIBMGA000701 transcript:BGIBMGA000701-TA;>gi|112982683|ref|NP_001036912.1| catalase [Bombyx mori];>gi|51571867|dbj|BAD38853.1| catalase [Bombyx mori]	14	1	1590.8	2	3.8213e-47	258.91	1881300000	362890000	41743000	381450000	680630000	340080000	74469000
ASRDPATDQIINYKK	>BGIBMGA000701-PA pep:novel sequence:nscaf1690:5265439:5267758:+ gene:BGIBMGA000701 transcript:BGIBMGA000701-TA;>gi|112982683|ref|NP_001036912.1| catalase [Bombyx mori];>gi|51571867|dbj|BAD38853.1| catalase [Bombyx mori]	15	2	1718.9	3	9.5179e-09	150.59	569450000	0	0	0	569450000	0	0
ASTAEPVIAPTADIAEIK	>BGIBMGA004894-PA pep:novel sequence:nscaf2819:97923:109101:+ gene:BGIBMGA004894 transcript:BGIBMGA004894-TA	18	0	1795.96	2	0.0026125	93.812	226440000	64444000	0	29976000	48247000	74725000	9043500
ASTAQDDATGDGTTSTVIIIGEIIK	>BGIBMGA013116-PA pep:novel sequence:nscaf3062:453789:460511:- gene:BGIBMGA013116 transcript:BGIBMGA013116-TA;>gi|114050749|ref|NP_001040108.1| chaperonin subunit 6a zeta [Bombyx mori];>gi|87248083|gb|ABD36094.1| chaperonin subunit 6a zeta [Bombyx mori]	25	0	2476.25	2,3	7.5092e-43	226.14	614120000	83001000	0	175290000	268690000	87135000	0
ASTQEEIIPEGWEAR	>gi|114052054|ref|NP_001040206.1| rotamase Pin1 [Bombyx mori];>gi|87248389|gb|ABD36247.1| rotamase Pin1 [Bombyx mori]	15	0	1714.82	2	0.015077	56.339	32292000	0	0	32292000	0	0	0
ASVQIVNASEAHCR	>BGIBMGA002574-PA pep:novel sequence:nscaf2529:4958975:4969565:- gene:BGIBMGA002574 transcript:BGIBMGA002574-TA;>gi|512931856|ref|XP_004932403.1| PREDICTED: probable peroxisomal acyl-coenzyme A oxidase 1-like [Bombyx mori]	14	0	1540.74	2	6.7937e-07	141.46	115840000	74151000	0	0	0	41686000	0
ASVQPQPIDTEEFIR	>gi|153792270|ref|NP_001093280.1| malate dehydrogenase [Bombyx mori];>gi|95103050|gb|ABF51466.1| malate dehydrogenase [Bombyx mori];>BGIBMGA006419-PA pep:novel sequence:nscaf2853:1104436:1118380:- gene:BGIBMGA006419 transcript:BGIBMGA006419-TA	15	0	1728.87	2	1.541e-13	173.33	781160000	178730000	19074000	0	375740000	164380000	43240000
ASVSNSIQNIINR	>BGIBMGA006473-PA pep:novel sequence:nscaf2853:1993821:1997419:+ gene:BGIBMGA006473 transcript:BGIBMGA006473-TA;>gi|512924300|ref|XP_004930563.1| PREDICTED: mannose-6-phosphate isomerase-like [Bombyx mori]	13	0	1414.75	2	0.02816	50.897	47484000	17540000	0	0	0	29943000	0
ASVVFATTDK	>BGIBMGA013140-PA pep:novel sequence:nscaf3062:322482:325298:+ gene:BGIBMGA013140 transcript:BGIBMGA013140-TA;>gi|512909308|ref|XP_004926889.1| PREDICTED: short-chain specific acyl-CoA dehydrogenase, mitochondrial-like isoform X1 [Bombyx mori];>gi|512909312|ref|XP_004926890.1| PREDICTED: short-chain specific acyl-CoA dehydrogenase, mitochondrial-like isoform X2 [Bombyx mori];>gi|512909316|ref|XP_…	10	0	1037.54	1,2	0.001497	136.57	227660000	155110000	0	54185000	0	18358000	0
ASWDIYVK	>gi|512896990|ref|XP_004924043.1| PREDICTED: uncharacterized protein LOC101745370 isoform X1 [Bombyx mori];>gi|512896994|ref|XP_004924044.1| PREDICTED: uncharacterized protein LOC101745370 isoform X2 [Bombyx mori];>BGIBMGA012507-PA pep:novel sequence:nscaf3045:1872671:1881767:+ gene:BGIBMGA012507 transcript:BGIBMGA012507-TA	8	0	980.497	1,2	0.012333	100.45	146120000	15467000	0	17653000	26171000	86830000	0
ASYFGFYDTAR	>gi|158631166|ref|NP_001037072.1| ADP/ATP translocase [Bombyx mori];>gi|28261391|gb|AAO32817.1| ADP/ATP translocase [Bombyx mori];>BGIBMGA003829-PA pep:novel sequence:nscaf2686:19995:20837:+ gene:BGIBMGA003829 transcript:BGIBMGA003829-TA;>gi|512939450|ref|XP_004934243.1| PREDICTED: ADP,ATP carrier protein-like, partial [Bombyx mori]	11	0	1296.58	1,2	0.00023354	129.82	964210000	144660000	14984000	76276000	322420000	366920000	38953000
ATAEDAQITSQIFK	>BGIBMGA005727-PA pep:novel sequence:nscaf2836:376627:380292:- gene:BGIBMGA005727 transcript:BGIBMGA005727-TA;>gi|512909215|ref|XP_004926867.1| PREDICTED: pyrroline-5-carboxylate reductase-like isoform X1 [Bombyx mori];>gi|512909219|ref|XP_004926868.1| PREDICTED: pyrroline-5-carboxylate reductase-like isoform X2 [Bombyx mori]	14	0	1521.77	2	3.9877e-10	169.17	350290000	122910000	12994000	67806000	0	125850000	20741000
ATAEEIEKEYK	>gi|512917321|ref|XP_004928859.1| PREDICTED: estradiol 17-beta-dehydrogenase 12-like isoform X1 [Bombyx mori];>gi|512917325|ref|XP_004928860.1| PREDICTED: estradiol 17-beta-dehydrogenase 12-like isoform X2 [Bombyx mori];>BGIBMGA012888-PA pep:novel sequence:nscaf3058:1507781:1514223:- gene:BGIBMGA012888 transcript:BGIBMGA012888-TA	11	1	1309.64	2	0.0032687	82.437	0	0	0	0	0	0	0
ATAEIIVK	>BGIBMGA000511-PA pep:novel sequence:nscaf1690:6145456:6151568:- gene:BGIBMGA000511 transcript:BGIBMGA000511-TA;>gi|114051676|ref|NP_001040424.1| 3-hydroxyacyl-CoA dehydrogenase [Bombyx mori];>gi|95102842|gb|ABF51362.1| 3-hydroxyacyl-CoA dehydrogenase [Bombyx mori]	8	0	843.507	1,2	0.0037936	147.34	467360000	118380000	57230000	69500000	137150000	65487000	19613000
[truncated: 13,624 more rows]
