# Supplementary material for: Functional Loss of Bmsei Causes Thermosensitive Epilepsy in Contractile Mutant Silkworm, Bombyx mori
Source: Sci Rep. 2015 Jul 22;5:12308. doi: 10.1038/srep12308 (PMC4510522; doi:10.1038/srep12308)
Supplement: Supplementary Table S7 [file srep12308-s6.xls]

## Sheet: Tabls S7
Supplementary Table S7. Identified proteins from the six samples of neonatal larvae. The number of unique peptides and sequence coverage from across the entire experiment is reported along with the posterior error probability (PEP) for the protein, a measure of the probability of a false hit (Cox and Mann, 2008). The iBAQ (intensity-based absolute quantification) and LFQ (label-free quantificatio…
Protein IDs	Majority protein IDs	Peptides	Razor + unique peptides	Unique peptides	Sequence coverage [%]	Mol. weight [kDa]	PEP	Sum of iBAQ	iBAQ (cot, cot/cot, 25°C)	iBAQ (cot, cot/cot, 42°C)	iBAQ (Dazao, +/+, 25°C)	iBAQ (Dazao, +/+, 42°C)	iBAQ (ok, ok/ok, 25°C)	iBAQ (ok, ok/ok, 42°C)	LFQ Intensity (cot, cot/cot, 25°C)	LFQ Intensity (cot, cot/cot, 42°C)	LFQ Intensity (Dazao, +/+, 25°C)	LFQ Intensity (Dazao, +/+, 42°C)	LFQ Intensity (ok, ok/ok, 25°C)	LFQ Intensity (ok, ok/ok, 42°C)
>BGIBMGA010471-PA pep:novel sequence:nscaf2993:729881:825841:- gene:BGIBMGA010471 BGIBMGA010471-TA;>gi|512920053|ref|XP_004929536.1| PREDICTED: nesprin-1-like [Bombyx mori]	>BGIBMGA010471-PA pep:novel sequence:nscaf2993:729881:825841:- gene:BGIBMGA010471 BGIBMGA010471-TA	7	2	2	1.2	918.96	3.5776e-30	24134	0	0	0	0	24134	0	0	0	0	0	12853000	0
>gi|157889130|dbj|BAF81029.1| sericin 3 [Bombyx mori];>gi|167860164|ref|NP_001108116.1| sericin 3 precursor [Bombyx mori]	>gi|157889130|dbj|BAF81029.1| sericin 3 [Bombyx mori];>gi|167860164|ref|NP_001108116.1| sericin 3 precursor [Bombyx mori]	1	1	1	1.3	123.3	0.00099693	59666	0	59666	0	0	0	0	0	35264000	0	0	0	0
>BGIBMGA007734-PA pep:novel sequence:nscaf2888:1112356:1116506:- gene:BGIBMGA007734 BGIBMGA007734-TA;>gi|221579638|gb|ACM24343.1| bystin [Bombyx mori];>gi|223890170|ref|NP_001138800.1| bystin [Bombyx mori]	>BGIBMGA007734-PA pep:novel sequence:nscaf2888:1112356:1116506:- gene:BGIBMGA007734 BGIBMGA007734-TA;>gi|221579638|gb|ACM24343.1| bystin [Bombyx mori];>gi|223890170|ref|NP_001138800.1| bystin [Bombyx mori]	2	2	2	5.4	49.295	0.00012786	98114	0	0	0	0	0	98114	0	0	0	0	0	13376000
>gi|512920568|ref|XP_004929664.1| PREDICTED: myelin expression factor 2-like isoform X1 [Bombyx mori];>gi|512920571|ref|XP_004929665.1| PREDICTED: myelin expression factor 2-like isoform X2 [Bombyx mori];>gi|512920574|ref|XP_004929666.1| PREDICTED: myelin	>gi|512920568|ref|XP_004929664.1| PREDICTED: myelin expression factor 2-like isoform X1 [Bombyx mori];>gi|512920571|ref|XP_004929665.1| PREDICTED: myelin expression factor 2-like isoform X2 [Bombyx mori];>gi|512920574|ref|XP_004929666.1| PREDICTED: myelin	2	2	2	5.1	56.729	9.2261e-05	160630	0	160630	0	0	0	0	0	23734000	0	0	0	0
>BGIBMGA013427-PA pep:novel sequence:nscaf3072:2671043:2727433:+ gene:BGIBMGA013427 BGIBMGA013427-TA;>gi|512895291|ref|XP_004923637.1| PREDICTED: microtubule-associated protein futsch-like [Bombyx mori]	>BGIBMGA013427-PA pep:novel sequence:nscaf3072:2671043:2727433:+ gene:BGIBMGA013427 BGIBMGA013427-TA;>gi|512895291|ref|XP_004923637.1| PREDICTED: microtubule-associated protein futsch-like [Bombyx mori]	2	2	2	0.3	605.72	0.00044174	181340	0	34826	146510	0	0	0	0	86253000	0	0	0	0
>gi|512932125|ref|XP_004932468.1| PREDICTED: nuclear pore complex protein Nup214-like [Bombyx mori]	>gi|512932125|ref|XP_004932468.1| PREDICTED: nuclear pore complex protein Nup214-like [Bombyx mori]	1	1	1	0.9	192.74	0.0024412	209480	209480	0	0	0	0	0	13407000	0	0	0	0	0
>gi|512909835|ref|XP_004927018.1| PREDICTED: C3 and PZP-like alpha-2-macroglobulin domain-containing protein 8-like [Bombyx mori]	>gi|512909835|ref|XP_004927018.1| PREDICTED: C3 and PZP-like alpha-2-macroglobulin domain-containing protein 8-like [Bombyx mori]	1	1	1	1.1	155.93	0.00012799	238160	0	0	0	0	238160	0	0	0	0	0	19674000	0
>gi|114051355|ref|NP_001040373.1| WD repeat domain 61 [Bombyx mori];>gi|95102668|gb|ABF51272.1| WD repeat domain 61 [Bombyx mori]	>gi|114051355|ref|NP_001040373.1| WD repeat domain 61 [Bombyx mori];>gi|95102668|gb|ABF51272.1| WD repeat domain 61 [Bombyx mori]	1	1	1	6.4	36.246	4.8685e-16	244350	0	0	244350	0	0	0	0	0	7156100	0	0	0
>gi|257222470|gb|ACV52545.1| CAP isoform A [Bombyx mori];>gi|290563437|ref|NP_001166801.1| c-Cbl-associated protein isoform A [Bombyx mori];>BGIBMGA012466-PA pep:novel sequence:nscaf3045:1306843:1325262:- gene:BGIBMGA012466 BGIBMGA012466-TA	>gi|257222470|gb|ACV52545.1| CAP isoform A [Bombyx mori];>gi|290563437|ref|NP_001166801.1| c-Cbl-associated protein isoform A [Bombyx mori];>BGIBMGA012466-PA pep:novel sequence:nscaf3045:1306843:1325262:- gene:BGIBMGA012466 BGIBMGA012466-TA	1	1	1	2.1	114.15	7.643e-05	268330	0	0	0	268330	0	0	0	0	0	13898000	0	0
>gi|512893398|ref|XP_004923171.1| PREDICTED: uncharacterized protein LOC101744111 [Bombyx mori];>BGIBMGA000117-PA pep:novel sequence:nscaf1108:238521:243968:+ gene:BGIBMGA000117 BGIBMGA000117-TA	>gi|512893398|ref|XP_004923171.1| PREDICTED: uncharacterized protein LOC101744111 [Bombyx mori];>BGIBMGA000117-PA pep:novel sequence:nscaf1108:238521:243968:+ gene:BGIBMGA000117 BGIBMGA000117-TA	2	2	2	1.5	199.89	0.00082234	279310	0	0	57833	0	165770	55710	0	0	0	0	0	28607000
>BGIBMGA002237-PA pep:novel sequence:nscaf2330:3949782:3957803:- gene:BGIBMGA002237 BGIBMGA002237-TA;>gi|512888540|ref|XP_004922102.1| PREDICTED: serine/threonine-protein phosphatase 2A 65 kDa regulatory subunit A alpha isoform-like isoform	>BGIBMGA002237-PA pep:novel sequence:nscaf2330:3949782:3957803:- gene:BGIBMGA002237 BGIBMGA002237-TA;>gi|512888540|ref|XP_004922102.1| PREDICTED: serine/threonine-protein phosphatase 2A 65 kDa regulatory subunit A alpha isoform-like isoform	13	1	1	30.2	65.428	9.835e-135	293920	0	0	0	0	0	293920	0	0	0	0	0	49418000
>gi|512895038|ref|XP_004923576.1| PREDICTED: chaoptin-like [Bombyx mori];>BGIBMGA006308-PA pep:novel sequence:nscaf2852:1137377:1170122:+ gene:BGIBMGA006308 BGIBMGA006308-TA	>gi|512895038|ref|XP_004923576.1| PREDICTED: chaoptin-like [Bombyx mori];>BGIBMGA006308-PA pep:novel sequence:nscaf2852:1137377:1170122:+ gene:BGIBMGA006308 BGIBMGA006308-TA	2	1	1	1.6	146.41	5.2081e-06	297720	0	0	0	297720	0	0	0	0	0	15197000	0	0
>gi|512927131|ref|XP_004931258.1| PREDICTED: angiotensin-converting enzyme-like, partial [Bombyx mori]	>gi|512927131|ref|XP_004931258.1| PREDICTED: angiotensin-converting enzyme-like, partial [Bombyx mori]	1	1	1	1.7	89.772	0.0029498	311290	311290	0	0	0	0	0	13697000	0	0	0	0	0
>BGIBMGA001692-PA pep:novel sequence:nscaf2176:588888:611960:- gene:BGIBMGA001692 BGIBMGA001692-TA;>gi|512889509|ref|XP_004922296.1| PREDICTED: intersectin-1-like [Bombyx mori]	>BGIBMGA001692-PA pep:novel sequence:nscaf2176:588888:611960:- gene:BGIBMGA001692 BGIBMGA001692-TA;>gi|512889509|ref|XP_004922296.1| PREDICTED: intersectin-1-like [Bombyx mori]	2	2	2	1.8	141.5	3.0155e-07	329540	329540	0	0	0	0	0	21420000	0	0	0	0	0
>gi|512936253|ref|XP_004933473.1| PREDICTED: LOW QUALITY PROTEIN: cartilage oligomeric matrix protein-like [Bombyx mori];>BGIBMGA001836-PA pep:novel sequence:nscaf2204:4679160:4690719:- gene:BGIBMGA001836 BGIBMGA001836-TA	>gi|512936253|ref|XP_004933473.1| PREDICTED: LOW QUALITY PROTEIN: cartilage oligomeric matrix protein-like [Bombyx mori];>BGIBMGA001836-PA pep:novel sequence:nscaf2204:4679160:4690719:- gene:BGIBMGA001836 BGIBMGA001836-TA	1	1	1	1.7	89.963	0.00017733	356320	0	0	356320	0	0	0	0	0	19922000	0	0	0
>BGIBMGA008342-PA pep:novel sequence:nscaf2902:5524991:5526598:- gene:BGIBMGA008342 BGIBMGA008342-TA;>gi|512914931|ref|XP_004928264.1| PREDICTED: NEDD8-activating enzyme E1 regulatory subunit-like [Bombyx mori]	>BGIBMGA008342-PA pep:novel sequence:nscaf2902:5524991:5526598:- gene:BGIBMGA008342 BGIBMGA008342-TA;>gi|512914931|ref|XP_004928264.1| PREDICTED: NEDD8-activating enzyme E1 regulatory subunit-like [Bombyx mori]	1	1	1	2.2	59.917	0.0021137	357260	0	0	0	0	0	357260	0	0	0	0	0	43834000
>gi|512931356|ref|XP_004932282.1| PREDICTED: ubiquitin conjugation factor E4 A-like [Bombyx mori];>BGIBMGA005338-PA pep:novel sequence:nscaf2828:3535525:3549438:- gene:BGIBMGA005338 BGIBMGA005338-TA	>gi|512931356|ref|XP_004932282.1| PREDICTED: ubiquitin conjugation factor E4 A-like [Bombyx mori];>BGIBMGA005338-PA pep:novel sequence:nscaf2828:3535525:3549438:- gene:BGIBMGA005338 BGIBMGA005338-TA	1	1	1	1.8	92.038	2.0927e-13	365400	0	0	0	365400	0	0	0	0	0	11520000	0	0
>gi|512896176|ref|XP_004923848.1| PREDICTED: neurobeachin-like [Bombyx mori];>BGIBMGA009317-PA pep:novel sequence:nscaf2948:1822476:1835290:- gene:BGIBMGA009317 BGIBMGA009317-TA	>gi|512896176|ref|XP_004923848.1| PREDICTED: neurobeachin-like [Bombyx mori];>BGIBMGA009317-PA pep:novel sequence:nscaf2948:1822476:1835290:- gene:BGIBMGA009317 BGIBMGA009317-TA	2	2	2	4.4	78.097	9.7147e-06	368890	0	0	0	0	368890	0	0	0	0	0	13982000	0
>gi|512931467|ref|XP_004932310.1| PREDICTED: ADP-ribosylation factor-binding protein GGA1-like [Bombyx mori];>BGIBMGA005520-PA pep:novel sequence:nscaf2828:5833127:5837890:+ gene:BGIBMGA005520 BGIBMGA005520-TA	>gi|512931467|ref|XP_004932310.1| PREDICTED: ADP-ribosylation factor-binding protein GGA1-like [Bombyx mori];>BGIBMGA005520-PA pep:novel sequence:nscaf2828:5833127:5837890:+ gene:BGIBMGA005520 BGIBMGA005520-TA	1	1	1	2.1	74.647	0.0022946	374660	0	0	0	0	374660	0	0	0	0	0	13472000	0
>gi|512890270|ref|XP_004922489.1| PREDICTED: LOW QUALITY PROTEIN: midasin-like [Bombyx mori];>BGIBMGA004090-PA pep:novel sequence:nscaf2767:1137405:1178929:+ gene:BGIBMGA004090 BGIBMGA004090-TA;>gi|512933725|ref|XP_004932862.1| PREDICTED: u	>gi|512890270|ref|XP_004922489.1| PREDICTED: LOW QUALITY PROTEIN: midasin-like [Bombyx mori];>BGIBMGA004090-PA pep:novel sequence:nscaf2767:1137405:1178929:+ gene:BGIBMGA004090 BGIBMGA004090-TA	3	3	3	0.6	603.13	0.00018173	377000	0	0	0	218420	158580	0	0	0	0	54270000	0	0
>gi|512910290|ref|XP_004927135.1| PREDICTED: von Willebrand factor A domain-containing protein 8-like [Bombyx mori];>BGIBMGA009946-PA pep:novel sequence:nscaf2971:436454:456850:+ gene:BGIBMGA009946 BGIBMGA009946-TA	>gi|512910290|ref|XP_004927135.1| PREDICTED: von Willebrand factor A domain-containing protein 8-like [Bombyx mori];>BGIBMGA009946-PA pep:novel sequence:nscaf2971:436454:456850:+ gene:BGIBMGA009946 BGIBMGA009946-TA	1	1	1	1.1	148.9	0.0014084	392220	392220	0	0	0	0	0	34907000	0	0	0	0	0
>BGIBMGA011857-PA pep:novel sequence:nscaf3031:4519785:4545228:+ gene:BGIBMGA011857 BGIBMGA011857-TA;>gi|512928832|ref|XP_004931676.1| PREDICTED: maternal protein tudor-like [Bombyx mori]	>BGIBMGA011857-PA pep:novel sequence:nscaf3031:4519785:4545228:+ gene:BGIBMGA011857 BGIBMGA011857-TA;>gi|512928832|ref|XP_004931676.1| PREDICTED: maternal protein tudor-like [Bombyx mori]	3	3	3	1.5	283.76	2.9959e-08	397280	0	0	139680	257590	0	0	0	0	0	26491000	0	0
>BGIBMGA000623-PA pep:novel sequence:nscaf1690:947699:961270:+ gene:BGIBMGA000623 BGIBMGA000623-TA	>BGIBMGA000623-PA pep:novel sequence:nscaf1690:947699:961270:+ gene:BGIBMGA000623 BGIBMGA000623-TA	14	1	1	13.6	221.72	6.6489e-142	431280	431280	0	0	0	0	0	49165000	0	0	0	0	0
>gi|512928653|ref|XP_004931631.1| PREDICTED: reticulocyte-binding protein PFD0110w-like [Bombyx mori];>BGIBMGA011692-PA pep:novel sequence:nscaf3031:1342696:1357348:- gene:BGIBMGA011692 BGIBMGA011692-TA	>gi|512928653|ref|XP_004931631.1| PREDICTED: reticulocyte-binding protein PFD0110w-like [Bombyx mori];>BGIBMGA011692-PA pep:novel sequence:nscaf3031:1342696:1357348:- gene:BGIBMGA011692 BGIBMGA011692-TA	1	1	1	1	122.54	6.9979e-05	464390	0	71981	0	148460	243950	0	0	0	0	0	15411000	0
>gi|512915911|ref|XP_004928503.1| PREDICTED: mitogen-activated protein kinase kinase kinase kinase 4-like isoform X1 [Bombyx mori];>gi|512915915|ref|XP_004928504.1| PREDICTED: mitogen-activated protein kinase kinase kinase kinase 4-like isoform X2 [Bombyx	>gi|512915911|ref|XP_004928503.1| PREDICTED: mitogen-activated protein kinase kinase kinase kinase 4-like isoform X1 [Bombyx mori];>gi|512915915|ref|XP_004928504.1| PREDICTED: mitogen-activated protein kinase kinase kinase kinase 4-like isoform X2 [Bombyx	1	1	1	1	153.92	0.00083223	470430	0	0	250430	220000	0	0	0	0	0	12716000	0	0
>gi|512901464|ref|XP_004925141.1| PREDICTED: spectrin beta chain, non-erythrocytic 5-like [Bombyx mori];>BGIBMGA012171-PA pep:novel sequence:nscaf3035:207715:308540:- gene:BGIBMGA012171 BGIBMGA012171-TA	>gi|512901464|ref|XP_004925141.1| PREDICTED: spectrin beta chain, non-erythrocytic 5-like [Bombyx mori];>BGIBMGA012171-PA pep:novel sequence:nscaf3035:207715:308540:- gene:BGIBMGA012171 BGIBMGA012171-TA	3	3	3	1.1	452.65	1.1912e-07	473330	128990	0	213550	0	130790	0	0	0	82441000	0	0	0
>gi|355525891|gb|AET05797.1| lasp [Bombyx mori];>gi|358031580|ref|NP_001239601.1| LIM and SH3 domain protein Lasp [Bombyx mori];>BGIBMGA009778-PA pep:novel sequence:nscaf2964:3473185:3479756:+ gene:BGIBMGA009778 BGIBMGA009778-TA	>gi|355525891|gb|AET05797.1| lasp [Bombyx mori];>gi|358031580|ref|NP_001239601.1| LIM and SH3 domain protein Lasp [Bombyx mori];>BGIBMGA009778-PA pep:novel sequence:nscaf2964:3473185:3479756:+ gene:BGIBMGA009778 BGIBMGA009778-TA	1	1	1	4.6	51.827	0.00085698	487540	0	0	487540	0	0	0	0	0	12331000	0	0	0
>gi|512903769|ref|XP_004925699.1| PREDICTED: uncharacterized protein LOC101742492 [Bombyx mori]	>gi|512903769|ref|XP_004925699.1| PREDICTED: uncharacterized protein LOC101742492 [Bombyx mori]	1	1	1	0.8	246.79	7.9482e-05	490340	128160	0	0	0	362180	0	0	0	0	0	45407000	0
>gi|512936001|ref|XP_004933413.1| PREDICTED: dystroglycan-like isoform X1 [Bombyx mori];>gi|512936005|ref|XP_004933414.1| PREDICTED: dystroglycan-like isoform X2 [Bombyx mori];>gi|512936012|ref|XP_004933415.1| PREDICTED: dystroglycan-like isoform X3 [Bomb	>gi|512936001|ref|XP_004933413.1| PREDICTED: dystroglycan-like isoform X1 [Bombyx mori];>gi|512936005|ref|XP_004933414.1| PREDICTED: dystroglycan-like isoform X2 [Bombyx mori];>gi|512936012|ref|XP_004933415.1| PREDICTED: dystroglycan-like isoform X3 [Bomb	1	1	1	0.9	125.43	0.00092246	492840	161920	0	0	0	330920	0	0	0	0	0	18010000	0
>BGIBMGA002318-PA pep:novel sequence:nscaf2330:2063819:2080401:+ gene:BGIBMGA002318 BGIBMGA002318-TA;>gi|304421446|gb|ADM32522.1| htra2 [Bombyx mori];>gi|325197114|ref|NP_001191410.1| high temperature requirement protein A2 [Bombyx mori]	>BGIBMGA002318-PA pep:novel sequence:nscaf2330:2063819:2080401:+ gene:BGIBMGA002318 BGIBMGA002318-TA;>gi|304421446|gb|ADM32522.1| htra2 [Bombyx mori];>gi|325197114|ref|NP_001191410.1| high temperature requirement protein A2 [Bombyx mori]	2	2	2	4.1	62.77	0.00082638	517990	0	0	517990	0	0	0	0	0	24824000	0	0	0
>gi|512930429|ref|XP_004932066.1| PREDICTED: 5'-3' exoribonuclease 1-like [Bombyx mori]	>gi|512930429|ref|XP_004932066.1| PREDICTED: 5'-3' exoribonuclease 1-like [Bombyx mori]	1	1	1	2.2	80.113	0.00013767	576070	0	0	0	0	576070	0	0	0	0	0	26873000	0
>BGIBMGA007299-PA pep:novel sequence:nscaf2876:1304462:1309061:+ gene:BGIBMGA007299 BGIBMGA007299-TA;>gi|512905190|ref|XP_004925882.1| PREDICTED: Golgi to ER traffic protein 4 homolog [Bombyx mori]	>BGIBMGA007299-PA pep:novel sequence:nscaf2876:1304462:1309061:+ gene:BGIBMGA007299 BGIBMGA007299-TA;>gi|512905190|ref|XP_004925882.1| PREDICTED: Golgi to ER traffic protein 4 homolog [Bombyx mori]	1	1	1	3.8	36.405	0.0035127	589920	0	0	0	0	589920	0	0	0	0	0	13186000	0
>gi|315177973|gb|ADT82940.1| ganglioside-induced differentiation-associated-protein [Bombyx mori];>gi|315633209|ref|NP_001186866.1| ganglioside-induced differentiation-associated-protein [Bombyx mori];>BGIBMGA011786-PA pep:novel sequence:nscaf3031:13860	>gi|315177973|gb|ADT82940.1| ganglioside-induced differentiation-associated-protein [Bombyx mori];>gi|315633209|ref|NP_001186866.1| ganglioside-induced differentiation-associated-protein [Bombyx mori];>BGIBMGA011786-PA pep:novel sequence:nscaf3031:13860	2	2	2	7.2	38.218	0.00014469	612540	0	0	0	0	0	612540	0	0	0	0	0	64021000
>gi|512904974|ref|XP_004925829.1| PREDICTED: transcription elongation factor SPT5-like [Bombyx mori];>BGIBMGA003759-PA pep:novel sequence:nscaf2681:810130:814209:- gene:BGIBMGA003759 BGIBMGA003759-TA	>gi|512904974|ref|XP_004925829.1| PREDICTED: transcription elongation factor SPT5-like [Bombyx mori];>BGIBMGA003759-PA pep:novel sequence:nscaf2681:810130:814209:- gene:BGIBMGA003759 BGIBMGA003759-TA	1	1	1	2.3	113.98	1.9035e-05	616200	0	0	0	0	616200	0	0	0	0	0	32339000	0
>BGIBMGA003822-PA pep:novel sequence:nscaf2686:256355:298356:- gene:BGIBMGA003822 BGIBMGA003822-TA;>gi|512907663|ref|XP_004926499.1| PREDICTED: DDB1- and CUL4-associated factor-like 1-like [Bombyx mori]	>BGIBMGA003822-PA pep:novel sequence:nscaf2686:256355:298356:- gene:BGIBMGA003822 BGIBMGA003822-TA;>gi|512907663|ref|XP_004926499.1| PREDICTED: DDB1- and CUL4-associated factor-like 1-like [Bombyx mori]	3	3	3	2.8	162.2	1.9183e-06	660950	240990	0	262890	157070	0	0	20966000	0	0	0	0	0
>gi|220983695|dbj|BAH11150.1| GTP cyclohydrolase I isoform B [Bombyx mori];>gi|223890164|ref|NP_001138797.1| GTP cyclohydrolase I isoform B [Bombyx mori];>gi|220983693|dbj|BAH11149.1| GTP cyclohydrolase I isoform A [Bombyx mori];>gi|290560920|ref|NP_00116	>gi|220983695|dbj|BAH11150.1| GTP cyclohydrolase I isoform B [Bombyx mori];>gi|223890164|ref|NP_001138797.1| GTP cyclohydrolase I isoform B [Bombyx mori];>gi|220983693|dbj|BAH11149.1| GTP cyclohydrolase I isoform A [Bombyx mori];>gi|290560920|ref|NP_00116	3	3	3	10.2	32.476	4.8327e-07	664190	0	0	0	0	664190	0	0	0	0	0	13555000	0
>gi|512914293|ref|XP_004928106.1| PREDICTED: gem-associated protein 5-like [Bombyx mori];>BGIBMGA001281-PA pep:novel sequence:nscaf1898:13305463:13312981:+ gene:BGIBMGA001281 BGIBMGA001281-TA	>gi|512914293|ref|XP_004928106.1| PREDICTED: gem-associated protein 5-like [Bombyx mori];>BGIBMGA001281-PA pep:novel sequence:nscaf1898:13305463:13312981:+ gene:BGIBMGA001281 BGIBMGA001281-TA	2	2	2	1.8	137.78	0.00029157	670040	0	0	202560	467480	0	0	0	0	0	25968000	0	0
>BGIBMGA005816-PA pep:novel sequence:nscaf2838:1222960:1232330:+ gene:BGIBMGA005816 BGIBMGA005816-TA;>gi|512896377|ref|XP_004923896.1| PREDICTED: mitochondrial intermediate peptidase-like [Bombyx mori]	>BGIBMGA005816-PA pep:novel sequence:nscaf2838:1222960:1232330:+ gene:BGIBMGA005816 BGIBMGA005816-TA;>gi|512896377|ref|XP_004923896.1| PREDICTED: mitochondrial intermediate peptidase-like [Bombyx mori]	1	1	1	1.9	78.335	0.003533	671620	0	0	282960	0	388660	0	0	0	0	0	16242000	0
>BGIBMGA007196-PA pep:novel sequence:nscaf2868:530839:555239:+ gene:BGIBMGA007196 BGIBMGA007196-TA;>gi|512901242|ref|XP_004925087.1| PREDICTED: AP-3 complex subunit beta-2-like [Bombyx mori]	>BGIBMGA007196-PA pep:novel sequence:nscaf2868:530839:555239:+ gene:BGIBMGA007196 BGIBMGA007196-TA;>gi|512901242|ref|XP_004925087.1| PREDICTED: AP-3 complex subunit beta-2-like [Bombyx mori]	2	2	2	2.2	127.67	6.3059e-05	679990	0	0	679990	0	0	0	0	0	62459000	0	0	0
>BGIBMGA003183-PA pep:novel sequence:nscaf2589:5035050:5035904:+ gene:BGIBMGA003183 BGIBMGA003183-TA;>gi|512926016|ref|XP_004930979.1| PREDICTED: OTU domain-containing protein 6B-like [Bombyx mori]	>BGIBMGA003183-PA pep:novel sequence:nscaf2589:5035050:5035904:+ gene:BGIBMGA003183 BGIBMGA003183-TA;>gi|512926016|ref|XP_004930979.1| PREDICTED: OTU domain-containing protein 6B-like [Bombyx mori]	2	2	2	10.2	33.041	2.003e-09	690390	0	0	690390	0	0	0	0	0	14705000	0	0	0
>gi|112984020|ref|NP_001036832.1| prophenoloxidase activating enzyme precursor [Bombyx mori];>gi|4521258|dbj|BAA76308.1| prophenoloxidase activating enzyme [Bombyx mori]	>gi|112984020|ref|NP_001036832.1| prophenoloxidase activating enzyme precursor [Bombyx mori];>gi|4521258|dbj|BAA76308.1| prophenoloxidase activating enzyme [Bombyx mori]	4	1	1	13.2	47.971	9.8547e-12	690420	0	0	0	0	690420	0	0	0	0	0	18117000	0
>gi|512898511|ref|XP_004924417.1| PREDICTED: mitochondrial 2-oxoglutarate/malate carrier protein-like [Bombyx mori];>BGIBMGA009057-PA pep:novel sequence:nscaf2931:1418675:1423831:- gene:BGIBMGA009057 BGIBMGA009057-TA	>gi|512898511|ref|XP_004924417.1| PREDICTED: mitochondrial 2-oxoglutarate/malate carrier protein-like [Bombyx mori];>BGIBMGA009057-PA pep:novel sequence:nscaf2931:1418675:1423831:- gene:BGIBMGA009057 BGIBMGA009057-TA	3	3	3	10.2	31.458	5.2802e-05	698330	0	0	0	0	698330	0	0	0	0	0	15610000	0
>gi|512917189|ref|XP_004928826.1| PREDICTED: uncharacterized protein LOC101745679 [Bombyx mori];>BGIBMGA007604-PA pep:novel sequence:nscaf2888:9596582:9604791:- gene:BGIBMGA007604 BGIBMGA007604-TA;>BGIBMGA007605-PA pep:novel sequence:nsca	>gi|512917189|ref|XP_004928826.1| PREDICTED: uncharacterized protein LOC101745679 [Bombyx mori];>BGIBMGA007604-PA pep:novel sequence:nscaf2888:9596582:9604791:- gene:BGIBMGA007604 BGIBMGA007604-TA	3	2	2	1.8	204.36	6.4349e-06	712330	0	0	171280	0	541050	0	0	0	19152000	0	0	0
>gi|518743874|dbj|BAN58736.1| apolipoprotein of lipid transfer particle-I/II [Bombyx mori];>BGIBMGA013893-PA pep:novel sequence:nscaf3099:3220205:3252971:- gene:BGIBMGA013893 BGIBMGA013893-TA;>gi|512936814|ref|XP_004933611.1| PREDICTED: apo	>gi|518743874|dbj|BAN58736.1| apolipoprotein of lipid transfer particle-I/II [Bombyx mori];>BGIBMGA013893-PA pep:novel sequence:nscaf3099:3220205:3252971:- gene:BGIBMGA013893 BGIBMGA013893-TA;>gi|512936814|ref|XP_004933611.1| PREDICTED: apo	7	7	5	2.2	470.18	5.9624e-16	739300	438700	37488	0	84897	118290	59931	114500000	0	0	0	0	0
>gi|512917049|ref|XP_004928791.1| PREDICTED: protein purity of essence-like [Bombyx mori];>BGIBMGA007905-PA pep:novel sequence:nscaf2888:5845005:5878804:+ gene:BGIBMGA007905 BGIBMGA007905-TA;>BGIBMGA007906-PA pep:novel sequence:nscaf2888:	>gi|512917049|ref|XP_004928791.1| PREDICTED: protein purity of essence-like [Bombyx mori];>BGIBMGA007905-PA pep:novel sequence:nscaf2888:5845005:5878804:+ gene:BGIBMGA007905 BGIBMGA007905-TA;>BGIBMGA007906-PA pep:novel sequence:nscaf2888:	6	6	6	1.7	560.03	4.1376e-17	754380	86599	0	129450	328740	209600	0	0	0	0	0	54591000	0
>BGIBMGA005267-PA pep:novel sequence:nscaf2827:15434:19246:- gene:BGIBMGA005267 BGIBMGA005267-TA;>gi|512897293|ref|XP_004924118.1| PREDICTED: COP9 signalosome complex subunit 7b-like [Bombyx mori]	>BGIBMGA005267-PA pep:novel sequence:nscaf2827:15434:19246:- gene:BGIBMGA005267 BGIBMGA005267-TA;>gi|512897293|ref|XP_004924118.1| PREDICTED: COP9 signalosome complex subunit 7b-like [Bombyx mori]	1	1	1	7.7	30.476	9.2461e-11	761870	0	761870	0	0	0	0	0	80408000	0	0	0	0
>BGIBMGA002840-PA pep:novel sequence:nscaf2575:501354:522426:- gene:BGIBMGA002840 BGIBMGA002840-TA;>gi|512885819|ref|XP_004921659.1| PREDICTED: LOW QUALITY PROTEIN: translational activator GCN1-like [Bombyx mori]	>BGIBMGA002840-PA pep:novel sequence:nscaf2575:501354:522426:- gene:BGIBMGA002840 BGIBMGA002840-TA;>gi|512885819|ref|XP_004921659.1| PREDICTED: LOW QUALITY PROTEIN: translational activator GCN1-like [Bombyx mori]	3	3	3	1.5	285.34	5.4868e-05	775570	0	0	0	332780	442790	0	0	0	0	0	75308000	0
>gi|512892530|ref|XP_004922954.1| PREDICTED: uncharacterized protein LOC101744250 [Bombyx mori];>BGIBMGA008062-PA pep:novel sequence:nscaf2889:948509:960587:+ gene:BGIBMGA008062 BGIBMGA008062-TA;>gi|389568588|gb|AFK85018.1| aminopeptidase N	>gi|512892530|ref|XP_004922954.1| PREDICTED: uncharacterized protein LOC101744250 [Bombyx mori];>BGIBMGA008062-PA pep:novel sequence:nscaf2889:948509:960587:+ gene:BGIBMGA008062 BGIBMGA008062-TA;>gi|389568588|gb|AFK85018.1| aminopeptidase N	5	5	5	3.2	210.47	5.8524e-11	782750	494290	243240	0	0	0	45221	0	162580000	0	0	0	0
>BGIBMGA010779-PA pep:novel sequence:nscaf3003:66568:106871:+ gene:BGIBMGA010779 BGIBMGA010779-TA;>gi|512934621|ref|XP_004933076.1| PREDICTED: protein Skeletor, isoforms D/E-like [Bombyx mori]	>BGIBMGA010779-PA pep:novel sequence:nscaf3003:66568:106871:+ gene:BGIBMGA010779 BGIBMGA010779-TA;>gi|512934621|ref|XP_004933076.1| PREDICTED: protein Skeletor, isoforms D/E-like [Bombyx mori]	1	1	1	1.2	189.83	2.4252e-07	786160	220500	0	0	274500	291160	0	0	0	0	0	28863000	0
>gi|512909041|ref|XP_004926825.1| PREDICTED: echinoderm microtubule-associated protein-like 1-like [Bombyx mori];>BGIBMGA008224-PA pep:novel sequence:nscaf2899:71713:90001:- gene:BGIBMGA008224 BGIBMGA008224-TA;>BGIBMGA008225-PA pep:novel	>gi|512909041|ref|XP_004926825.1| PREDICTED: echinoderm microtubule-associated protein-like 1-like [Bombyx mori];>BGIBMGA008224-PA pep:novel sequence:nscaf2899:71713:90001:- gene:BGIBMGA008224 BGIBMGA008224-TA;>BGIBMGA008225-PA pep:novel	2	2	2	2.6	95.505	4.377e-08	849180	0	252150	503440	0	0	93591	0	0	0	0	0	22966000
>gi|512892941|ref|XP_004923057.1| PREDICTED: E3 ubiquitin-protein ligase RNF13-like [Bombyx mori];>BGIBMGA003307-PA pep:novel sequence:nscaf2655:3210856:3218656:- gene:BGIBMGA003307 BGIBMGA003307-TA	>gi|512892941|ref|XP_004923057.1| PREDICTED: E3 ubiquitin-protein ligase RNF13-like [Bombyx mori];>BGIBMGA003307-PA pep:novel sequence:nscaf2655:3210856:3218656:- gene:BGIBMGA003307 BGIBMGA003307-TA	1	1	1	6.8	43.855	0.0029465	861320	0	0	861320	0	0	0	0	0	17199000	0	0	0
>BGIBMGA004586-PA pep:novel sequence:nscaf2800:921904:932845:+ gene:BGIBMGA004586 BGIBMGA004586-TA	>BGIBMGA004586-PA pep:novel sequence:nscaf2800:921904:932845:+ gene:BGIBMGA004586 BGIBMGA004586-TA	1	1	1	3.2	65.075	0.0037556	869060	0	0	0	0	869060	0	0	0	0	0	28716000	0
>BGIBMGA010043-PA pep:novel sequence:nscaf2983:132164:133012:+ gene:BGIBMGA010043 BGIBMGA010043-TA;>gi|512893821|ref|XP_004923274.1| PREDICTED: uncharacterized protein LOC101740222 [Bombyx mori]	>BGIBMGA010043-PA pep:novel sequence:nscaf2983:132164:133012:+ gene:BGIBMGA010043 BGIBMGA010043-TA;>gi|512893821|ref|XP_004923274.1| PREDICTED: uncharacterized protein LOC101740222 [Bombyx mori]	4	1	1	18.8	31.804	1.3047e-40	870460	0	0	870460	0	0	0	0	0	17381000	0	0	0
>gi|166245168|dbj|BAF73717.2| argonaute 3 [Bombyx mori];>gi|166706858|ref|NP_001098067.2| argonaute 3 [Bombyx mori];>gi|164605505|dbj|BAF98575.1| AGO3 [Bombyx mori];>BGIBMGA009037-PA pep:novel sequence:nscaf2930:6142227:6153695:+ gene:BGIBMGA009037 tr	>gi|166245168|dbj|BAF73717.2| argonaute 3 [Bombyx mori];>gi|166706858|ref|NP_001098067.2| argonaute 3 [Bombyx mori];>gi|164605505|dbj|BAF98575.1| AGO3 [Bombyx mori];>BGIBMGA009037-PA pep:novel sequence:nscaf2930:6142227:6153695:+ gene:BGIBMGA009037 tr	2	2	2	2.8	104.55	9.4997e-07	905450	0	0	147130	758320	0	0	0	0	0	31877000	0	0
>gi|512890823|ref|XP_004922579.1| PREDICTED: sister chromatid cohesion protein PDS5 homolog B-B-like [Bombyx mori];>BGIBMGA004379-PA pep:novel sequence:nscaf2795:2784912:2811105:- gene:BGIBMGA004379 BGIBMGA004379-TA	>gi|512890823|ref|XP_004922579.1| PREDICTED: sister chromatid cohesion protein PDS5 homolog B-B-like [Bombyx mori];>BGIBMGA004379-PA pep:novel sequence:nscaf2795:2784912:2811105:- gene:BGIBMGA004379 BGIBMGA004379-TA	2	2	2	2.1	135.84	0.00020867	909850	0	0	261640	520720	0	127490	0	0	0	27362000	0	0
>BGIBMGA011403-PA pep:novel sequence:nscaf3026:6044595:6049058:+ gene:BGIBMGA011403 BGIBMGA011403-TA;>gi|512925205|ref|XP_004930782.1| PREDICTED: suppressor of G2 allele of SKP1 homolog [Bombyx mori]	>BGIBMGA011403-PA pep:novel sequence:nscaf3026:6044595:6049058:+ gene:BGIBMGA011403 BGIBMGA011403-TA;>gi|512925205|ref|XP_004930782.1| PREDICTED: suppressor of G2 allele of SKP1 homolog [Bombyx mori]	1	1	1	5.1	24.746	0.0035757	941960	0	0	0	0	0	941960	0	0	0	0	0	51366000
>gi|512915219|ref|XP_004928336.1| PREDICTED: tubulin-specific chaperone cofactor E-like protein-like [Bombyx mori];>BGIBMGA008544-PA pep:novel sequence:nscaf2902:9556909:9558220:+ gene:BGIBMGA008544 BGIBMGA008544-TA	>gi|512915219|ref|XP_004928336.1| PREDICTED: tubulin-specific chaperone cofactor E-like protein-like [Bombyx mori];>BGIBMGA008544-PA pep:novel sequence:nscaf2902:9556909:9558220:+ gene:BGIBMGA008544 BGIBMGA008544-TA	1	1	1	3.7	52.469	0.00011162	957090	0	0	0	0	957090	0	0	0	0	0	28835000	0
>gi|112983456|ref|NP_001036888.1| beta-tubulin [Bombyx mori];>gi|19773430|dbj|BAB86854.1| beta-tubulin [Bombyx mori]	>gi|112983456|ref|NP_001036888.1| beta-tubulin [Bombyx mori];>gi|19773430|dbj|BAB86854.1| beta-tubulin [Bombyx mori]	12	1	1	30.6	51.353	6.4579e-259	962760	962760	0	0	0	0	0	22144000	0	0	0	0	0
>gi|512895295|ref|XP_004923638.1| PREDICTED: uncharacterized threonine-rich GPI-anchored glycoprotein PJ4664.02-like [Bombyx mori];>BGIBMGA013376-PA pep:novel sequence:nscaf3072:2745765:2765253:- gene:BGIBMGA013376 BGIBMGA013376-TA	>gi|512895295|ref|XP_004923638.1| PREDICTED: uncharacterized threonine-rich GPI-anchored glycoprotein PJ4664.02-like [Bombyx mori];>BGIBMGA013376-PA pep:novel sequence:nscaf3072:2745765:2765253:- gene:BGIBMGA013376 BGIBMGA013376-TA	3	3	3	0.7	550.63	1.9747e-05	991150	147740	0	0	638750	115430	89220	33390000	0	0	0	0	0
>gi|512897830|ref|XP_004924249.1| PREDICTED: uncharacterized protein LOC101746239 [Bombyx mori];>BGIBMGA004155-PA pep:novel sequence:nscaf2770:1288716:1289651:- gene:BGIBMGA004155 BGIBMGA004155-TA	>gi|512897830|ref|XP_004924249.1| PREDICTED: uncharacterized protein LOC101746239 [Bombyx mori];>BGIBMGA004155-PA pep:novel sequence:nscaf2770:1288716:1289651:- gene:BGIBMGA004155 BGIBMGA004155-TA	2	2	2	4.7	58.036	0.00078731	1003000	536670	0	0	0	466340	0	0	0	0	0	15863000	0
>gi|512893679|ref|XP_004923240.1| PREDICTED: armadillo segment polarity protein-like [Bombyx mori];>BGIBMGA006959-PA pep:novel sequence:nscaf2860:2495001:2506723:+ gene:BGIBMGA006959 BGIBMGA006959-TA;>gi|23194405|gb|AAN15149.1| armadillo/be	>gi|512893679|ref|XP_004923240.1| PREDICTED: armadillo segment polarity protein-like [Bombyx mori];>BGIBMGA006959-PA pep:novel sequence:nscaf2860:2495001:2506723:+ gene:BGIBMGA006959 BGIBMGA006959-TA;>gi|23194405|gb|AAN15149.1| armadillo/be	1	1	1	1.5	86.703	0.00099197	1039100	0	0	0	0	859580	179490	0	0	0	0	0	32625000
>BGIBMGA001237-PA pep:novel sequence:nscaf1898:10786365:10795808:+ gene:BGIBMGA001237 BGIBMGA001237-TA;>gi|512913498|ref|XP_004927911.1| PREDICTED: branched-chain-amino-acid aminotransferase, cytosolic-like [Bombyx mori]	>BGIBMGA001237-PA pep:novel sequence:nscaf1898:10786365:10795808:+ gene:BGIBMGA001237 BGIBMGA001237-TA;>gi|512913498|ref|XP_004927911.1| PREDICTED: branched-chain-amino-acid aminotransferase, cytosolic-like [Bombyx mori]	1	1	1	3.3	48.165	0.0012805	1041300	0	0	0	0	1041300	0	0	0	0	0	27323000	0
>gi|512896381|ref|XP_004923897.1| PREDICTED: LOW QUALITY PROTEIN: cullin-4B-like [Bombyx mori];>BGIBMGA005758-PA pep:novel sequence:nscaf2838:1234150:1242899:- gene:BGIBMGA005758 BGIBMGA005758-TA	>gi|512896381|ref|XP_004923897.1| PREDICTED: LOW QUALITY PROTEIN: cullin-4B-like [Bombyx mori];>BGIBMGA005758-PA pep:novel sequence:nscaf2838:1234150:1242899:- gene:BGIBMGA005758 BGIBMGA005758-TA	2	2	2	2.9	90.679	0.0010081	1042000	390540	0	0	433160	218310	0	0	0	0	0	12094000	0
>BGIBMGA011251-PA pep:novel sequence:nscaf3026:2882072:2897051:- gene:BGIBMGA011251 BGIBMGA011251-TA	>BGIBMGA011251-PA pep:novel sequence:nscaf3026:2882072:2897051:- gene:BGIBMGA011251 BGIBMGA011251-TA	1	1	1	1.1	92.252	0.00078432	1058300	0	0	0	0	1058300	0	0	0	0	0	31885000	0
>BGIBMGA003112-PA pep:novel sequence:nscaf2589:2615158:2633253:+ gene:BGIBMGA003112 BGIBMGA003112-TA;>gi|512926299|ref|XP_004931051.1| PREDICTED: transmembrane 9 superfamily member 2-like [Bombyx mori]	>BGIBMGA003112-PA pep:novel sequence:nscaf2589:2615158:2633253:+ gene:BGIBMGA003112 BGIBMGA003112-TA;>gi|512926299|ref|XP_004931051.1| PREDICTED: transmembrane 9 superfamily member 2-like [Bombyx mori]	1	1	1	1.1	119.51	0.00010198	1067500	0	0	0	1067500	0	0	0	0	0	30451000	0	0
>BGIBMGA005014-PA pep:novel sequence:nscaf2823:4075512:4104431:- gene:BGIBMGA005014 BGIBMGA005014-TA;>gi|512887427|ref|XP_004921923.1| PREDICTED: proteasome activator complex subunit 4-like [Bombyx mori];>gi|512887421|ref|XP_004921922.1| PR	>BGIBMGA005014-PA pep:novel sequence:nscaf2823:4075512:4104431:- gene:BGIBMGA005014 BGIBMGA005014-TA;>gi|512887427|ref|XP_004921923.1| PREDICTED: proteasome activator complex subunit 4-like [Bombyx mori];>gi|512887421|ref|XP_004921922.1| PR	2	2	2	1.2	231.69	0.00037115	1088800	446160	0	0	642610	0	0	0	0	0	57886000	0	0
>gi|512910140|ref|XP_004927094.1| PREDICTED: cohesin subunit SA-1-like [Bombyx mori];>BGIBMGA004658-PA pep:novel sequence:nscaf2810:321132:349378:- gene:BGIBMGA004658 BGIBMGA004658-TA	>gi|512910140|ref|XP_004927094.1| PREDICTED: cohesin subunit SA-1-like [Bombyx mori];>BGIBMGA004658-PA pep:novel sequence:nscaf2810:321132:349378:- gene:BGIBMGA004658 BGIBMGA004658-TA	1	1	1	1.8	131.93	0.00014437	1092100	597180	0	0	0	494900	0	0	0	0	0	32225000	0
>gi|512909239|ref|XP_004926873.1| PREDICTED: uncharacterized protein LOC101739962 [Bombyx mori];>BGIBMGA005736-PA pep:novel sequence:nscaf2836:317250:336060:+ gene:BGIBMGA005736 BGIBMGA005736-TA	>gi|512909239|ref|XP_004926873.1| PREDICTED: uncharacterized protein LOC101739962 [Bombyx mori];>BGIBMGA005736-PA pep:novel sequence:nscaf2836:317250:336060:+ gene:BGIBMGA005736 BGIBMGA005736-TA	2	2	2	1.9	153.91	5.974e-09	1113200	543970	0	322310	198160	0	48794	0	0	0	0	0	18626000
>gi|224176033|dbj|BAH23570.1| similar to poly(A)-specific ribonuclease, PARN [Bombyx mori];>gi|237649000|ref|NP_001153677.1| poly(A)-specific ribonuclease [Bombyx mori];>BGIBMGA005650-PA pep:novel sequence:nscaf2829:2275825:2282191:+ gene:BGIBMGA005650	>gi|224176033|dbj|BAH23570.1| similar to poly(A)-specific ribonuclease, PARN [Bombyx mori];>gi|237649000|ref|NP_001153677.1| poly(A)-specific ribonuclease [Bombyx mori];>BGIBMGA005650-PA pep:novel sequence:nscaf2829:2275825:2282191:+ gene:BGIBMGA005650	2	2	2	3.3	71.822	0.0004001	1128200	180030	0	0	0	948160	0	0	0	0	0	39624000	0
>BGIBMGA013783-PA pep:novel sequence:nscaf3097:574395:598709:+ gene:BGIBMGA013783 BGIBMGA013783-TA;>gi|512894640|ref|XP_004923478.1| PREDICTED: LOW QUALITY PROTEIN: protein Wnt-5b-like [Bombyx mori]	>BGIBMGA013783-PA pep:novel sequence:nscaf3097:574395:598709:+ gene:BGIBMGA013783 BGIBMGA013783-TA;>gi|512894640|ref|XP_004923478.1| PREDICTED: LOW QUALITY PROTEIN: protein Wnt-5b-like [Bombyx mori]	1	1	1	1.7	52.971	0.024547	1135700	1135700	0	0	0	0	0	30664000	0	0	0	0	0
>BGIBMGA003670-PA pep:novel sequence:nscaf2674:3705843:3715524:+ gene:BGIBMGA003670 BGIBMGA003670-TA;>gi|152205942|dbj|BAF73719.1| argonaute 1 [Bombyx mori];>gi|156255206|ref|NP_001095931.1| argonaute 1 [Bombyx mori]	>BGIBMGA003670-PA pep:novel sequence:nscaf2674:3705843:3715524:+ gene:BGIBMGA003670 BGIBMGA003670-TA;>gi|152205942|dbj|BAF73719.1| argonaute 1 [Bombyx mori];>gi|156255206|ref|NP_001095931.1| argonaute 1 [Bombyx mori]	2	2	2	3.8	101.48	1.1916e-05	1144000	0	0	0	361800	782170	0	0	0	0	0	41049000	0
>gi|512902604|ref|XP_004925417.1| PREDICTED: myosin light chain kinase, smooth muscle-like [Bombyx mori]	>gi|512902604|ref|XP_004925417.1| PREDICTED: myosin light chain kinase, smooth muscle-like [Bombyx mori]	2	2	2	4.1	74.939	2.3001e-07	1149700	230240	0	204000	0	715490	0	0	0	11677000	0	0	0
>gi|512930204|ref|XP_004932008.1| PREDICTED: LOW QUALITY PROTEIN: putative ATPase N2B-like [Bombyx mori]	>gi|512930204|ref|XP_004932008.1| PREDICTED: LOW QUALITY PROTEIN: putative ATPase N2B-like [Bombyx mori]	1	1	1	2.7	50.859	0.00018862	1163700	0	0	0	1163700	0	0	0	0	0	24458000	0	0
>BGIBMGA000774-PA pep:novel sequence:nscaf1705:388928:391855:- gene:BGIBMGA000774 BGIBMGA000774-TA	>BGIBMGA000774-PA pep:novel sequence:nscaf1705:388928:391855:- gene:BGIBMGA000774 BGIBMGA000774-TA	1	1	1	2.8	63.809	2.1591e-05	1171200	0	0	317750	853450	0	0	0	0	0	23704000	0	0
>gi|512932201|ref|XP_004932487.1| PREDICTED: spermatogenesis-associated protein 20-like [Bombyx mori];>BGIBMGA007027-PA pep:novel sequence:nscaf2865:1805670:1808190:- gene:BGIBMGA007027 BGIBMGA007027-TA;>gi|512932662|ref|XP_004932601.1| PRE	>gi|512932201|ref|XP_004932487.1| PREDICTED: spermatogenesis-associated protein 20-like [Bombyx mori];>BGIBMGA007027-PA pep:novel sequence:nscaf2865:1805670:1808190:- gene:BGIBMGA007027 BGIBMGA007027-TA;>gi|512932662|ref|XP_004932601.1| PRE	4	4	4	5.5	93.045	5.8354e-16	1173600	1173600	0	0	0	0	0	53987000	0	0	0	0	0
>gi|512919240|ref|XP_004929326.1| PREDICTED: LOW QUALITY PROTEIN: enhancer of mRNA-decapping protein 4-like [Bombyx mori];>BGIBMGA006103-PA pep:novel sequence:nscaf2847:1071794:1089862:+ gene:BGIBMGA006103 BGIBMGA006103-TA	>gi|512919240|ref|XP_004929326.1| PREDICTED: LOW QUALITY PROTEIN: enhancer of mRNA-decapping protein 4-like [Bombyx mori];>BGIBMGA006103-PA pep:novel sequence:nscaf2847:1071794:1089862:+ gene:BGIBMGA006103 BGIBMGA006103-TA	1	1	1	1.1	122.12	0.00047746	1174800	0	0	0	1174800	0	0	0	0	0	48504000	0	0
>gi|512887646|ref|XP_004921957.1| PREDICTED: uncharacterized protein LOC101741471 [Bombyx mori]	>gi|512887646|ref|XP_004921957.1| PREDICTED: uncharacterized protein LOC101741471 [Bombyx mori]	1	1	1	1.2	91.76	0.0016936	1180700	342740	0	380860	0	385410	71680	0	0	0	0	0	16938000
>gi|512901508|ref|XP_004925152.1| PREDICTED: aldose reductase-like [Bombyx mori]	>gi|512901508|ref|XP_004925152.1| PREDICTED: aldose reductase-like [Bombyx mori]	4	4	1	12.5	43.891	3.8821e-11	1199900	0	404790	0	0	795120	0	0	0	0	0	18546000	0
>BGIBMGA012675-PA pep:novel sequence:nscaf3055:1328064:1331664:- gene:BGIBMGA012675 BGIBMGA012675-TA;>gi|119496911|gb|ABL75549.1| eukaryotic initiation factor 4E-1 [Bombyx mori];>gi|148298652|ref|NP_001091832.1| eukaryotic initiation factor	>BGIBMGA012675-PA pep:novel sequence:nscaf3055:1328064:1331664:- gene:BGIBMGA012675 BGIBMGA012675-TA;>gi|119496911|gb|ABL75549.1| eukaryotic initiation factor 4E-1 [Bombyx mori];>gi|148298652|ref|NP_001091832.1| eukaryotic initiation factor	1	1	1	7.9	22.307	0.00023181	1207700	0	0	0	0	0	1207700	0	0	0	0	0	49391000
>BGIBMGA003788-PA pep:novel sequence:nscaf2681:793443:806482:+ gene:BGIBMGA003788 BGIBMGA003788-TA;>gi|512904968|ref|XP_004925827.1| PREDICTED: long-chain-fatty-acid--CoA ligase 4-like isoform X1 [Bombyx mori];>gi|512904970|ref|XP_004925828	>BGIBMGA003788-PA pep:novel sequence:nscaf2681:793443:806482:+ gene:BGIBMGA003788 BGIBMGA003788-TA;>gi|512904968|ref|XP_004925827.1| PREDICTED: long-chain-fatty-acid--CoA ligase 4-like isoform X1 [Bombyx mori];>gi|512904970|ref|XP_004925828	2	2	2	4.3	79.059	0.0010417	1210900	0	0	0	404560	806310	0	0	0	0	12451000	0	0
>BGIBMGA003702-PA pep:novel sequence:nscaf2674:5430594:5436648:+ gene:BGIBMGA003702 BGIBMGA003702-TA;>gi|330689873|gb|AEC33266.1| 71 kDa protein [Bombyx mori];>gi|350536745|ref|NP_001233145.1| 71 kDa protein [Bombyx mori]	>BGIBMGA003702-PA pep:novel sequence:nscaf2674:5430594:5436648:+ gene:BGIBMGA003702 BGIBMGA003702-TA;>gi|330689873|gb|AEC33266.1| 71 kDa protein [Bombyx mori];>gi|350536745|ref|NP_001233145.1| 71 kDa protein [Bombyx mori]	2	2	2	5	71.245	1.2677e-19	1215100	0	0	0	1215100	0	0	0	0	0	25540000	0	0
>BGIBMGA009129-PA pep:novel sequence:nscaf2937:994831:997070:- gene:BGIBMGA009129 BGIBMGA009129-TA;>gi|512905808|ref|XP_004926037.1| PREDICTED: trafficking protein particle complex subunit 2-like protein-like [Bombyx mori]	>BGIBMGA009129-PA pep:novel sequence:nscaf2937:994831:997070:- gene:BGIBMGA009129 BGIBMGA009129-TA;>gi|512905808|ref|XP_004926037.1| PREDICTED: trafficking protein particle complex subunit 2-like protein-like [Bombyx mori]	2	2	2	21.3	16.992	0.00057661	1228100	0	0	0	0	0	1228100	0	0	0	0	0	50229000
>BGIBMGA008023-PA pep:novel sequence:nscaf2889:625124:655113:- gene:BGIBMGA008023 BGIBMGA008023-TA	>BGIBMGA008023-PA pep:novel sequence:nscaf2889:625124:655113:- gene:BGIBMGA008023 BGIBMGA008023-TA	3	3	3	2	226.29	2.4758e-09	1237300	354430	0	364970	0	460350	57589	0	0	0	0	40713000	0
>gi|512935866|ref|XP_004933379.1| PREDICTED: putative adenosylhomocysteinase 3-like [Bombyx mori];>BGIBMGA009808-PA pep:novel sequence:nscaf2964:4593956:4614231:+ gene:BGIBMGA009808 BGIBMGA009808-TA	>gi|512935866|ref|XP_004933379.1| PREDICTED: putative adenosylhomocysteinase 3-like [Bombyx mori];>BGIBMGA009808-PA pep:novel sequence:nscaf2964:4593956:4614231:+ gene:BGIBMGA009808 BGIBMGA009808-TA	2	2	2	3.9	57.868	4.0701e-05	1276500	0	178200	0	0	731720	366550	0	0	0	0	0	44973000
>gi|512892518|ref|XP_004922951.1| PREDICTED: myosin heavy chain 95F-like [Bombyx mori];>BGIBMGA008051-PA pep:novel sequence:nscaf2889:717160:731711:+ gene:BGIBMGA008051 BGIBMGA008051-TA	>gi|512892518|ref|XP_004922951.1| PREDICTED: myosin heavy chain 95F-like [Bombyx mori];>BGIBMGA008051-PA pep:novel sequence:nscaf2889:717160:731711:+ gene:BGIBMGA008051 BGIBMGA008051-TA	1	1	1	1.7	98.636	0.00031563	1278200	559110	0	0	719050	0	0	0	0	0	29687000	0	0
>BGIBMGA001559-PA pep:novel sequence:nscaf2136:5360971:5378552:+ gene:BGIBMGA001559 BGIBMGA001559-TA;>gi|512920685|ref|XP_004929694.1| PREDICTED: endophilin-A-like isoform X1 [Bombyx mori];>gi|512920689|ref|XP_004929695.1| PREDICTED: endoph	>BGIBMGA001559-PA pep:novel sequence:nscaf2136:5360971:5378552:+ gene:BGIBMGA001559 BGIBMGA001559-TA;>gi|512920685|ref|XP_004929694.1| PREDICTED: endophilin-A-like isoform X1 [Bombyx mori];>gi|512920689|ref|XP_004929695.1| PREDICTED: endoph	1	1	1	2.3	87.951	0.00019228	1313800	0	0	0	0	1313800	0	0	0	0	0	42136000	0
>gi|512898683|ref|XP_004924457.1| PREDICTED: sarcoplasmic calcium-binding protein, alpha-B and -A chains-like [Bombyx mori];>BGIBMGA009050-PA pep:novel sequence:nscaf2931:1670764:1679553:- gene:BGIBMGA009050 BGIBMGA009050-TA	>gi|512898683|ref|XP_004924457.1| PREDICTED: sarcoplasmic calcium-binding protein, alpha-B and -A chains-like [Bombyx mori];>BGIBMGA009050-PA pep:novel sequence:nscaf2931:1670764:1679553:- gene:BGIBMGA009050 BGIBMGA009050-TA	2	2	2	7.3	25.336	0.0011923	1315900	0	0	0	545520	0	770370	0	0	0	7780500	0	0
>gi|197322818|gb|ACH69160.1| myosin heavy chain [Bombyx mori]	>gi|197322818|gb|ACH69160.1| myosin heavy chain [Bombyx mori]	31	2	2	39.4	96.019	0	1316700	426210	254630	0	314980	0	320880	0	0	0	14187000	0	0
>BGIBMGA013894-PA pep:novel sequence:nscaf3099:3168935:3218729:- gene:BGIBMGA013894 BGIBMGA013894-TA;>gi|512936795|ref|XP_004933606.1| PREDICTED: apolipophorins-like [Bombyx mori]	>BGIBMGA013894-PA pep:novel sequence:nscaf3099:3168935:3218729:- gene:BGIBMGA013894 BGIBMGA013894-TA;>gi|512936795|ref|XP_004933606.1| PREDICTED: apolipophorins-like [Bombyx mori]	3	1	1	1.5	292.8	3.3381e-09	1319800	0	0	0	1319800	0	0	0	0	0	152570000	0	0
>BGIBMGA009857-PA pep:novel sequence:nscaf2970:814295:838595:- gene:BGIBMGA009857 BGIBMGA009857-TA;>gi|512895354|ref|XP_004923652.1| PREDICTED: myosin-IB-like isoform X1 [Bombyx mori];>gi|512895358|ref|XP_004923653.1| PREDICTED: myosin-IB-l	>BGIBMGA009857-PA pep:novel sequence:nscaf2970:814295:838595:- gene:BGIBMGA009857 BGIBMGA009857-TA;>gi|512895354|ref|XP_004923652.1| PREDICTED: myosin-IB-like isoform X1 [Bombyx mori];>gi|512895358|ref|XP_004923653.1| PREDICTED: myosin-IB-l	5	5	5	4	139.4	9.6252e-08	1343100	0	119240	0	445810	517920	260140	0	0	0	0	39261000	0
>gi|433338881|dbj|BAM73796.1| cytochrome P450 [Bombyx mori];>BGIBMGA001162-PA pep:novel sequence:nscaf1898:7047602:7056781:+ gene:BGIBMGA001162 BGIBMGA001162-TA;>gi|163838680|ref|NP_001106223.1| cytochrome P450 CYP4G25 [Bombyx mori];>gi|433	>gi|433338881|dbj|BAM73796.1| cytochrome P450 [Bombyx mori];>BGIBMGA001162-PA pep:novel sequence:nscaf1898:7047602:7056781:+ gene:BGIBMGA001162 BGIBMGA001162-TA;>gi|163838680|ref|NP_001106223.1| cytochrome P450 CYP4G25 [Bombyx mori];>gi|433	2	2	2	5.2	63.519	5.3975e-33	1372400	0	183140	0	1038900	0	150340	0	0	0	25735000	0	0
>BGIBMGA003347-PA pep:novel sequence:nscaf2655:1125476:1127994:- gene:BGIBMGA003347 BGIBMGA003347-TA;>gi|512892743|ref|XP_004923007.1| PREDICTED: uncharacterized protein LOC101743665 [Bombyx mori]	>BGIBMGA003347-PA pep:novel sequence:nscaf2655:1125476:1127994:- gene:BGIBMGA003347 BGIBMGA003347-TA;>gi|512892743|ref|XP_004923007.1| PREDICTED: uncharacterized protein LOC101743665 [Bombyx mori]	2	2	2	12.2	20.393	5.2705e-07	1384000	0	318760	0	0	0	1065200	0	0	0	0	0	38724000
>gi|512933376|ref|XP_004932776.1| PREDICTED: alpha-tubulin N-acetyltransferase 1-like isoform X1 [Bombyx mori];>gi|512933380|ref|XP_004932777.1| PREDICTED: alpha-tubulin N-acetyltransferase 1-like isoform X2 [Bombyx mori];>gi|512933384|ref|XP_004932778.1|	>gi|512933376|ref|XP_004932776.1| PREDICTED: alpha-tubulin N-acetyltransferase 1-like isoform X1 [Bombyx mori];>gi|512933380|ref|XP_004932777.1| PREDICTED: alpha-tubulin N-acetyltransferase 1-like isoform X2 [Bombyx mori];>gi|512933384|ref|XP_004932778.1|	1	1	1	4	42.37	3.6426e-07	1396600	0	0	0	0	1396600	0	0	0	0	0	35291000	0
>gi|512907002|ref|XP_004926335.1| PREDICTED: uncharacterized protein LOC101744175 [Bombyx mori];>BGIBMGA009599-PA pep:novel sequence:nscaf2962:53541:79946:+ gene:BGIBMGA009599 BGIBMGA009599-TA	>gi|512907002|ref|XP_004926335.1| PREDICTED: uncharacterized protein LOC101744175 [Bombyx mori];>BGIBMGA009599-PA pep:novel sequence:nscaf2962:53541:79946:+ gene:BGIBMGA009599 BGIBMGA009599-TA	2	2	2	2	150.08	0.00088658	1412800	0	0	358000	1054800	0	0	0	0	0	62553000	0	0
>gi|301069198|dbj|BAJ11978.1| carboxyl/cholinesterase 6 [Bombyx mori];>gi|306518658|ref|NP_001182392.1| carboxyl/cholinesterase 6 precursor [Bombyx mori]	>gi|301069198|dbj|BAJ11978.1| carboxyl/cholinesterase 6 [Bombyx mori];>gi|306518658|ref|NP_001182392.1| carboxyl/cholinesterase 6 precursor [Bombyx mori]	1	1	1	2.7	66.267	0.00068293	1422500	0	0	0	0	1422500	0	0	0	0	0	52535000	0
>gi|512922734|ref|XP_004930189.1| PREDICTED: LOW QUALITY PROTEIN: serrate RNA effector molecule homolog [Bombyx mori];>BGIBMGA003480-PA pep:novel sequence:nscaf2674:6098230:6106717:- gene:BGIBMGA003480 BGIBMGA003480-TA	>gi|512922734|ref|XP_004930189.1| PREDICTED: LOW QUALITY PROTEIN: serrate RNA effector molecule homolog [Bombyx mori];>BGIBMGA003480-PA pep:novel sequence:nscaf2674:6098230:6106717:- gene:BGIBMGA003480 BGIBMGA003480-TA	2	2	2	2.3	102.7	9.2882e-05	1434800	0	0	582690	0	649830	202300	0	0	47316000	0	0	0
>gi|512892656|ref|XP_004922985.1| PREDICTED: choline-phosphate cytidylyltransferase B-like isoform X1 [Bombyx mori];>gi|512892660|ref|XP_004922986.1| PREDICTED: choline-phosphate cytidylyltransferase B-like isoform X2 [Bombyx mori];>gi|512892664|ref|XP_00	>gi|512892656|ref|XP_004922985.1| PREDICTED: choline-phosphate cytidylyltransferase B-like isoform X1 [Bombyx mori];>gi|512892660|ref|XP_004922986.1| PREDICTED: choline-phosphate cytidylyltransferase B-like isoform X2 [Bombyx mori];>gi|512892664|ref|XP_00	2	2	2	6.1	46.765	0.0011206	1451200	0	0	0	0	932190	519060	0	0	0	0	0	61327000
>BGIBMGA002940-PA pep:novel sequence:nscaf2575:4345300:4350998:+ gene:BGIBMGA002940 BGIBMGA002940-TA	>BGIBMGA002940-PA pep:novel sequence:nscaf2575:4345300:4350998:+ gene:BGIBMGA002940 BGIBMGA002940-TA	6	1	1	25.7	29.675	4.2319e-28	1459900	1459900	0	0	0	0	0	26279000	0	0	0	0	0
>gi|512903870|ref|XP_004925723.1| PREDICTED: LOW QUALITY PROTEIN: 5'-3' exoribonuclease 2 homolog [Bombyx mori];>BGIBMGA000809-PA pep:novel sequence:nscaf1705:865581:875464:+ gene:BGIBMGA000809 BGIBMGA000809-TA;>BGIBMGA000808-PA pep:novel	>gi|512903870|ref|XP_004925723.1| PREDICTED: LOW QUALITY PROTEIN: 5'-3' exoribonuclease 2 homolog [Bombyx mori];>BGIBMGA000809-PA pep:novel sequence:nscaf1705:865581:875464:+ gene:BGIBMGA000809 BGIBMGA000809-TA	3	3	3	4.3	113.02	2.12e-11	1476700	0	0	194520	0	1282100	0	0	0	0	0	71025000	0
>gi|512901270|ref|XP_004925094.1| PREDICTED: microtubule-associated protein futsch-like [Bombyx mori]	>gi|512901270|ref|XP_004925094.1| PREDICTED: microtubule-associated protein futsch-like [Bombyx mori]	3	3	1	0.9	485.99	2.1043e-11	1512000	438860	0	597420	458540	0	17190	140420000	0	0	105470000	0	0
>gi|512902838|ref|XP_004925473.1| PREDICTED: tubulin-folding cofactor B-like isoform X1 [Bombyx mori];>gi|512902842|ref|XP_004925474.1| PREDICTED: tubulin-folding cofactor B-like isoform X2 [Bombyx mori];>BGIBMGA010993-PA pep:novel sequence:nscaf3013:60	>gi|512902838|ref|XP_004925473.1| PREDICTED: tubulin-folding cofactor B-like isoform X1 [Bombyx mori];>gi|512902842|ref|XP_004925474.1| PREDICTED: tubulin-folding cofactor B-like isoform X2 [Bombyx mori];>BGIBMGA010993-PA pep:novel sequence:nscaf3013:60	2	2	2	7.3	28.06	0.0013592	1531100	0	1132800	0	0	0	398310	0	159410000	0	0	0	0
>gi|378466365|gb|AFC01237.1| DnaJ-23 [Bombyx mori];>gi|512906510|ref|XP_004926214.1| PREDICTED: dnaJ homolog subfamily C member 2-like [Bombyx mori];>BGIBMGA012627-PA pep:novel sequence:nscaf3052:1232733:1235352:+ gene:BGIBMGA012627 BGIBMGA	>gi|378466365|gb|AFC01237.1| DnaJ-23 [Bombyx mori];>gi|512906510|ref|XP_004926214.1| PREDICTED: dnaJ homolog subfamily C member 2-like [Bombyx mori];>BGIBMGA012627-PA pep:novel sequence:nscaf3052:1232733:1235352:+ gene:BGIBMGA012627 BGIBMGA	3	3	3	5.1	71.151	7.2483e-07	1543400	912080	0	631330	0	0	0	0	0	31936000	0	0	0
>gi|512901195|ref|XP_004925076.1| PREDICTED: ATP-dependent Clp protease ATP-binding subunit clpX-like, mitochondrial-like [Bombyx mori];>BGIBMGA007210-PA pep:novel sequence:nscaf2868:1205786:1231138:+ gene:BGIBMGA007210 BGIBMGA007210-TA	>gi|512901195|ref|XP_004925076.1| PREDICTED: ATP-dependent Clp protease ATP-binding subunit clpX-like, mitochondrial-like [Bombyx mori];>BGIBMGA007210-PA pep:novel sequence:nscaf2868:1205786:1231138:+ gene:BGIBMGA007210 BGIBMGA007210-TA	2	2	2	5.7	61.371	0.0013429	1549800	0	0	0	1549800	0	0	0	0	0	41881000	0	0
>BGIBMGA011608-PA pep:novel sequence:nscaf3031:5792192:5806105:- gene:BGIBMGA011608 BGIBMGA011608-TA;>gi|112983972|ref|NP_001036840.1| beta-1,3-glucan-binding protein precursor [Bombyx mori];>gi|52782758|sp|Q9NL89.1|BGBP_BOMMO RecName: Full	>BGIBMGA011608-PA pep:novel sequence:nscaf3031:5792192:5806105:- gene:BGIBMGA011608 BGIBMGA011608-TA;>gi|112983972|ref|NP_001036840.1| beta-1,3-glucan-binding protein precursor [Bombyx mori];>gi|52782758|sp|Q9NL89.1|BGBP_BOMMO RecName: Full	1	1	1	2.3	58.465	2.6264e-05	1558000	1349200	0	0	0	0	208840	0	0	0	0	0	28471000
>BGIBMGA007690-PA pep:novel sequence:nscaf2888:4925802:4929478:- gene:BGIBMGA007690 BGIBMGA007690-TA;>gi|114051936|ref|NP_001040439.1| serine/threonine protein phosphatase 6 [Bombyx mori];>gi|95102894|gb|ABF51388.1| serine/threonine protein	>BGIBMGA007690-PA pep:novel sequence:nscaf2888:4925802:4929478:- gene:BGIBMGA007690 BGIBMGA007690-TA;>gi|114051936|ref|NP_001040439.1| serine/threonine protein phosphatase 6 [Bombyx mori];>gi|95102894|gb|ABF51388.1| serine/threonine protein	1	1	1	3.3	34.958	0.0030377	1573700	0	0	1573700	0	0	0	0	0	35614000	0	0	0
>gi|512908447|ref|XP_004926684.1| PREDICTED: pyridoxal-dependent decarboxylase domain-containing protein 1-like [Bombyx mori];>BGIBMGA003910-PA pep:novel sequence:nscaf2759:409901:426151:- gene:BGIBMGA003910 BGIBMGA003910-TA	>gi|512908447|ref|XP_004926684.1| PREDICTED: pyridoxal-dependent decarboxylase domain-containing protein 1-like [Bombyx mori];>BGIBMGA003910-PA pep:novel sequence:nscaf2759:409901:426151:- gene:BGIBMGA003910 BGIBMGA003910-TA	5	5	5	7.6	92.11	2.8923e-09	1591100	0	88116	541270	854460	0	107250	0	0	42511000	0	0	0
>BGIBMGA007948-PA pep:novel sequence:nscaf2888:8275622:8304577:+ gene:BGIBMGA007948 BGIBMGA007948-TA	>BGIBMGA007948-PA pep:novel sequence:nscaf2888:8275622:8304577:+ gene:BGIBMGA007948 BGIBMGA007948-TA	58	1	1	27.3	280.04	0	1595300	389520	0	225600	525890	454280	0	0	0	0	0	75938000	0
>gi|168085334|dbj|BAG09482.1| glycerol kinase [Bombyx mori];>gi|168823402|ref|NP_001108335.1| glycerol kinase [Bombyx mori];>BGIBMGA000572-PA pep:novel sequence:nscaf1690:2263521:2274111:- gene:BGIBMGA000572 BGIBMGA000572-TA	>gi|168085334|dbj|BAG09482.1| glycerol kinase [Bombyx mori];>gi|168823402|ref|NP_001108335.1| glycerol kinase [Bombyx mori];>BGIBMGA000572-PA pep:novel sequence:nscaf1690:2263521:2274111:- gene:BGIBMGA000572 BGIBMGA000572-TA	1	1	1	3.5	55.899	0.0022441	1615300	0	0	288950	0	1326400	0	0	0	0	0	37383000	0
>gi|112983290|ref|NP_001036959.1| neutral endopeptidase 24.11 [Bombyx mori];>gi|13359138|dbj|BAB33300.1| neutral endopeptidase 24.11 [Bombyx mori];>BGIBMGA000529-PA pep:novel sequence:nscaf1690:4992367:5009270:- gene:BGIBMGA000529 BGIBMGA00	>gi|112983290|ref|NP_001036959.1| neutral endopeptidase 24.11 [Bombyx mori];>gi|13359138|dbj|BAB33300.1| neutral endopeptidase 24.11 [Bombyx mori];>BGIBMGA000529-PA pep:novel sequence:nscaf1690:4992367:5009270:- gene:BGIBMGA000529 BGIBMGA00	1	1	1	1.4	87.763	0.0024993	1642600	0	0	0	0	1642600	0	0	0	0	0	73433000	0
>BGIBMGA010800-PA pep:novel sequence:nscaf3003:1998697:2003568:+ gene:BGIBMGA010800 BGIBMGA010800-TA;>gi|512934396|ref|XP_004933022.1| PREDICTED: THO complex subunit 3-like [Bombyx mori]	>BGIBMGA010800-PA pep:novel sequence:nscaf3003:1998697:2003568:+ gene:BGIBMGA010800 BGIBMGA010800-TA;>gi|512934396|ref|XP_004933022.1| PREDICTED: THO complex subunit 3-like [Bombyx mori]	1	1	1	3.8	38.037	0.00098155	1650600	0	0	1650600	0	0	0	0	0	46143000	0	0	0
>gi|512909332|ref|XP_004926895.1| PREDICTED: LOW QUALITY PROTEIN: oxysterol-binding protein 2-like [Bombyx mori];>BGIBMGA013142-PA pep:novel sequence:nscaf3062:379950:399684:+ gene:BGIBMGA013142 BGIBMGA013142-TA;>BGIBMGA013143-PA pep:novel	>gi|512909332|ref|XP_004926895.1| PREDICTED: LOW QUALITY PROTEIN: oxysterol-binding protein 2-like [Bombyx mori];>BGIBMGA013142-PA pep:novel sequence:nscaf3062:379950:399684:+ gene:BGIBMGA013142 BGIBMGA013142-TA	3	3	3	4.4	86.008	0.00051597	1659300	1110300	50433	0	0	0	498560	0	0	0	0	0	95154000
>gi|512925976|ref|XP_004930969.1| PREDICTED: sorting nexin-20-like [Bombyx mori];>BGIBMGA002990-PA pep:novel sequence:nscaf2589:4869105:4873055:- gene:BGIBMGA002990 BGIBMGA002990-TA	>gi|512925976|ref|XP_004930969.1| PREDICTED: sorting nexin-20-like [Bombyx mori];>BGIBMGA002990-PA pep:novel sequence:nscaf2589:4869105:4873055:- gene:BGIBMGA002990 BGIBMGA002990-TA	1	1	1	7.2	28.45	0.0006245	1675700	1675700	0	0	0	0	0	26811000	0	0	0	0	0
>gi|512904935|ref|XP_004925820.1| PREDICTED: group XV phospholipase A2-like [Bombyx mori]	>gi|512904935|ref|XP_004925820.1| PREDICTED: group XV phospholipase A2-like [Bombyx mori]	1	1	1	1.5	46.708	0.027387	1714200	0	0	1714200	0	0	0	0	0	57048000	0	0	0
>gi|512912323|ref|XP_004927627.1| PREDICTED: dystonin-like [Bombyx mori];>BGIBMGA007314-PA pep:novel sequence:nscaf2878:15553:23829:+ gene:BGIBMGA007314 BGIBMGA007314-TA	>gi|512912323|ref|XP_004927627.1| PREDICTED: dystonin-like [Bombyx mori];>BGIBMGA007314-PA pep:novel sequence:nscaf2878:15553:23829:+ gene:BGIBMGA007314 BGIBMGA007314-TA	3	3	3	6.2	73.487	8.0833e-05	1748100	0	0	948620	0	405540	393930	0	0	0	0	0	75184000
>BGIBMGA010603-PA pep:novel sequence:nscaf2998:1585092:1588409:- gene:BGIBMGA010603 BGIBMGA010603-TA;>gi|512903368|ref|XP_004925602.1| PREDICTED: synaptojanin-1-like [Bombyx mori]	>BGIBMGA010603-PA pep:novel sequence:nscaf2998:1585092:1588409:- gene:BGIBMGA010603 BGIBMGA010603-TA;>gi|512903368|ref|XP_004925602.1| PREDICTED: synaptojanin-1-like [Bombyx mori]	1	1	1	1	121	1.7638e-12	1750600	621760	0	0	630280	346320	152270	0	0	0	0	0	42208000
>BGIBMGA001828-PA pep:novel sequence:nscaf2176:3992077:3994335:+ gene:BGIBMGA001828 BGIBMGA001828-TA;>gi|512889447|ref|XP_004922280.1| PREDICTED: uncharacterized protein LOC101746228 [Bombyx mori]	>BGIBMGA001828-PA pep:novel sequence:nscaf2176:3992077:3994335:+ gene:BGIBMGA001828 BGIBMGA001828-TA;>gi|512889447|ref|XP_004922280.1| PREDICTED: uncharacterized protein LOC101746228 [Bombyx mori]	2	2	2	3.2	86.202	0.00016316	1778000	0	0	1519500	0	258520	0	0	0	95066000	0	0	0
>BGIBMGA010744-PA pep:novel sequence:nscaf3003:2071583:2079744:- gene:BGIBMGA010744 BGIBMGA010744-TA;>gi|512934411|ref|XP_004933026.1| PREDICTED: zinc finger protein on ecdysone puffs-like [Bombyx mori]	>BGIBMGA010744-PA pep:novel sequence:nscaf3003:2071583:2079744:- gene:BGIBMGA010744 BGIBMGA010744-TA;>gi|512934411|ref|XP_004933026.1| PREDICTED: zinc finger protein on ecdysone puffs-like [Bombyx mori]	1	1	1	2	75.169	9.9187e-05	1787500	1012400	0	0	0	775180	0	0	0	0	0	31641000	0
>gi|512927856|ref|XP_004931440.1| PREDICTED: LOW QUALITY PROTEIN: histone deacetylase Rpd3-like [Bombyx mori];>BGIBMGA011747-PA pep:novel sequence:nscaf3031:7065:13318:+ gene:BGIBMGA011747 BGIBMGA011747-TA	>gi|512927856|ref|XP_004931440.1| PREDICTED: LOW QUALITY PROTEIN: histone deacetylase Rpd3-like [Bombyx mori];>BGIBMGA011747-PA pep:novel sequence:nscaf3031:7065:13318:+ gene:BGIBMGA011747 BGIBMGA011747-TA	2	2	2	4.4	51.518	7.3561e-06	1796100	0	353670	0	0	1142700	299700	0	0	0	0	0	34048000
>BGIBMGA008579-PA pep:novel sequence:nscaf2903:866081:905100:- gene:BGIBMGA008579 BGIBMGA008579-TA;>gi|512903440|ref|XP_004925620.1| PREDICTED: fatty acid synthase-like [Bombyx mori]	>BGIBMGA008579-PA pep:novel sequence:nscaf2903:866081:905100:- gene:BGIBMGA008579 BGIBMGA008579-TA;>gi|512903440|ref|XP_004925620.1| PREDICTED: fatty acid synthase-like [Bombyx mori]	4	3	1	2.2	204.23	1.2139e-10	1810500	0	0	154380	1487500	168630	0	0	0	21373000	0	0	0
>gi|512904731|ref|XP_004925769.1| PREDICTED: tRNA pseudouridine synthase A, mitochondrial-like isoform X1 [Bombyx mori];>gi|512904735|ref|XP_004925770.1| PREDICTED: tRNA pseudouridine synthase A, mitochondrial-like isoform X2 [Bombyx mori];>BGIBMGA008689-	>gi|512904731|ref|XP_004925769.1| PREDICTED: tRNA pseudouridine synthase A, mitochondrial-like isoform X1 [Bombyx mori];>gi|512904735|ref|XP_004925770.1| PREDICTED: tRNA pseudouridine synthase A, mitochondrial-like isoform X2 [Bombyx mori];>BGIBMGA008689-	1	1	1	2.8	52.896	0.0036888	1824400	0	0	782010	1042400	0	0	0	0	0	25039000	0	0
>BGIBMGA009903-PA pep:novel sequence:nscaf2970:1606551:1618390:+ gene:BGIBMGA009903 BGIBMGA009903-TA;>gi|512895571|ref|XP_004923704.1| PREDICTED: ATP-dependent RNA helicase DDX42-like [Bombyx mori]	>BGIBMGA009903-PA pep:novel sequence:nscaf2970:1606551:1618390:+ gene:BGIBMGA009903 BGIBMGA009903-TA;>gi|512895571|ref|XP_004923704.1| PREDICTED: ATP-dependent RNA helicase DDX42-like [Bombyx mori]	2	2	2	3.1	98.498	2.8003e-06	1833500	0	0	356110	0	1477400	0	0	0	0	0	76099000	0
>BGIBMGA009430-PA pep:novel sequence:nscaf2952:79248:82338:+ gene:BGIBMGA009430 BGIBMGA009430-TA;>gi|114051904|ref|NP_001040434.1| F-actin capping protein beta subunit [Bombyx mori];>gi|95102878|gb|ABF51380.1| F-actin capping protein beta s	>BGIBMGA009430-PA pep:novel sequence:nscaf2952:79248:82338:+ gene:BGIBMGA009430 BGIBMGA009430-TA;>gi|114051904|ref|NP_001040434.1| F-actin capping protein beta subunit [Bombyx mori];>gi|95102878|gb|ABF51380.1| F-actin capping protein beta s	2	2	2	8.7	30.99	0.0001358	1857600	0	182200	0	951060	0	724380	0	0	0	12851000	0	0
>gi|512894745|ref|XP_004923503.1| PREDICTED: putative hexokinase HKDC1-like [Bombyx mori];>BGIBMGA004595-PA pep:novel sequence:nscaf2800:1591140:1599012:+ gene:BGIBMGA004595 BGIBMGA004595-TA	>gi|512894745|ref|XP_004923503.1| PREDICTED: putative hexokinase HKDC1-like [Bombyx mori];>BGIBMGA004595-PA pep:novel sequence:nscaf2800:1591140:1599012:+ gene:BGIBMGA004595 BGIBMGA004595-TA	2	2	2	6.2	53.157	1.1178e-05	1864600	0	0	0	1864600	0	0	0	0	0	40591000	0	0
>gi|512913009|ref|XP_004927795.1| PREDICTED: liprin-beta-1-like [Bombyx mori];>BGIBMGA001141-PA pep:novel sequence:nscaf1898:5566689:5574937:+ gene:BGIBMGA001141 BGIBMGA001141-TA	>gi|512913009|ref|XP_004927795.1| PREDICTED: liprin-beta-1-like [Bombyx mori];>BGIBMGA001141-PA pep:novel sequence:nscaf1898:5566689:5574937:+ gene:BGIBMGA001141 BGIBMGA001141-TA	2	2	2	3.8	69.953	1.3815e-12	1872000	1872000	0	0	0	0	0	74879000	0	0	0	0	0
>BGIBMGA013112-PA pep:novel sequence:nscaf3062:644650:654545:- gene:BGIBMGA013112 BGIBMGA013112-TA;>gi|114053265|ref|NP_001040284.1| ubiquitin conjugating enzyme isoform 1 [Bombyx mori];>gi|160333526|ref|NP_001103772.1| ubiquitin conjugatin	>BGIBMGA013112-PA pep:novel sequence:nscaf3062:644650:654545:- gene:BGIBMGA013112 BGIBMGA013112-TA;>gi|114053265|ref|NP_001040284.1| ubiquitin conjugating enzyme isoform 1 [Bombyx mori];>gi|160333526|ref|NP_001103772.1| ubiquitin conjugatin	2	2	2	1.5	142.28	7.7891e-05	1896900	0	135540	612730	0	756010	392630	0	0	0	0	0	126680000
>gi|512926870|ref|XP_004931193.1| PREDICTED: calcium-binding mitochondrial carrier protein Aralar1-like [Bombyx mori];>BGIBMGA002393-PA pep:novel sequence:nscaf2511:3887306:3909949:- gene:BGIBMGA002393 BGIBMGA002393-TA	>gi|512926870|ref|XP_004931193.1| PREDICTED: calcium-binding mitochondrial carrier protein Aralar1-like [Bombyx mori];>BGIBMGA002393-PA pep:novel sequence:nscaf2511:3887306:3909949:- gene:BGIBMGA002393 BGIBMGA002393-TA	3	3	3	5	76.05	3.8545e-05	1906700	0	124870	0	415940	1365900	0	0	0	0	0	51769000	0
>gi|512924098|ref|XP_004930515.1| PREDICTED: restin homolog [Bombyx mori];>BGIBMGA006589-PA pep:novel sequence:nscaf2855:5030783:5051099:- gene:BGIBMGA006589 BGIBMGA006589-TA	>gi|512924098|ref|XP_004930515.1| PREDICTED: restin homolog [Bombyx mori];>BGIBMGA006589-PA pep:novel sequence:nscaf2855:5030783:5051099:- gene:BGIBMGA006589 BGIBMGA006589-TA	8	8	8	5.9	202.84	3.1656e-19	1938100	921530	0	312270	296510	207470	200340	126250000	0	0	0	0	0
>gi|512915242|ref|XP_004928341.1| PREDICTED: connectin-like [Bombyx mori];>BGIBMGA008307-PA pep:novel sequence:nscaf2902:10108955:10112031:- gene:BGIBMGA008307 BGIBMGA008307-TA	>gi|512915242|ref|XP_004928341.1| PREDICTED: connectin-like [Bombyx mori];>BGIBMGA008307-PA pep:novel sequence:nscaf2902:10108955:10112031:- gene:BGIBMGA008307 BGIBMGA008307-TA	3	3	3	4.9	64.399	0.00024954	1946000	1196000	0	0	749980	0	0	0	0	0	23082000	0	0
>gi|512922897|ref|XP_004930228.1| PREDICTED: protein peanut-like [Bombyx mori];>BGIBMGA003744-PA pep:novel sequence:nscaf2674:7185382:7191756:+ gene:BGIBMGA003744 BGIBMGA003744-TA	>gi|512922897|ref|XP_004930228.1| PREDICTED: protein peanut-like [Bombyx mori];>BGIBMGA003744-PA pep:novel sequence:nscaf2674:7185382:7191756:+ gene:BGIBMGA003744 BGIBMGA003744-TA	2	2	2	3.1	76.858	0.00073618	1951200	0	134310	1691400	0	0	125490	0	0	85559000	0	0	0
>gi|512892414|ref|XP_004922925.1| PREDICTED: 2-oxoisovalerate dehydrogenase subunit beta, mitochondrial-like isoform X1 [Bombyx mori];>BGIBMGA008076-PA pep:novel sequence:nscaf2889:1831936:1842182:+ gene:BGIBMGA008076 BGIBMGA008076-TA;>gi|5	>gi|512892414|ref|XP_004922925.1| PREDICTED: 2-oxoisovalerate dehydrogenase subunit beta, mitochondrial-like isoform X1 [Bombyx mori];>BGIBMGA008076-PA pep:novel sequence:nscaf2889:1831936:1842182:+ gene:BGIBMGA008076 BGIBMGA008076-TA;>gi|5	1	1	1	4.4	40.207	7.2574e-05	1956700	0	0	0	0	1956700	0	0	0	0	0	34230000	0
>gi|300669733|dbj|BAJ11655.1| DICER-2 [Bombyx mori];>gi|302318908|ref|NP_001180543.1| dicer-2 [Bombyx mori];>BGIBMGA011543-PA pep:novel sequence:nscaf3027:1891265:1901483:+ gene:BGIBMGA011543 BGIBMGA011543-TA;>gi|164606342|gb|ABY62316.1| Di	>gi|300669733|dbj|BAJ11655.1| DICER-2 [Bombyx mori];>gi|302318908|ref|NP_001180543.1| dicer-2 [Bombyx mori];>BGIBMGA011543-PA pep:novel sequence:nscaf3027:1891265:1901483:+ gene:BGIBMGA011543 BGIBMGA011543-TA	4	4	3	3.3	190.65	1.3915e-11	1974300	281880	0	182140	115540	1394700	0	0	0	0	0	126060000	0
>gi|114052122|ref|NP_001040215.1| stathmin [Bombyx mori];>gi|87248413|gb|ABD36259.1| stathmin [Bombyx mori];>BGIBMGA006043-PA pep:novel sequence:nscaf2847:1146820:1150298:- gene:BGIBMGA006043 BGIBMGA006043-TA	>gi|114052122|ref|NP_001040215.1| stathmin [Bombyx mori];>gi|87248413|gb|ABD36259.1| stathmin [Bombyx mori];>BGIBMGA006043-PA pep:novel sequence:nscaf2847:1146820:1150298:- gene:BGIBMGA006043 BGIBMGA006043-TA	2	2	2	7.9	33.484	0.00038177	1976500	0	0	0	1076400	900110	0	0	0	0	0	20995000	0
>gi|512922510|ref|XP_004930134.1| PREDICTED: glutaminase kidney isoform, mitochondrial-like isoform X1 [Bombyx mori];>gi|512922514|ref|XP_004930135.1| PREDICTED: glutaminase kidney isoform, mitochondrial-like isoform X2 [Bombyx mori];>gi|512922518|ref|XP_	>gi|512922510|ref|XP_004930134.1| PREDICTED: glutaminase kidney isoform, mitochondrial-like isoform X1 [Bombyx mori];>gi|512922514|ref|XP_004930135.1| PREDICTED: glutaminase kidney isoform, mitochondrial-like isoform X2 [Bombyx mori];>gi|512922518|ref|XP_	3	3	3	6.3	72.739	9.3893e-06	2034100	557100	0	0	930530	546450	0	0	0	0	0	18587000	0
>BGIBMGA001830-PA pep:novel sequence:nscaf2176:4106056:4110386:+ gene:BGIBMGA001830 BGIBMGA001830-TA;>gi|512889465|ref|XP_004922283.1| PREDICTED: RNA exonuclease 4-like [Bombyx mori]	>BGIBMGA001830-PA pep:novel sequence:nscaf2176:4106056:4110386:+ gene:BGIBMGA001830 BGIBMGA001830-TA;>gi|512889465|ref|XP_004922283.1| PREDICTED: RNA exonuclease 4-like [Bombyx mori]	1	1	1	4.9	20.828	0.00076786	2038400	2038400	0	0	0	0	0	26500000	0	0	0	0	0
>gi|512899588|ref|XP_004924683.1| PREDICTED: uncharacterized protein LOC101747164 [Bombyx mori]	>gi|512899588|ref|XP_004924683.1| PREDICTED: uncharacterized protein LOC101747164 [Bombyx mori]	1	1	1	3.8	29.451	4.2122e-07	2061100	0	0	2061100	0	0	0	0	0	32924000	0	0	0
>BGIBMGA011230-PA pep:novel sequence:nscaf3026:3833362:3841142:- gene:BGIBMGA011230 BGIBMGA011230-TA;>gi|512925086|ref|XP_004930752.1| PREDICTED: putative tRNA pseudouridine synthase Pus10-like [Bombyx mori]	>BGIBMGA011230-PA pep:novel sequence:nscaf3026:3833362:3841142:- gene:BGIBMGA011230 BGIBMGA011230-TA;>gi|512925086|ref|XP_004930752.1| PREDICTED: putative tRNA pseudouridine synthase Pus10-like [Bombyx mori]	2	2	2	4	63.015	7.026e-07	2082600	0	0	0	2082600	0	0	0	0	0	59406000	0	0
>BGIBMGA008813-PA pep:novel sequence:nscaf2925:859231:859779:- gene:BGIBMGA008813 BGIBMGA008813-TA;>gi|512908331|ref|XP_004926655.1| PREDICTED: sarcoplasmic calcium-binding proteins I, III, and IV-like [Bombyx mori]	>BGIBMGA008813-PA pep:novel sequence:nscaf2925:859231:859779:- gene:BGIBMGA008813 BGIBMGA008813-TA;>gi|512908331|ref|XP_004926655.1| PREDICTED: sarcoplasmic calcium-binding proteins I, III, and IV-like [Bombyx mori]	2	2	2	15.9	20.324	1.9144e-05	2097800	0	0	0	2097800	0	0	0	0	0	20471000	0	0
>BGIBMGA008539-PA pep:novel sequence:nscaf2902:8833207:8835912:+ gene:BGIBMGA008539 BGIBMGA008539-TA;>gi|512915630|ref|XP_004928436.1| PREDICTED: dopamine N-acetyltransferase-like [Bombyx mori]	>BGIBMGA008539-PA pep:novel sequence:nscaf2902:8833207:8835912:+ gene:BGIBMGA008539 BGIBMGA008539-TA;>gi|512915630|ref|XP_004928436.1| PREDICTED: dopamine N-acetyltransferase-like [Bombyx mori]	1	1	1	6.8	24.924	0.00034962	2101900	2101900	0	0	0	0	0	25222000	0	0	0	0	0
>gi|512896429|ref|XP_004923909.1| PREDICTED: probable sulfite oxidase, mitochondrial-like [Bombyx mori]	>gi|512896429|ref|XP_004923909.1| PREDICTED: probable sulfite oxidase, mitochondrial-like [Bombyx mori]	1	1	1	2.1	64.331	0.001005	2121100	0	0	818750	1302400	0	0	0	0	0	33239000	0	0
>BGIBMGA003615-PA pep:novel sequence:nscaf2674:797397:800760:+ gene:BGIBMGA003615 BGIBMGA003615-TA;>gi|512923003|ref|XP_004930254.1| PREDICTED: uncharacterized protein LOC101743232 [Bombyx mori]	>BGIBMGA003615-PA pep:novel sequence:nscaf2674:797397:800760:+ gene:BGIBMGA003615 BGIBMGA003615-TA;>gi|512923003|ref|XP_004930254.1| PREDICTED: uncharacterized protein LOC101743232 [Bombyx mori]	1	1	1	1.4	88.409	0.002575	2132200	0	0	840950	1291200	0	0	0	0	0	42647000	0	0
>BGIBMGA000146-PA pep:novel sequence:nscaf1108:2067039:2079635:+ gene:BGIBMGA000146 BGIBMGA000146-TA	>BGIBMGA000146-PA pep:novel sequence:nscaf1108:2067039:2079635:+ gene:BGIBMGA000146 BGIBMGA000146-TA	2	2	2	4.3	59.102	9.274e-08	2137800	982170	0	0	1155600	0	0	0	0	0	29494000	0	0
>BGIBMGA009474-PA pep:novel sequence:nscaf2953:590789:602216:- gene:BGIBMGA009474 BGIBMGA009474-TA	>BGIBMGA009474-PA pep:novel sequence:nscaf2953:590789:602216:- gene:BGIBMGA009474 BGIBMGA009474-TA	1	1	1	6.1	29.524	0.058074	2138000	2138000	0	0	0	0	0	40622000	0	0	0	0	0
>BGIBMGA014587-PA pep:novel sequence:scaffold859:12623:13354:- gene:BGIBMGA014587 BGIBMGA014587-TA;>gi|512937752|ref|XP_004933841.1| PREDICTED: uncharacterized protein LOC101744156 [Bombyx mori]	>BGIBMGA014587-PA pep:novel sequence:scaffold859:12623:13354:- gene:BGIBMGA014587 BGIBMGA014587-TA;>gi|512937752|ref|XP_004933841.1| PREDICTED: uncharacterized protein LOC101744156 [Bombyx mori]	1	1	1	4.1	28.313	0.0028924	2139100	0	0	2139100	0	0	0	0	0	45561000	0	0	0
>gi|512908319|ref|XP_004926652.1| PREDICTED: lipoamide acyltransferase component of branched-chain alpha-keto acid dehydrogenase complex, mitochondrial-like [Bombyx mori];>BGIBMGA008821-PA pep:novel sequence:nscaf2925:24045:32275:+ gene:BGIBMGA008821	>gi|512908319|ref|XP_004926652.1| PREDICTED: lipoamide acyltransferase component of branched-chain alpha-keto acid dehydrogenase complex, mitochondrial-like [Bombyx mori];>BGIBMGA008821-PA pep:novel sequence:nscaf2925:24045:32275:+ gene:BGIBMGA008821	2	2	2	5.1	52.253	0.00038088	2149600	1773800	375830	0	0	0	0	0	92552000	0	0	0	0
>gi|512916613|ref|XP_004928683.1| PREDICTED: 116 kDa U5 small nuclear ribonucleoprotein component-like [Bombyx mori];>BGIBMGA007954-PA pep:novel sequence:nscaf2888:8399209:8411445:+ gene:BGIBMGA007954 BGIBMGA007954-TA	>gi|512916613|ref|XP_004928683.1| PREDICTED: 116 kDa U5 small nuclear ribonucleoprotein component-like [Bombyx mori];>BGIBMGA007954-PA pep:novel sequence:nscaf2888:8399209:8411445:+ gene:BGIBMGA007954 BGIBMGA007954-TA	3	3	3	3.5	109.95	2.1204e-06	2162200	426410	0	757640	389930	588250	0	0	0	59505000	0	0	0
>BGIBMGA011180-PA pep:novel sequence:nscaf3026:6331190:6335122:- gene:BGIBMGA011180 BGIBMGA011180-TA;>gi|512925234|ref|XP_004930789.1| PREDICTED: coatomer subunit gamma [Bombyx mori];>gi|7637410|dbj|BAA93048.2| nonclathrin coat protein gamm	>BGIBMGA011180-PA pep:novel sequence:nscaf3026:6331190:6335122:- gene:BGIBMGA011180 BGIBMGA011180-TA;>gi|512925234|ref|XP_004930789.1| PREDICTED: coatomer subunit gamma [Bombyx mori];>gi|7637410|dbj|BAA93048.2| nonclathrin coat protein gamm	3	2	2	4.3	95.59	2.3775e-13	2166700	0	0	1101500	513220	551990	0	0	0	0	0	23604000	0
>gi|512914445|ref|XP_004928144.1| PREDICTED: cytochrome b5-like isoform X1 [Bombyx mori];>gi|512914449|ref|XP_004928145.1| PREDICTED: cytochrome b5-like isoform X2 [Bombyx mori];>BGIBMGA008416-PA pep:novel sequence:nscaf2902:594602:596004:+ gene:BGIBMG	>gi|512914445|ref|XP_004928144.1| PREDICTED: cytochrome b5-like isoform X1 [Bombyx mori];>gi|512914449|ref|XP_004928145.1| PREDICTED: cytochrome b5-like isoform X2 [Bombyx mori];>BGIBMGA008416-PA pep:novel sequence:nscaf2902:594602:596004:+ gene:BGIBMG	1	1	1	12.1	14.643	2.7412e-05	2188100	0	0	2188100	0	0	0	0	0	23302000	0	0	0
>gi|512894829|ref|XP_004923524.1| PREDICTED: epidermal growth factor receptor kinase substrate 8-like protein 2-like [Bombyx mori];>BGIBMGA004550-PA pep:novel sequence:nscaf2800:1612573:1639256:- gene:BGIBMGA004550 BGIBMGA004550-TA	>gi|512894829|ref|XP_004923524.1| PREDICTED: epidermal growth factor receptor kinase substrate 8-like protein 2-like [Bombyx mori];>BGIBMGA004550-PA pep:novel sequence:nscaf2800:1612573:1639256:- gene:BGIBMGA004550 BGIBMGA004550-TA	2	2	2	3	89.992	2.1175e-06	2202700	1773100	0	0	429570	0	0	79790000	0	0	0	0	0
>BGIBMGA014208-PA pep:novel sequence:nscaf651:94518:96392:+ gene:BGIBMGA014208 BGIBMGA014208-TA;>gi|163838696|ref|NP_001106231.1| cytochrome b5 [Bombyx mori];>gi|87248481|gb|ABD36293.1| cytochrome b5 [Bombyx mori]	>BGIBMGA014208-PA pep:novel sequence:nscaf651:94518:96392:+ gene:BGIBMGA014208 BGIBMGA014208-TA;>gi|163838696|ref|NP_001106231.1| cytochrome b5 [Bombyx mori];>gi|87248481|gb|ABD36293.1| cytochrome b5 [Bombyx mori]	1	1	1	9.6	18.533	0.00070874	2206200	0	0	2206200	0	0	0	0	0	32306000	0	0	0
>BGIBMGA008293-PA pep:novel sequence:nscaf2902:10970485:10986447:- gene:BGIBMGA008293 BGIBMGA008293-TA;>gi|512915321|ref|XP_004928361.1| PREDICTED: iron/zinc purple acid phosphatase-like protein-like [Bombyx mori]	>BGIBMGA008293-PA pep:novel sequence:nscaf2902:10970485:10986447:- gene:BGIBMGA008293 BGIBMGA008293-TA;>gi|512915321|ref|XP_004928361.1| PREDICTED: iron/zinc purple acid phosphatase-like protein-like [Bombyx mori]	2	2	2	3	138.64	1.6114e-08	2221400	1019000	127280	542450	532660	0	0	76423000	0	0	0	0	0
>BGIBMGA009590-PA pep:novel sequence:nscaf2962:414956:447693:- gene:BGIBMGA009590 BGIBMGA009590-TA;>gi|512907043|ref|XP_004926345.1| PREDICTED: insulin-degrading enzyme-like [Bombyx mori];REV__>gi|512900327|ref|XP_004924864.1| PREDICTED: LO	>BGIBMGA009590-PA pep:novel sequence:nscaf2962:414956:447693:- gene:BGIBMGA009590 BGIBMGA009590-TA;>gi|512907043|ref|XP_004926345.1| PREDICTED: insulin-degrading enzyme-like [Bombyx mori]	3	3	3	3.1	116.01	3.9068e-05	2262700	0	0	256780	0	1532000	473940	0	0	0	0	83379000	0
>gi|512936231|ref|XP_004933467.1| PREDICTED: transmembrane protein 214-like isoform X1 [Bombyx mori];>BGIBMGA001842-PA pep:novel sequence:nscaf2204:4299942:4311777:- gene:BGIBMGA001842 BGIBMGA001842-TA;>gi|512936235|ref|XP_004933468.1| PRED	>gi|512936231|ref|XP_004933467.1| PREDICTED: transmembrane protein 214-like isoform X1 [Bombyx mori];>BGIBMGA001842-PA pep:novel sequence:nscaf2204:4299942:4311777:- gene:BGIBMGA001842 BGIBMGA001842-TA;>gi|512936235|ref|XP_004933468.1| PRED	2	2	2	3.6	74.842	4.2335e-19	2331700	763490	0	0	514370	1053800	0	0	0	0	0	43014000	0
>BGIBMGA001735-PA pep:novel sequence:nscaf2176:658422:665968:+ gene:BGIBMGA001735 BGIBMGA001735-TA;>gi|512888968|ref|XP_004922174.1| PREDICTED: titin-like [Bombyx mori]	>BGIBMGA001735-PA pep:novel sequence:nscaf2176:658422:665968:+ gene:BGIBMGA001735 BGIBMGA001735-TA;>gi|512888968|ref|XP_004922174.1| PREDICTED: titin-like [Bombyx mori]	1	1	1	4.2	41.311	4.0812e-05	2338200	0	749820	0	0	0	1588400	0	0	0	0	0	108270000
>BGIBMGA013348-PA pep:novel sequence:nscaf3071:385933:391864:- gene:BGIBMGA013348 BGIBMGA013348-TA;>gi|512908256|ref|XP_004926637.1| PREDICTED: mitochondrial import receptor subunit TOM40 homolog 1-like [Bombyx mori]	>BGIBMGA013348-PA pep:novel sequence:nscaf3071:385933:391864:- gene:BGIBMGA013348 BGIBMGA013348-TA;>gi|512908256|ref|XP_004926637.1| PREDICTED: mitochondrial import receptor subunit TOM40 homolog 1-like [Bombyx mori]	2	2	2	7.3	34.171	0.0001158	2340900	1007400	0	0	0	1333500	0	0	0	0	0	25920000	0
>BGIBMGA010639-PA pep:novel sequence:nscaf2998:237971:240849:- gene:BGIBMGA010639 BGIBMGA010639-TA;>BGIBMGA010640-PA pep:novel sequence:nscaf2998:203329:212085:- gene:BGIBMGA010640 BGIBMGA010640-TA;>gi|512903042|ref|XP_004925	>BGIBMGA010639-PA pep:novel sequence:nscaf2998:237971:240849:- gene:BGIBMGA010639 BGIBMGA010639-TA;>BGIBMGA010640-PA pep:novel sequence:nscaf2998:203329:212085:- gene:BGIBMGA010640 BGIBMGA010640-TA;>gi|512903042|ref|XP_004925	2	2	2	5.2	48.22	0.00011442	2346600	1562600	0	614970	0	0	169030	0	0	21285000	0	0	0
>gi|512934261|ref|XP_004932992.1| PREDICTED: drebrin-like protein-like [Bombyx mori];>BGIBMGA012110-PA pep:novel sequence:nscaf3034:3020040:3027608:+ gene:BGIBMGA012110 BGIBMGA012110-TA	>gi|512934261|ref|XP_004932992.1| PREDICTED: drebrin-like protein-like [Bombyx mori];>BGIBMGA012110-PA pep:novel sequence:nscaf3034:3020040:3027608:+ gene:BGIBMGA012110 BGIBMGA012110-TA	2	2	2	5.1	61.762	9.6827e-08	2366000	1081600	0	1284500	0	0	0	0	0	53006000	0	0	0
>gi|343129565|gb|AEL88625.1| amino acid transporter-like protein [Bombyx mori];>gi|359751401|ref|NP_001240824.1| amino acid transporter-like protein [Bombyx mori];>BGIBMGA002753-PA pep:novel sequence:nscaf2564:329207:330831:- gene:BGIBMGA002753 transc	>gi|343129565|gb|AEL88625.1| amino acid transporter-like protein [Bombyx mori];>gi|359751401|ref|NP_001240824.1| amino acid transporter-like protein [Bombyx mori];>BGIBMGA002753-PA pep:novel sequence:nscaf2564:329207:330831:- gene:BGIBMGA002753 transc	1	1	1	2.8	49.693	0.00017725	2375100	0	0	989870	1385200	0	0	0	0	0	22876000	0	0
>gi|512909304|ref|XP_004926888.1| PREDICTED: polymerase delta-interacting protein 2-like [Bombyx mori];>BGIBMGA013121-PA pep:novel sequence:nscaf3062:308400:319885:- gene:BGIBMGA013121 BGIBMGA013121-TA	>gi|512909304|ref|XP_004926888.1| PREDICTED: polymerase delta-interacting protein 2-like [Bombyx mori];>BGIBMGA013121-PA pep:novel sequence:nscaf3062:308400:319885:- gene:BGIBMGA013121 BGIBMGA013121-TA	1	1	1	3.5	38.959	0.003628	2377000	2157100	219930	0	0	0	0	0	38686000	0	0	0	0
>gi|114051650|ref|NP_001040420.1| sec13-like protein [Bombyx mori];>gi|95102832|gb|ABF51357.1| sec13-like protein [Bombyx mori];>BGIBMGA004202-PA pep:novel sequence:nscaf2770:1265266:1270207:+ gene:BGIBMGA004202 BGIBMGA004202-TA	>gi|114051650|ref|NP_001040420.1| sec13-like protein [Bombyx mori];>gi|95102832|gb|ABF51357.1| sec13-like protein [Bombyx mori];>BGIBMGA004202-PA pep:novel sequence:nscaf2770:1265266:1270207:+ gene:BGIBMGA004202 BGIBMGA004202-TA	3	3	3	13.8	41.685	2.1914e-06	2384800	1168000	0	1216700	0	0	0	0	0	42112000	0	0	0
>BGIBMGA007516-PA pep:novel sequence:nscaf2887:1040800:1043718:- gene:BGIBMGA007516 BGIBMGA007516-TA;>gi|512899487|ref|XP_004924657.1| PREDICTED: elongation factor 1-alpha 2-like [Bombyx mori]	>BGIBMGA007516-PA pep:novel sequence:nscaf2887:1040800:1043718:- gene:BGIBMGA007516 BGIBMGA007516-TA;>gi|512899487|ref|XP_004924657.1| PREDICTED: elongation factor 1-alpha 2-like [Bombyx mori]	13	1	1	30.1	50.633	1.8894e-122	2397600	0	188630	0	0	1733200	475700	0	0	0	0	0	56205000
>BGIBMGA004001-PA pep:novel sequence:nscaf2767:2918567:2919937:- gene:BGIBMGA004001 BGIBMGA004001-TA;>gi|146424694|dbj|BAF62107.1| 3-hydroxy-3-methylglutaryl-CoA synthase [Bombyx mori];>gi|153791703|ref|NP_001093297.1| 3-hydroxy-3-methylglu	>BGIBMGA004001-PA pep:novel sequence:nscaf2767:2918567:2919937:- gene:BGIBMGA004001 BGIBMGA004001-TA;>gi|146424694|dbj|BAF62107.1| 3-hydroxy-3-methylglutaryl-CoA synthase [Bombyx mori];>gi|153791703|ref|NP_001093297.1| 3-hydroxy-3-methylglu	3	3	3	5.9	50.917	7.5856e-05	2408200	1553400	209350	0	0	0	645490	0	0	0	0	0	79198000
>gi|512896752|ref|XP_004923985.1| PREDICTED: ubiquitin carboxyl-terminal hydrolase 16-like [Bombyx mori];>BGIBMGA007386-PA pep:novel sequence:nscaf2883:64974:76139:+ gene:BGIBMGA007386 BGIBMGA007386-TA	>gi|512896752|ref|XP_004923985.1| PREDICTED: ubiquitin carboxyl-terminal hydrolase 16-like [Bombyx mori];>BGIBMGA007386-PA pep:novel sequence:nscaf2883:64974:76139:+ gene:BGIBMGA007386 BGIBMGA007386-TA	4	4	4	4.8	86.676	2.5474e-08	2420800	693280	0	0	765940	961540	0	0	0	0	25873000	0	0
>gi|512908216|ref|XP_004926627.1| PREDICTED: heterogeneous nuclear ribonucleoprotein H-like [Bombyx mori];>BGIBMGA013473-PA pep:novel sequence:nscaf3074:831423:838637:+ gene:BGIBMGA013473 BGIBMGA013473-TA	>gi|512908216|ref|XP_004926627.1| PREDICTED: heterogeneous nuclear ribonucleoprotein H-like [Bombyx mori];>BGIBMGA013473-PA pep:novel sequence:nscaf3074:831423:838637:+ gene:BGIBMGA013473 BGIBMGA013473-TA	2	2	2	7	36.213	0.000523	2433100	0	0	1378400	0	724860	329850	0	0	0	0	0	31477000
>gi|512886589|ref|XP_004921783.1| PREDICTED: LOW QUALITY PROTEIN: E3 UFM1-protein ligase 1 homolog [Bombyx mori];>BGIBMGA011009-PA pep:novel sequence:nscaf3015:4519050:4526698:- gene:BGIBMGA011009 BGIBMGA011009-TA	>gi|512886589|ref|XP_004921783.1| PREDICTED: LOW QUALITY PROTEIN: E3 UFM1-protein ligase 1 homolog [Bombyx mori];>BGIBMGA011009-PA pep:novel sequence:nscaf3015:4519050:4526698:- gene:BGIBMGA011009 BGIBMGA011009-TA	2	2	2	3.4	80.417	8.3714e-06	2444600	0	0	486510	908800	1049300	0	0	0	0	0	47928000	0
>gi|512895548|ref|XP_004923698.1| PREDICTED: mucin-17-like [Bombyx mori];>BGIBMGA009891-PA pep:novel sequence:nscaf2970:1189518:1203068:+ gene:BGIBMGA009891 BGIBMGA009891-TA	>gi|512895548|ref|XP_004923698.1| PREDICTED: mucin-17-like [Bombyx mori];>BGIBMGA009891-PA pep:novel sequence:nscaf2970:1189518:1203068:+ gene:BGIBMGA009891 BGIBMGA009891-TA	2	2	2	1.2	269.07	2.601e-33	2454700	693690	106960	0	1027300	626770	0	0	0	0	84053000	0	0
>gi|512915215|ref|XP_004928335.1| PREDICTED: protein ETHE1, mitochondrial-like [Bombyx mori];>BGIBMGA008316-PA pep:novel sequence:nscaf2902:9534816:9538548:- gene:BGIBMGA008316 BGIBMGA008316-TA	>gi|512915215|ref|XP_004928335.1| PREDICTED: protein ETHE1, mitochondrial-like [Bombyx mori];>BGIBMGA008316-PA pep:novel sequence:nscaf2902:9534816:9538548:- gene:BGIBMGA008316 BGIBMGA008316-TA	3	3	3	12.1	29.443	5.8563e-06	2461900	1117800	0	0	0	845120	498950	0	0	0	0	12320000	0
>BGIBMGA001613-PA pep:novel sequence:nscaf2176:3893564:3899643:- gene:BGIBMGA001613 BGIBMGA001613-TA;>gi|512889439|ref|XP_004922278.1| PREDICTED: probable galactose-1-phosphate uridylyltransferase-like [Bombyx mori]	>BGIBMGA001613-PA pep:novel sequence:nscaf2176:3893564:3899643:- gene:BGIBMGA001613 BGIBMGA001613-TA;>gi|512889439|ref|XP_004922278.1| PREDICTED: probable galactose-1-phosphate uridylyltransferase-like [Bombyx mori]	2	2	2	5.6	43.691	0.00016838	2490900	1893700	0	0	0	0	597110	0	0	0	0	0	48841000
>BGIBMGA010505-PA pep:novel sequence:nscaf2993:918989:934637:+ gene:BGIBMGA010505 BGIBMGA010505-TA;>gi|112983574|ref|NP_001037354.1| carboxylesterase precursor [Bombyx mori];>gi|66736327|gb|AAY54259.1| carboxylesterase [Bombyx mori]	>BGIBMGA010505-PA pep:novel sequence:nscaf2993:918989:934637:+ gene:BGIBMGA010505 BGIBMGA010505-TA;>gi|112983574|ref|NP_001037354.1| carboxylesterase precursor [Bombyx mori];>gi|66736327|gb|AAY54259.1| carboxylesterase [Bombyx mori]	2	2	2	3.8	95.416	0.00015633	2523200	0	0	1015000	0	1508300	0	0	0	0	0	68893000	0
>gi|512918093|ref|XP_004929047.1| PREDICTED: luciferin 4-monooxygenase-like [Bombyx mori];>BGIBMGA012892-PA pep:novel sequence:nscaf3058:1131585:1144969:- gene:BGIBMGA012892 BGIBMGA012892-TA	>gi|512918093|ref|XP_004929047.1| PREDICTED: luciferin 4-monooxygenase-like [Bombyx mori];>BGIBMGA012892-PA pep:novel sequence:nscaf3058:1131585:1144969:- gene:BGIBMGA012892 BGIBMGA012892-TA	2	2	2	3.8	62.678	1.3239e-09	2568600	1737400	0	831190	0	0	0	60809000	0	0	0	0	0
>BGIBMGA007042-PA pep:novel sequence:nscaf2865:912922:945718:- gene:BGIBMGA007042 BGIBMGA007042-TA;>gi|512932642|ref|XP_004932596.1| PREDICTED: chorion peroxidase-like [Bombyx mori]	>BGIBMGA007042-PA pep:novel sequence:nscaf2865:912922:945718:- gene:BGIBMGA007042 BGIBMGA007042-TA;>gi|512932642|ref|XP_004932596.1| PREDICTED: chorion peroxidase-like [Bombyx mori]	4	4	4	3.4	150.98	7.3105e-10	2574500	539880	63489	514060	896890	355340	204900	0	0	0	0	0	81006000
>gi|512896796|ref|XP_004923996.1| PREDICTED: fatty-acid amide hydrolase 2-like [Bombyx mori];>BGIBMGA007424-PA pep:novel sequence:nscaf2883:1800620:1807703:+ gene:BGIBMGA007424 BGIBMGA007424-TA	>gi|512896796|ref|XP_004923996.1| PREDICTED: fatty-acid amide hydrolase 2-like [Bombyx mori];>BGIBMGA007424-PA pep:novel sequence:nscaf2883:1800620:1807703:+ gene:BGIBMGA007424 BGIBMGA007424-TA	2	2	2	4	58.054	0.00013629	2593600	1244700	0	0	1348900	0	0	41075000	0	0	0	0	0
>gi|512898061|ref|XP_004924306.1| PREDICTED: NAD(P)H-hydrate epimerase-like isoform X1 [Bombyx mori];>gi|512898065|ref|XP_004924307.1| PREDICTED: NAD(P)H-hydrate epimerase-like isoform X2 [Bombyx mori];>gi|512898069|ref|XP_004924308.1| PREDICTED: NAD(P)H-	>gi|512898061|ref|XP_004924306.1| PREDICTED: NAD(P)H-hydrate epimerase-like isoform X1 [Bombyx mori];>gi|512898065|ref|XP_004924307.1| PREDICTED: NAD(P)H-hydrate epimerase-like isoform X2 [Bombyx mori];>gi|512898069|ref|XP_004924308.1| PREDICTED: NAD(P)H-	2	2	2	10.5	29.495	0.00012182	2627100	0	0	0	0	2627100	0	0	0	0	0	40850000	0
>BGIBMGA014068-PA pep:novel sequence:nscaf3131:23664:27248:+ gene:BGIBMGA014068 BGIBMGA014068-TA;>gi|512936852|ref|XP_004933621.1| PREDICTED: uncharacterized protein LOC101746966 [Bombyx mori]	>BGIBMGA014068-PA pep:novel sequence:nscaf3131:23664:27248:+ gene:BGIBMGA014068 BGIBMGA014068-TA;>gi|512936852|ref|XP_004933621.1| PREDICTED: uncharacterized protein LOC101746966 [Bombyx mori]	4	4	4	3.4	143.31	1.0828e-07	2633900	327840	0	261900	1610500	433710	0	0	0	0	102760000	0	0
>BGIBMGA000875-PA pep:novel sequence:nscaf1898:12584963:12587839:- gene:BGIBMGA000875 BGIBMGA000875-TA;>gi|453056297|gb|AGG20206.1| carboxylesterase ae18 [Bombyx mori];>gi|530233692|ref|NP_001268820.1| juvenile hormone esterase-like precurs	>BGIBMGA000875-PA pep:novel sequence:nscaf1898:12584963:12587839:- gene:BGIBMGA000875 BGIBMGA000875-TA;>gi|453056297|gb|AGG20206.1| carboxylesterase ae18 [Bombyx mori];>gi|530233692|ref|NP_001268820.1| juvenile hormone esterase-like precurs	2	2	2	6.8	59.423	4.037e-05	2640500	0	0	0	0	2640500	0	0	0	0	0	66722000	0
>gi|512903659|ref|XP_004925674.1| PREDICTED: vacuolar protein sorting-associated protein 13C-like [Bombyx mori];>BGIBMGA008117-PA pep:novel sequence:nscaf2890:1398823:1455731:+ gene:BGIBMGA008117 BGIBMGA008117-TA	>gi|512903659|ref|XP_004925674.1| PREDICTED: vacuolar protein sorting-associated protein 13C-like [Bombyx mori];>BGIBMGA008117-PA pep:novel sequence:nscaf2890:1398823:1455731:+ gene:BGIBMGA008117 BGIBMGA008117-TA	8	8	8	3	365.25	7.4721e-29	2670100	856800	0	638200	188260	978750	8131.7	0	0	0	26991000	0	0
>gi|112983786|ref|NP_001037378.1| sterol carrier protein x [Bombyx mori];>gi|76576153|gb|ABA53824.1| sterol carrier protein x [Bombyx mori];>gi|47834964|gb|AAT39117.1| sterol carrier protein X, partial [Bombyx mori]	>gi|112983786|ref|NP_001037378.1| sterol carrier protein x [Bombyx mori];>gi|76576153|gb|ABA53824.1| sterol carrier protein x [Bombyx mori];>gi|47834964|gb|AAT39117.1| sterol carrier protein X, partial [Bombyx mori]	12	1	1	34.3	57.879	1.9927e-133	2673100	0	0	0	0	0	2673100	0	0	0	0	0	364420000
>gi|512886980|ref|XP_004921846.1| PREDICTED: DNA replication licensing factor Mcm5-like [Bombyx mori];>BGIBMGA005151-PA pep:novel sequence:nscaf2823:2842616:2850454:+ gene:BGIBMGA005151 BGIBMGA005151-TA	>gi|512886980|ref|XP_004921846.1| PREDICTED: DNA replication licensing factor Mcm5-like [Bombyx mori];>BGIBMGA005151-PA pep:novel sequence:nscaf2823:2842616:2850454:+ gene:BGIBMGA005151 BGIBMGA005151-TA	2	2	2	3.4	79.595	0.00015176	2679300	369250	0	0	1926400	383640	0	0	0	0	67966000	0	0
>gi|512898107|ref|XP_004924318.1| PREDICTED: pseudouridylate synthase 7 homolog [Bombyx mori];>BGIBMGA010884-PA pep:novel sequence:nscaf3005:328312:338619:+ gene:BGIBMGA010884 BGIBMGA010884-TA	>gi|512898107|ref|XP_004924318.1| PREDICTED: pseudouridylate synthase 7 homolog [Bombyx mori];>BGIBMGA010884-PA pep:novel sequence:nscaf3005:328312:338619:+ gene:BGIBMGA010884 BGIBMGA010884-TA	2	2	2	5.3	57.642	4.0894e-05	2718800	1516900	0	0	0	0	1201900	50059000	0	0	0	0	0
>gi|512913273|ref|XP_004927856.1| PREDICTED: translation initiation factor eIF-2B subunit epsilon-like isoform X1 [Bombyx mori];>gi|512913277|ref|XP_004927857.1| PREDICTED: translation initiation factor eIF-2B subunit epsilon-like isoform X2 [Bombyx mori]	>gi|512913273|ref|XP_004927856.1| PREDICTED: translation initiation factor eIF-2B subunit epsilon-like isoform X1 [Bombyx mori];>gi|512913277|ref|XP_004927857.1| PREDICTED: translation initiation factor eIF-2B subunit epsilon-like isoform X2 [Bombyx mori]	2	2	2	4.3	72.455	2.3427e-07	2725400	0	0	1966300	706000	0	53114	0	0	88994000	0	0	0
>BGIBMGA003539-PA pep:novel sequence:nscaf2674:2747915:2761328:- gene:BGIBMGA003539 BGIBMGA003539-TA;>gi|512922262|ref|XP_004930077.1| PREDICTED: superkiller viralicidic activity 2-like 2-like [Bombyx mori]	>BGIBMGA003539-PA pep:novel sequence:nscaf2674:2747915:2761328:- gene:BGIBMGA003539 BGIBMGA003539-TA;>gi|512922262|ref|XP_004930077.1| PREDICTED: superkiller viralicidic activity 2-like 2-like [Bombyx mori]	3	3	3	3.3	116.56	2.0679e-07	2735600	0	0	479540	0	2256000	0	0	0	0	0	124970000	0
>BGIBMGA002521-PA pep:novel sequence:nscaf2511:3929359:3930939:+ gene:BGIBMGA002521 BGIBMGA002521-TA	>BGIBMGA002521-PA pep:novel sequence:nscaf2511:3929359:3930939:+ gene:BGIBMGA002521 BGIBMGA002521-TA	2	2	2	3.8	57.252	0.00039979	2738400	0	0	2738400	0	0	0	0	0	120300000	0	0	0
>gi|512892098|ref|XP_004922846.1| PREDICTED: collagenase-like [Bombyx mori];>BGIBMGA009528-PA pep:novel sequence:nscaf2953:3401675:3403521:+ gene:BGIBMGA009528 BGIBMGA009528-TA	>gi|512892098|ref|XP_004922846.1| PREDICTED: collagenase-like [Bombyx mori];>BGIBMGA009528-PA pep:novel sequence:nscaf2953:3401675:3403521:+ gene:BGIBMGA009528 BGIBMGA009528-TA	1	1	1	4.2	31.116	0.0013117	2739000	0	0	2739000	0	0	0	0	0	58338000	0	0	0
>gi|512890964|ref|XP_004922603.1| PREDICTED: dystonin-like [Bombyx mori];>BGIBMGA004415-PA pep:novel sequence:nscaf2795:789840:817972:- gene:BGIBMGA004415 BGIBMGA004415-TA;>BGIBMGA004416-PA pep:novel sequence:nscaf2795:754934:789285:- ge	>gi|512890964|ref|XP_004922603.1| PREDICTED: dystonin-like [Bombyx mori]	17	17	17	4.3	545.43	6.8508e-59	2739100	148420	110780	461330	1212500	560360	245680	0	0	0	0	173180000	0
>gi|512934184|ref|XP_004932972.1| PREDICTED: uncharacterized protein LOC101736905 [Bombyx mori];>BGIBMGA012077-PA pep:novel sequence:nscaf3034:239252:267935:+ gene:BGIBMGA012077 BGIBMGA012077-TA	>gi|512934184|ref|XP_004932972.1| PREDICTED: uncharacterized protein LOC101736905 [Bombyx mori];>BGIBMGA012077-PA pep:novel sequence:nscaf3034:239252:267935:+ gene:BGIBMGA012077 BGIBMGA012077-TA	4	4	4	3.3	209.51	1.9507e-11	2753500	517550	141110	283230	673780	560710	577130	0	0	0	0	0	280620000
>gi|253721943|gb|ACT34035.1| DnaJ-1 [Bombyx mori];>gi|255652879|ref|NP_001157380.1| DnaJ (Hsp40) homolog 1 [Bombyx mori];>gi|378465681|gb|AFC01215.1| DnaJ-1 [Bombyx mori];>BGIBMGA006196-PA pep:novel sequence:nscaf2847:7317610:7318551:+ gene:BGIBMGA0061	>gi|253721943|gb|ACT34035.1| DnaJ-1 [Bombyx mori];>gi|255652879|ref|NP_001157380.1| DnaJ (Hsp40) homolog 1 [Bombyx mori];>gi|378465681|gb|AFC01215.1| DnaJ-1 [Bombyx mori];>BGIBMGA006196-PA pep:novel sequence:nscaf2847:7317610:7318551:+ gene:BGIBMGA0061	2	2	2	5.4	45.53	7.3015e-05	2763500	0	0	2763500	0	0	0	0	0	88288000	0	0	0
>gi|512899511|ref|XP_004924663.1| PREDICTED: E3 SUMO-protein ligase RanBP2-like [Bombyx mori];>BGIBMGA007513-PA pep:novel sequence:nscaf2887:1117712:1132009:- gene:BGIBMGA007513 BGIBMGA007513-TA;>BGIBMGA010436-PA pep:novel sequence:nscaf2	>gi|512899511|ref|XP_004924663.1| PREDICTED: E3 SUMO-protein ligase RanBP2-like [Bombyx mori];>BGIBMGA007513-PA pep:novel sequence:nscaf2887:1117712:1132009:- gene:BGIBMGA007513 BGIBMGA007513-TA	8	8	8	3.5	323.13	5.2351e-21	2770800	618770	1063500	526870	287090	236580	38055	107670000	0	0	0	0	0
>BGIBMGA002478-PA pep:novel sequence:nscaf2511:1629712:1634165:+ gene:BGIBMGA002478 BGIBMGA002478-TA;>gi|110174953|gb|ABG54283.1| eIF2B-alpha-like protein [Bombyx mori];>gi|112983334|ref|NP_001037650.1| methylthioribose-1-phosphate isomeras	>BGIBMGA002478-PA pep:novel sequence:nscaf2511:1629712:1634165:+ gene:BGIBMGA002478 BGIBMGA002478-TA;>gi|110174953|gb|ABG54283.1| eIF2B-alpha-like protein [Bombyx mori];>gi|112983334|ref|NP_001037650.1| methylthioribose-1-phosphate isomeras	2	2	2	6.5	38.492	3.6141e-05	2775000	0	0	2775000	0	0	0	0	0	99741000	0	0	0
>BGIBMGA006476-PA pep:novel sequence:nscaf2853:2112120:2134007:+ gene:BGIBMGA006476 BGIBMGA006476-TA;>gi|512924318|ref|XP_004930566.1| PREDICTED: cleavage stimulation factor subunit 2 tau variant isoform X1 [Bombyx mori];>gi|512924322|ref|X	>BGIBMGA006476-PA pep:novel sequence:nscaf2853:2112120:2134007:+ gene:BGIBMGA006476 BGIBMGA006476-TA;>gi|512924318|ref|XP_004930566.1| PREDICTED: cleavage stimulation factor subunit 2 tau variant isoform X1 [Bombyx mori];>gi|512924322|ref|X	2	2	2	4.2	69.082	1.3487e-07	2782200	941340	0	1840900	0	0	0	34830000	0	0	0	0	0
>BGIBMGA005131-PA pep:novel sequence:nscaf2823:1951268:1963838:+ gene:BGIBMGA005131 BGIBMGA005131-TA	>BGIBMGA005131-PA pep:novel sequence:nscaf2823:1951268:1963838:+ gene:BGIBMGA005131 BGIBMGA005131-TA	3	3	3	1.7	206.84	1.0803e-09	2788400	485430	96812	0	1989900	216300	0	0	0	0	167290000	0	0
>gi|512891281|ref|XP_004922655.1| PREDICTED: probable protein phosphatase 2C T23F11.1-like isoform X1 [Bombyx mori];>BGIBMGA009233-PA pep:novel sequence:nscaf2943:1710563:1724301:- gene:BGIBMGA009233 BGIBMGA009233-TA;>gi|512891287|ref|XP_00	>gi|512891281|ref|XP_004922655.1| PREDICTED: probable protein phosphatase 2C T23F11.1-like isoform X1 [Bombyx mori];>BGIBMGA009233-PA pep:novel sequence:nscaf2943:1710563:1724301:- gene:BGIBMGA009233 BGIBMGA009233-TA;>gi|512891287|ref|XP_00	2	2	2	8.3	37.731	7.6816e-06	2790500	2790500	0	0	0	0	0	58600000	0	0	0	0	0
>BGIBMGA008421-PA pep:novel sequence:nscaf2902:734902:766259:+ gene:BGIBMGA008421 BGIBMGA008421-TA;>gi|512915380|ref|XP_004928375.1| PREDICTED: indole-3-acetaldehyde oxidase-like [Bombyx mori]	>BGIBMGA008421-PA pep:novel sequence:nscaf2902:734902:766259:+ gene:BGIBMGA008421 BGIBMGA008421-TA;>gi|512915380|ref|XP_004928375.1| PREDICTED: indole-3-acetaldehyde oxidase-like [Bombyx mori]	2	2	2	2.3	134.17	2.834e-06	2793600	2793600	0	0	0	0	0	184380000	0	0	0	0	0
>gi|512921823|ref|XP_004929969.1| PREDICTED: ras-related protein Rab-21-like [Bombyx mori]	>gi|512921823|ref|XP_004929969.1| PREDICTED: ras-related protein Rab-21-like [Bombyx mori]	1	1	1	7.5	21.088	0.00018362	2793700	0	0	0	0	2793700	0	0	0	0	0	35296000	0
>gi|512897110|ref|XP_004924073.1| PREDICTED: tubulin-specific chaperone D-like [Bombyx mori];>BGIBMGA012514-PA pep:novel sequence:nscaf3045:2169108:2194004:+ gene:BGIBMGA012514 BGIBMGA012514-TA	>gi|512897110|ref|XP_004924073.1| PREDICTED: tubulin-specific chaperone D-like [Bombyx mori];>BGIBMGA012514-PA pep:novel sequence:nscaf3045:2169108:2194004:+ gene:BGIBMGA012514 BGIBMGA012514-TA	4	4	4	4.9	126.9	4.9956e-14	2804000	673650	0	1315700	0	507300	307260	0	0	108590000	0	0	0
>BGIBMGA005040-PA pep:novel sequence:nscaf2823:2985029:2985994:- gene:BGIBMGA005040 BGIBMGA005040-TA;>gi|512887050|ref|XP_004921858.1| PREDICTED: transforming acidic coiled-coil-containing protein 2-like [Bombyx mori]	>BGIBMGA005040-PA pep:novel sequence:nscaf2823:2985029:2985994:- gene:BGIBMGA005040 BGIBMGA005040-TA;>gi|512887050|ref|XP_004921858.1| PREDICTED: transforming acidic coiled-coil-containing protein 2-like [Bombyx mori]	2	2	2	8.1	36.3	0.0010303	2804500	0	0	305630	0	2498800	0	0	0	0	0	53427000	0
>BGIBMGA007254-PA pep:novel sequence:nscaf2876:1468979:1482896:- gene:BGIBMGA007254 BGIBMGA007254-TA;>gi|112984054|ref|NP_001037422.1| yellow-d precursor [Bombyx mori];>gi|379046450|gb|AFC87786.1| yellow-d [Bombyx mori];>gi|86450717|gb|ABC9	>BGIBMGA007254-PA pep:novel sequence:nscaf2876:1468979:1482896:- gene:BGIBMGA007254 BGIBMGA007254-TA;>gi|112984054|ref|NP_001037422.1| yellow-d precursor [Bombyx mori];>gi|379046450|gb|AFC87786.1| yellow-d [Bombyx mori];>gi|86450717|gb|ABC9	2	2	2	6.8	53.031	3.0403e-13	2804600	0	0	666820	2137800	0	0	0	0	0	43328000	0	0
>gi|512910737|ref|XP_004927244.1| PREDICTED: DNA replication licensing factor MCM4-like [Bombyx mori];>BGIBMGA002763-PA pep:novel sequence:nscaf2564:117649:122972:+ gene:BGIBMGA002763 BGIBMGA002763-TA	>gi|512910737|ref|XP_004927244.1| PREDICTED: DNA replication licensing factor MCM4-like [Bombyx mori];>BGIBMGA002763-PA pep:novel sequence:nscaf2564:117649:122972:+ gene:BGIBMGA002763 BGIBMGA002763-TA	1	1	1	3.4	45.065	2.7963e-07	2813700	0	0	0	1563200	1250500	0	0	0	0	0	38889000	0
>gi|302190084|dbj|BAJ14102.1| elongator complex protein 1 [Bombyx mori];>gi|304307733|ref|NP_001182006.1| elongator complex protein 1 [Bombyx mori];>BGIBMGA001538-PA pep:novel sequence:nscaf2136:4138514:4142000:+ gene:BGIBMGA001538 BGIBMGA0	>gi|302190084|dbj|BAJ14102.1| elongator complex protein 1 [Bombyx mori];>gi|304307733|ref|NP_001182006.1| elongator complex protein 1 [Bombyx mori]	5	5	5	5	146.73	1.1984e-14	2818700	869380	0	198600	589300	1161400	0	0	0	0	0	83524000	0
>BGIBMGA000481-PA pep:novel sequence:nscaf1690:7789600:7791384:- gene:BGIBMGA000481 BGIBMGA000481-TA;>gi|512921696|ref|XP_004929937.1| PREDICTED: sulfhydryl oxidase 1-like [Bombyx mori]	>BGIBMGA000481-PA pep:novel sequence:nscaf1690:7789600:7791384:- gene:BGIBMGA000481 BGIBMGA000481-TA;>gi|512921696|ref|XP_004929937.1| PREDICTED: sulfhydryl oxidase 1-like [Bombyx mori]	2	2	2	4	67.776	3.4313e-07	2834800	0	0	450900	1174200	1209600	0	0	0	0	0	37618000	0
>gi|512917698|ref|XP_004928951.1| PREDICTED: serine protease gd-like [Bombyx mori];>BGIBMGA013049-PA pep:novel sequence:nscaf3058:6172394:6178382:+ gene:BGIBMGA013049 BGIBMGA013049-TA;>BGIBMGA013048-PA pep:novel sequence:nscaf3058:6156587	>gi|512917698|ref|XP_004928951.1| PREDICTED: serine protease gd-like [Bombyx mori];>BGIBMGA013049-PA pep:novel sequence:nscaf3058:6172394:6178382:+ gene:BGIBMGA013049 BGIBMGA013049-TA;>BGIBMGA013048-PA pep:novel sequence:nscaf3058:6156587	2	2	2	6	67.397	3.442e-14	2835300	1452100	0	1117900	0	0	265320	0	0	0	0	0	45816000
>BGIBMGA014158-PA pep:novel sequence:nscaf481:336359:343446:- gene:BGIBMGA014158 BGIBMGA014158-TA;>gi|512906277|ref|XP_004926156.1| PREDICTED: uncharacterized protein LOC101735598 [Bombyx mori]	>BGIBMGA014158-PA pep:novel sequence:nscaf481:336359:343446:- gene:BGIBMGA014158 BGIBMGA014158-TA;>gi|512906277|ref|XP_004926156.1| PREDICTED: uncharacterized protein LOC101735598 [Bombyx mori]	1	1	1	2.9	49.61	0.00024132	2839200	1782300	0	0	0	1056900	0	0	0	0	0	28761000	0
>BGIBMGA000924-PA pep:novel sequence:nscaf1898:10250716:10252167:- gene:BGIBMGA000924 BGIBMGA000924-TA;>gi|512913415|ref|XP_004927890.1| PREDICTED: 39S ribosomal protein L22, mitochondrial-like [Bombyx mori]	>BGIBMGA000924-PA pep:novel sequence:nscaf1898:10250716:10252167:- gene:BGIBMGA000924 BGIBMGA000924-TA;>gi|512913415|ref|XP_004927890.1| PREDICTED: 39S ribosomal protein L22, mitochondrial-like [Bombyx mori]	1	1	1	5.9	23.909	0.003007	2841500	0	0	0	2841500	0	0	0	0	0	34128000	0	0
>gi|148298867|ref|NP_001091827.1| LSM1-like protein [Bombyx mori];>gi|95102704|gb|ABF51290.1| LSM1-like protein [Bombyx mori]	>gi|148298867|ref|NP_001091827.1| LSM1-like protein [Bombyx mori];>gi|95102704|gb|ABF51290.1| LSM1-like protein [Bombyx mori]	1	1	1	14.5	15.602	0.0015261	2844600	0	0	0	2844600	0	0	0	0	0	19218000	0	0
>gi|512921261|ref|XP_004929834.1| PREDICTED: protein disulfide-isomerase A5-like isoform X1 [Bombyx mori];>gi|512921265|ref|XP_004929835.1| PREDICTED: protein disulfide-isomerase A5-like isoform X2 [Bombyx mori];>BGIBMGA000661-PA pep:novel sequence:nsca	>gi|512921261|ref|XP_004929834.1| PREDICTED: protein disulfide-isomerase A5-like isoform X1 [Bombyx mori];>gi|512921265|ref|XP_004929835.1| PREDICTED: protein disulfide-isomerase A5-like isoform X2 [Bombyx mori];>BGIBMGA000661-PA pep:novel sequence:nsca	3	3	3	4.7	75.094	2.2021e-07	2845400	962150	451700	0	1431500	0	0	0	139840000	0	0	0	0
>BGIBMGA010356-PA pep:novel sequence:nscaf2993:8155294:8163726:- gene:BGIBMGA010356 BGIBMGA010356-TA;>gi|223702452|gb|ACN21657.1| synaptotagmin I isoform A [Bombyx mori];>gi|237648990|ref|NP_001153672.1| synaptotagmin I [Bombyx mori]	>BGIBMGA010356-PA pep:novel sequence:nscaf2993:8155294:8163726:- gene:BGIBMGA010356 BGIBMGA010356-TA;>gi|223702452|gb|ACN21657.1| synaptotagmin I isoform A [Bombyx mori];>gi|237648990|ref|NP_001153672.1| synaptotagmin I [Bombyx mori]	3	3	3	10	48.324	3.0133e-18	2852400	0	221020	0	0	2631400	0	0	0	0	0	61376000	0
>gi|512930862|ref|XP_004932165.1| PREDICTED: LOW QUALITY PROTEIN: G protein-coupled receptor kinase 1-like [Bombyx mori];>BGIBMGA005333-PA pep:novel sequence:nscaf2828:3887023:3907403:- gene:BGIBMGA005333 BGIBMGA005333-TA	>gi|512930862|ref|XP_004932165.1| PREDICTED: LOW QUALITY PROTEIN: G protein-coupled receptor kinase 1-like [Bombyx mori];>BGIBMGA005333-PA pep:novel sequence:nscaf2828:3887023:3907403:- gene:BGIBMGA005333 BGIBMGA005333-TA	1	1	1	1.3	80.515	0.0003739	2856800	0	86107	277060	1502700	910570	80327	0	0	0	0	0	17156000
>gi|512930439|ref|XP_004932068.1| PREDICTED: inositol polyphosphate 5-phosphatase K-like [Bombyx mori];>BGIBMGA005398-PA pep:novel sequence:nscaf2828:260841:263579:- gene:BGIBMGA005398 BGIBMGA005398-TA	>gi|512930439|ref|XP_004932068.1| PREDICTED: inositol polyphosphate 5-phosphatase K-like [Bombyx mori]	3	3	3	9	55.514	1.2972e-06	2869900	826990	0	0	2042900	0	0	0	0	0	52139000	0	0
>BGIBMGA010114-PA pep:novel sequence:nscaf2986:4142942:4150566:- gene:BGIBMGA010114 BGIBMGA010114-TA;>gi|512927571|ref|XP_004931368.1| PREDICTED: uncharacterized protein LOC101736683 [Bombyx mori];>BGIBMGA010116-PA pep:novel sequence:nsca	>BGIBMGA010114-PA pep:novel sequence:nscaf2986:4142942:4150566:- gene:BGIBMGA010114 BGIBMGA010114-TA;>gi|512927571|ref|XP_004931368.1| PREDICTED: uncharacterized protein LOC101736683 [Bombyx mori];>BGIBMGA010116-PA pep:novel sequence:nsca	2	2	2	6.2	39.155	0.00022373	2887700	1293500	0	0	0	1594200	0	34925000	0	0	0	0	0
>BGIBMGA002979-PA pep:novel sequence:nscaf2589:5400637:5401461:- gene:BGIBMGA002979 BGIBMGA002979-TA;>gi|512926045|ref|XP_004930987.1| PREDICTED: carbonyl reductase [NADPH] 1-like [Bombyx mori]	>BGIBMGA002979-PA pep:novel sequence:nscaf2589:5400637:5401461:- gene:BGIBMGA002979 BGIBMGA002979-TA;>gi|512926045|ref|XP_004930987.1| PREDICTED: carbonyl reductase [NADPH] 1-like [Bombyx mori]	3	3	3	13.1	30.883	1.0303e-05	2889900	0	0	648530	0	2241300	0	0	0	0	0	41387000	0
>BGIBMGA006972-PA pep:novel sequence:nscaf2865:5412515:5417480:- gene:BGIBMGA006972 BGIBMGA006972-TA;>gi|114052703|ref|NP_001040491.1| estrogen sulfotransferase [Bombyx mori];>gi|118496042|dbj|BAF37537.1| sulfotransferase [Bombyx mori];>gi|	>BGIBMGA006972-PA pep:novel sequence:nscaf2865:5412515:5417480:- gene:BGIBMGA006972 BGIBMGA006972-TA;>gi|114052703|ref|NP_001040491.1| estrogen sulfotransferase [Bombyx mori];>gi|118496042|dbj|BAF37537.1| sulfotransferase [Bombyx mori];>gi|	1	1	1	4.9	38.172	3.2072e-08	2912200	0	0	0	0	2912200	0	0	0	0	0	70756000	0
>gi|512896449|ref|XP_004923914.1| PREDICTED: uncharacterized protein LOC101744356, partial [Bombyx mori]	>gi|512896449|ref|XP_004923914.1| PREDICTED: uncharacterized protein LOC101744356, partial [Bombyx mori]	2	2	2	3.2	69.434	0.00046809	2913700	2473300	0	0	0	440350	0	0	0	0	0	17546000	0
>gi|512925110|ref|XP_004930758.1| PREDICTED: acetyl-CoA carboxylase-like [Bombyx mori];>BGIBMGA011223-PA pep:novel sequence:nscaf3026:4100399:4125284:- gene:BGIBMGA011223 BGIBMGA011223-TA;>BGIBMGA011222-PA pep:novel sequence:nscaf3026:413	>gi|512925110|ref|XP_004930758.1| PREDICTED: acetyl-CoA carboxylase-like [Bombyx mori];>BGIBMGA011223-PA pep:novel sequence:nscaf3026:4100399:4125284:- gene:BGIBMGA011223 BGIBMGA011223-TA	10	10	10	5.5	265.82	2.4948e-27	2915500	690020	0	693160	541930	467450	522950	0	0	82536000	33509000	126550000	0
>BGIBMGA011088-PA pep:novel sequence:nscaf3015:4247001:4261365:+ gene:BGIBMGA011088 BGIBMGA011088-TA;>gi|304421476|gb|ADM32537.1| p90srk [Bombyx mori];>gi|321400071|ref|NP_001189457.1| ribosomal protein S6 kinase, 90 kDa [Bombyx mori]	>BGIBMGA011088-PA pep:novel sequence:nscaf3015:4247001:4261365:+ gene:BGIBMGA011088 BGIBMGA011088-TA;>gi|304421476|gb|ADM32537.1| p90srk [Bombyx mori];>gi|321400071|ref|NP_001189457.1| ribosomal protein S6 kinase, 90 kDa [Bombyx mori]	3	3	3	4.2	84.569	1.4589e-11	2917500	1474100	98240	0	1156600	0	188590	0	0	0	44279000	0	0
>BGIBMGA001009-PA pep:novel sequence:nscaf1898:5658744:5672002:- gene:BGIBMGA001009 BGIBMGA001009-TA;>gi|512913033|ref|XP_004927801.1| PREDICTED: protein PTCD3 homolog, mitochondrial-like [Bombyx mori]	>BGIBMGA001009-PA pep:novel sequence:nscaf1898:5658744:5672002:- gene:BGIBMGA001009 BGIBMGA001009-TA;>gi|512913033|ref|XP_004927801.1| PREDICTED: protein PTCD3 homolog, mitochondrial-like [Bombyx mori]	5	5	5	7	91.708	2.8556e-20	2921100	977530	621810	898570	0	0	423210	0	0	74163000	0	0	0
>BGIBMGA006812-PA pep:novel sequence:nscaf2859:1343880:1358556:- gene:BGIBMGA006812 BGIBMGA006812-TA;>gi|512900335|ref|XP_004924866.1| PREDICTED: allantoinase-like [Bombyx mori]	>BGIBMGA006812-PA pep:novel sequence:nscaf2859:1343880:1358556:- gene:BGIBMGA006812 BGIBMGA006812-TA;>gi|512900335|ref|XP_004924866.1| PREDICTED: allantoinase-like [Bombyx mori]	2	2	2	6	51.932	0.00011827	2936500	0	0	0	0	2936500	0	0	0	0	0	71346000	0
>BGIBMGA004697-PA pep:novel sequence:nscaf2813:80505:120403:- gene:BGIBMGA004697 BGIBMGA004697-TA;>gi|512907773|ref|XP_004926526.1| PREDICTED: afadin-like [Bombyx mori]	>BGIBMGA004697-PA pep:novel sequence:nscaf2813:80505:120403:- gene:BGIBMGA004697 BGIBMGA004697-TA;>gi|512907773|ref|XP_004926526.1| PREDICTED: afadin-like [Bombyx mori]	2	2	2	1.5	202.47	0.0001047	2945300	0	0	0	146800	2798500	0	0	0	0	11130000	0	0
>BGIBMGA007518-PA pep:novel sequence:nscaf2887:1007278:1008633:- gene:BGIBMGA007518 BGIBMGA007518-TA;>gi|512899479|ref|XP_004924655.1| PREDICTED: TAR DNA-binding protein 43-like [Bombyx mori]	>BGIBMGA007518-PA pep:novel sequence:nscaf2887:1007278:1008633:- gene:BGIBMGA007518 BGIBMGA007518-TA;>gi|512899479|ref|XP_004924655.1| PREDICTED: TAR DNA-binding protein 43-like [Bombyx mori]	3	3	3	8	48.91	6.679e-05	2956600	1028300	0	1399700	0	0	528660	0	0	0	0	0	40840000
>gi|512919359|ref|XP_004929356.1| PREDICTED: serine/threonine-protein kinase svkA-like [Bombyx mori];>BGIBMGA006001-PA pep:novel sequence:nscaf2847:4593912:4607841:- gene:BGIBMGA006001 BGIBMGA006001-TA	>gi|512919359|ref|XP_004929356.1| PREDICTED: serine/threonine-protein kinase svkA-like [Bombyx mori];>BGIBMGA006001-PA pep:novel sequence:nscaf2847:4593912:4607841:- gene:BGIBMGA006001 BGIBMGA006001-TA	2	2	2	2.9	93.414	0.00017828	2960600	0	0	0	2407300	553310	0	0	0	0	0	25274000	0
>BGIBMGA001335-PA pep:novel sequence:nscaf1986:31878:33653:+ gene:BGIBMGA001335 BGIBMGA001335-TA;>gi|512937099|ref|XP_004933683.1| PREDICTED: tRNA-dihydrouridine(47) synthase [NAD(P)(+)]-like [Bombyx mori]	>BGIBMGA001335-PA pep:novel sequence:nscaf1986:31878:33653:+ gene:BGIBMGA001335 BGIBMGA001335-TA;>gi|512937099|ref|XP_004933683.1| PREDICTED: tRNA-dihydrouridine(47) synthase [NAD(P)(+)]-like [Bombyx mori]	1	1	1	2.2	67.663	0.00099732	2990800	0	0	0	2042000	769150	179650	0	0	0	0	0	31023000
>BGIBMGA012119-PA pep:novel sequence:nscaf3034:3580464:3586763:+ gene:BGIBMGA012119 BGIBMGA012119-TA;>gi|512934061|ref|XP_004932942.1| PREDICTED: integrin-linked protein kinase-like [Bombyx mori]	>BGIBMGA012119-PA pep:novel sequence:nscaf3034:3580464:3586763:+ gene:BGIBMGA012119 BGIBMGA012119-TA;>gi|512934061|ref|XP_004932942.1| PREDICTED: integrin-linked protein kinase-like [Bombyx mori]	3	3	3	9.1	51.03	2.0089e-12	2991200	1330800	151610	0	0	1508800	0	0	29869000	0	0	0	0
>gi|512894908|ref|XP_004923544.1| PREDICTED: probable 2-oxoglutarate dehydrogenase E1 component DHKTD1 homolog, mitochondrial-like isoform X1 [Bombyx mori];>gi|512894912|ref|XP_004923545.1| PREDICTED: probable 2-oxoglutarate dehydrogenase E1 component DHK	>gi|512894908|ref|XP_004923544.1| PREDICTED: probable 2-oxoglutarate dehydrogenase E1 component DHKTD1 homolog, mitochondrial-like isoform X1 [Bombyx mori];>gi|512894912|ref|XP_004923545.1| PREDICTED: probable 2-oxoglutarate dehydrogenase E1 component DHK	2	2	2	3.3	104.52	0.00020713	2991400	0	0	0	2001000	865960	124450	0	0	0	0	41238000	0
>BGIBMGA002719-PA pep:novel sequence:nscaf2529:5049644:5063796:+ gene:BGIBMGA002719 BGIBMGA002719-TA;>gi|512931876|ref|XP_004932408.1| PREDICTED: translation initiation factor eIF-2B subunit delta-like [Bombyx mori]	>BGIBMGA002719-PA pep:novel sequence:nscaf2529:5049644:5063796:+ gene:BGIBMGA002719 BGIBMGA002719-TA;>gi|512931876|ref|XP_004932408.1| PREDICTED: translation initiation factor eIF-2B subunit delta-like [Bombyx mori]	2	2	2	3.5	80.146	0.00027837	3002200	2697700	0	304530	0	0	0	0	0	17432000	0	0	0
>BGIBMGA010045-PA pep:novel sequence:nscaf2983:157373:158221:+ gene:BGIBMGA010045 BGIBMGA010045-TA;>gi|512893827|ref|XP_004923276.1| PREDICTED: uncharacterized protein LOC101740487 [Bombyx mori]	>BGIBMGA010045-PA pep:novel sequence:nscaf2983:157373:158221:+ gene:BGIBMGA010045 BGIBMGA010045-TA;>gi|512893827|ref|XP_004923276.1| PREDICTED: uncharacterized protein LOC101740487 [Bombyx mori]	4	2	2	16.3	31.785	3.7836e-13	3008200	0	426050	1054700	0	1134800	392660	0	47963000	0	0	0	0
>BGIBMGA005124-PA pep:novel sequence:nscaf2823:1582886:1600727:+ gene:BGIBMGA005124 BGIBMGA005124-TA;>gi|512886702|ref|XP_004921802.1| PREDICTED: serine/threonine-protein phosphatase 2A 56 kDa regulatory subunit delta isoform-like [Bombyx m	>BGIBMGA005124-PA pep:novel sequence:nscaf2823:1582886:1600727:+ gene:BGIBMGA005124 BGIBMGA005124-TA;>gi|512886702|ref|XP_004921802.1| PREDICTED: serine/threonine-protein phosphatase 2A 56 kDa regulatory subunit delta isoform-like [Bombyx m	3	1	1	4.5	72.746	1.0178e-07	3013800	0	0	1206600	688110	1119100	0	0	0	0	0	40240000	0
>BGIBMGA013499-PA pep:novel sequence:nscaf3075:158526:163228:- gene:BGIBMGA013499 BGIBMGA013499-TA;>gi|512906636|ref|XP_004926246.1| PREDICTED: COP9 signalosome complex subunit 2-like [Bombyx mori]	>BGIBMGA013499-PA pep:novel sequence:nscaf3075:158526:163228:- gene:BGIBMGA013499 BGIBMGA013499-TA;>gi|512906636|ref|XP_004926246.1| PREDICTED: COP9 signalosome complex subunit 2-like [Bombyx mori]	3	3	3	6.8	51.242	5.0366e-05	3015700	1708600	164040	0	0	1143000	0	46132000	0	0	0	0	0
>gi|347543546|dbj|BAK82317.1| apolipophorin precursor protein [Bombyx mori]	>gi|347543546|dbj|BAK82317.1| apolipophorin precursor protein [Bombyx mori]	179	3	3	51.1	369.19	0	3020100	731060	91337	0	0	1592000	605720	116990000	0	0	0	184810000	860300000
>BGIBMGA000307-PA pep:novel sequence:nscaf1681:1661872:1673460:- gene:BGIBMGA000307 BGIBMGA000307-TA;>gi|512930275|ref|XP_004932026.1| PREDICTED: carboxypeptidase E-like [Bombyx mori]	>BGIBMGA000307-PA pep:novel sequence:nscaf1681:1661872:1673460:- gene:BGIBMGA000307 BGIBMGA000307-TA;>gi|512930275|ref|XP_004932026.1| PREDICTED: carboxypeptidase E-like [Bombyx mori]	3	3	3	8.3	54.33	2.757e-09	3040300	0	0	614730	2425600	0	0	0	0	0	58265000	0	0
>BGIBMGA003351-PA pep:novel sequence:nscaf2655:945857:958711:- gene:BGIBMGA003351 BGIBMGA003351-TA;>gi|112982871|ref|NP_001036918.1| minichromosome maintenance complex component 7 [Bombyx mori];>gi|311819826|emb|CBX85427.1| unnamed protein	>BGIBMGA003351-PA pep:novel sequence:nscaf2655:945857:958711:- gene:BGIBMGA003351 BGIBMGA003351-TA;>gi|112982871|ref|NP_001036918.1| minichromosome maintenance complex component 7 [Bombyx mori];>gi|311819826|emb|CBX85427.1| unnamed protein	2	2	2	3.8	81.344	1.4649e-06	3042200	1221400	0	403750	928450	488580	0	58629000	0	0	0	0	0
>BGIBMGA013738-PA pep:novel sequence:nscaf3097:2800487:2809863:- gene:BGIBMGA013738 BGIBMGA013738-TA;>gi|512894680|ref|XP_004923488.1| PREDICTED: transmembrane protease serine 11A-like [Bombyx mori];>gi|512894617|ref|XP_004923473.1| PREDICT	>BGIBMGA013738-PA pep:novel sequence:nscaf3097:2800487:2809863:- gene:BGIBMGA013738 BGIBMGA013738-TA;>gi|512894680|ref|XP_004923488.1| PREDICTED: transmembrane protease serine 11A-like [Bombyx mori];>gi|512894617|ref|XP_004923473.1| PREDICT	2	2	2	6.4	55.986	6.0515e-22	3058300	0	0	536280	2146200	375840	0	0	0	0	0	9496700	0
>BGIBMGA008978-PA pep:novel sequence:nscaf2930:2260702:2263402:+ gene:BGIBMGA008978 BGIBMGA008978-TA;>gi|223670788|dbj|BAH22627.1| possible precursor of neuropeptides [Bombyx mori];>gi|237648970|ref|NP_001153662.1| putative neuropeptide pre	>BGIBMGA008978-PA pep:novel sequence:nscaf2930:2260702:2263402:+ gene:BGIBMGA008978 BGIBMGA008978-TA;>gi|223670788|dbj|BAH22627.1| possible precursor of neuropeptides [Bombyx mori];>gi|237648970|ref|NP_001153662.1| putative neuropeptide pre	2	2	2	5.9	42.01	2.7522e-05	3080700	0	259070	2465600	0	0	356030	0	0	62361000	0	0	0
>gi|512897030|ref|XP_004924053.1| PREDICTED: uncharacterized threonine-rich GPI-anchored glycoprotein PJ4664.02-like [Bombyx mori];>BGIBMGA012483-PA pep:novel sequence:nscaf3045:248224:264327:- gene:BGIBMGA012483 BGIBMGA012483-TA	>gi|512897030|ref|XP_004924053.1| PREDICTED: uncharacterized threonine-rich GPI-anchored glycoprotein PJ4664.02-like [Bombyx mori];>BGIBMGA012483-PA pep:novel sequence:nscaf3045:248224:264327:- gene:BGIBMGA012483 BGIBMGA012483-TA	1	1	1	0.8	146.48	0.0022479	3081800	0	0	0	3081800	0	0	0	0	0	201270000	0	0
>gi|343227663|gb|AEM17060.1| 3-dehydroecdysone 3alpha-reductase [Bombyx mori];>gi|379699046|ref|NP_001243997.1| 3-dehydroecdysone 3alpha-reductase [Bombyx mori]	>gi|343227663|gb|AEM17060.1| 3-dehydroecdysone 3alpha-reductase [Bombyx mori];>gi|379699046|ref|NP_001243997.1| 3-dehydroecdysone 3alpha-reductase [Bombyx mori]	4	2	1	22.4	26.304	8.5687e-22	3089500	0	0	0	0	2332700	756780	0	0	0	0	36272000	0
>BGIBMGA003507-PA pep:novel sequence:nscaf2674:4258764:4293258:- gene:BGIBMGA003507 BGIBMGA003507-TA;>gi|512922543|ref|XP_004930142.1| PREDICTED: LOW QUALITY PROTEIN: 5'-nucleotidase domain-containing protein 3-like [Bombyx mori]	>BGIBMGA003507-PA pep:novel sequence:nscaf2674:4258764:4293258:- gene:BGIBMGA003507 BGIBMGA003507-TA;>gi|512922543|ref|XP_004930142.1| PREDICTED: LOW QUALITY PROTEIN: 5'-nucleotidase domain-containing protein 3-like [Bombyx mori]	4	4	4	3.5	167.88	5.4807e-07	3095700	1939800	0	277840	476100	401940	0	0	0	0	32165000	0	0
>gi|512888893|ref|XP_004922162.1| PREDICTED: ran GTPase-activating protein 1-like [Bombyx mori];>BGIBMGA001699-PA pep:novel sequence:nscaf2176:316871:326573:- gene:BGIBMGA001699 BGIBMGA001699-TA	>gi|512888893|ref|XP_004922162.1| PREDICTED: ran GTPase-activating protein 1-like [Bombyx mori];>BGIBMGA001699-PA pep:novel sequence:nscaf2176:316871:326573:- gene:BGIBMGA001699 BGIBMGA001699-TA	2	2	2	6	61.656	2.5932e-08	3113600	3113600	0	0	0	0	0	90296000	0	0	0	0	0
>BGIBMGA010387-PA pep:novel sequence:nscaf2993:6556081:6557382:- gene:BGIBMGA010387 BGIBMGA010387-TA;>gi|112983220|ref|NP_001037016.1| J domain-containing protein [Bombyx mori];>gi|253721965|gb|ACT34046.1| DnaJ-12 [Bombyx mori];>gi|28201816	>BGIBMGA010387-PA pep:novel sequence:nscaf2993:6556081:6557382:- gene:BGIBMGA010387 BGIBMGA010387-TA;>gi|112983220|ref|NP_001037016.1| J domain-containing protein [Bombyx mori];>gi|253721965|gb|ACT34046.1| DnaJ-12 [Bombyx mori];>gi|28201816	1	1	1	6.2	19.977	2.936e-05	3123100	0	0	3123100	0	0	0	0	0	49889000	0	0	0
>gi|512898081|ref|XP_004924311.1| PREDICTED: dehydrogenase/reductase SDR family member 13-like [Bombyx mori]	>gi|512898081|ref|XP_004924311.1| PREDICTED: dehydrogenase/reductase SDR family member 13-like [Bombyx mori]	1	1	1	3.3	36.831	0.003344	3124600	0	0	329710	1139700	1655100	0	0	0	0	0	38606000	0
>gi|512931571|ref|XP_004932336.1| PREDICTED: myrosinase 1-like [Bombyx mori];>BGIBMGA002660-PA pep:novel sequence:nscaf2529:450522:458802:+ gene:BGIBMGA002660 BGIBMGA002660-TA	>gi|512931571|ref|XP_004932336.1| PREDICTED: myrosinase 1-like [Bombyx mori];>BGIBMGA002660-PA pep:novel sequence:nscaf2529:450522:458802:+ gene:BGIBMGA002660 BGIBMGA002660-TA	1	1	1	3	60.826	0.00035117	3139600	0	0	1295400	1844200	0	0	0	0	0	34609000	0	0
>BGIBMGA013522-PA pep:novel sequence:nscaf3075:431485:433334:+ gene:BGIBMGA013522 BGIBMGA013522-TA;>gi|512906695|ref|XP_004926260.1| PREDICTED: UPF0553 protein C9orf64 homolog [Bombyx mori]	>BGIBMGA013522-PA pep:novel sequence:nscaf3075:431485:433334:+ gene:BGIBMGA013522 BGIBMGA013522-TA;>gi|512906695|ref|XP_004926260.1| PREDICTED: UPF0553 protein C9orf64 homolog [Bombyx mori]	1	1	1	5.4	38.324	0.00025154	3168700	1861000	0	0	0	1307700	0	0	0	0	0	31771000	0
>gi|512920532|ref|XP_004929655.1| PREDICTED: 28S ribosomal protein S30, mitochondrial-like [Bombyx mori];>BGIBMGA001537-PA pep:novel sequence:nscaf2136:4129603:4134794:+ gene:BGIBMGA001537 BGIBMGA001537-TA	>gi|512920532|ref|XP_004929655.1| PREDICTED: 28S ribosomal protein S30, mitochondrial-like [Bombyx mori];>BGIBMGA001537-PA pep:novel sequence:nscaf2136:4129603:4134794:+ gene:BGIBMGA001537 BGIBMGA001537-TA	2	2	2	3.5	64.467	4.5814e-06	3178200	0	841070	1888300	0	0	448840	0	183450000	0	0	0	0
>gi|114052056|ref|NP_001040346.1| septin [Bombyx mori];>gi|95102582|gb|ABF51229.1| septin [Bombyx mori];>BGIBMGA012966-PA pep:novel sequence:nscaf3058:2846860:2854832:+ gene:BGIBMGA012966 BGIBMGA012966-TA	>gi|114052056|ref|NP_001040346.1| septin [Bombyx mori];>gi|95102582|gb|ABF51229.1| septin [Bombyx mori];>BGIBMGA012966-PA pep:novel sequence:nscaf3058:2846860:2854832:+ gene:BGIBMGA012966 BGIBMGA012966-TA	2	2	2	7.1	43.301	4.9886e-05	3190800	0	0	0	2110700	1080100	0	0	0	0	0	25192000	0
>BGIBMGA009983-PA pep:novel sequence:nscaf2980:309257:311585:+ gene:BGIBMGA009983 BGIBMGA009983-TA;>gi|512907455|ref|XP_004926446.1| PREDICTED: ribosome biogenesis protein BRX1 homolog [Bombyx mori]	>BGIBMGA009983-PA pep:novel sequence:nscaf2980:309257:311585:+ gene:BGIBMGA009983 BGIBMGA009983-TA;>gi|512907455|ref|XP_004926446.1| PREDICTED: ribosome biogenesis protein BRX1 homolog [Bombyx mori]	2	2	2	6.5	42.731	0.00043453	3192800	3192800	0	0	0	0	0	79820000	0	0	0	0	0
>gi|512915273|ref|XP_004928349.1| PREDICTED: 39S ribosomal protein L14, mitochondrial-like [Bombyx mori];>BGIBMGA008301-PA pep:novel sequence:nscaf2902:10546555:10547118:- gene:BGIBMGA008301 BGIBMGA008301-TA	>gi|512915273|ref|XP_004928349.1| PREDICTED: 39S ribosomal protein L14, mitochondrial-like [Bombyx mori];>BGIBMGA008301-PA pep:novel sequence:nscaf2902:10546555:10547118:- gene:BGIBMGA008301 BGIBMGA008301-TA	1	1	1	12.7	16.708	0.003062	3214200	1555100	0	0	0	1659100	0	0	0	0	0	17736000	0
>BGIBMGA000829-PA pep:novel sequence:nscaf1806:36812:46501:- gene:BGIBMGA000829 BGIBMGA000829-TA;>gi|512936911|ref|XP_004933635.1| PREDICTED: splicing factor 3B subunit 3-like isoform X1 [Bombyx mori];>gi|512936915|ref|XP_004933636.1| PREDI	>BGIBMGA000829-PA pep:novel sequence:nscaf1806:36812:46501:- gene:BGIBMGA000829 BGIBMGA000829-TA;>gi|512936911|ref|XP_004933635.1| PREDICTED: splicing factor 3B subunit 3-like isoform X1 [Bombyx mori]	4	4	4	4.4	135.09	8.2047e-12	3227800	2229200	77352	0	0	921250	0	116210000	0	0	0	83759000	0
>gi|512926822|ref|XP_004931181.1| PREDICTED: geranylgeranyl pyrophosphate synthase-like isoform X1 [Bombyx mori];>gi|512926826|ref|XP_004931182.1| PREDICTED: geranylgeranyl pyrophosphate synthase-like isoform X2 [Bombyx mori];>gi|512926830|ref|XP_00493118	>gi|512926822|ref|XP_004931181.1| PREDICTED: geranylgeranyl pyrophosphate synthase-like isoform X1 [Bombyx mori];>gi|512926826|ref|XP_004931182.1| PREDICTED: geranylgeranyl pyrophosphate synthase-like isoform X2 [Bombyx mori];>gi|512926830|ref|XP_00493118	2	2	2	7	36.166	7.4119e-05	3237500	1683100	0	0	1554400	0	0	0	0	0	24503000	0	0
>BGIBMGA007111-PA pep:novel sequence:nscaf2865:3985725:4007335:+ gene:BGIBMGA007111 BGIBMGA007111-TA;>gi|512932495|ref|XP_004932559.1| PREDICTED: dihydropyrimidine dehydrogenase [NADP(+)]-like isoform X1 [Bombyx mori];>gi|512932499|ref|XP_0	>BGIBMGA007111-PA pep:novel sequence:nscaf2865:3985725:4007335:+ gene:BGIBMGA007111 BGIBMGA007111-TA;>gi|512932495|ref|XP_004932559.1| PREDICTED: dihydropyrimidine dehydrogenase [NADP(+)]-like isoform X1 [Bombyx mori];>gi|512932499|ref|XP_0	2	2	2	2.4	115.28	1.5808e-05	3239400	969670	0	897340	1372400	0	0	0	0	0	56661000	0	0
>BGIBMGA014155-PA pep:novel sequence:nscaf481:442164:450128:- gene:BGIBMGA014155 BGIBMGA014155-TA;>gi|512906289|ref|XP_004926159.1| PREDICTED: KH domain-containing, RNA-binding, signal transduction-associated protein 3-like isoform X1 [Bomb	>BGIBMGA014155-PA pep:novel sequence:nscaf481:442164:450128:- gene:BGIBMGA014155 BGIBMGA014155-TA;>gi|512906289|ref|XP_004926159.1| PREDICTED: KH domain-containing, RNA-binding, signal transduction-associated protein 3-like isoform X1 [Bomb	3	3	3	8.8	43.27	4.7262e-07	3264700	0	605840	1442400	0	0	1216500	0	0	51843000	0	0	0
>BGIBMGA003961-PA pep:novel sequence:nscaf2766:1032194:1046005:+ gene:BGIBMGA003961 BGIBMGA003961-TA;>gi|512907379|ref|XP_004926427.1| PREDICTED: nuclear protein localization protein 4 homolog [Bombyx mori]	>BGIBMGA003961-PA pep:novel sequence:nscaf2766:1032194:1046005:+ gene:BGIBMGA003961 BGIBMGA003961-TA;>gi|512907379|ref|XP_004926427.1| PREDICTED: nuclear protein localization protein 4 homolog [Bombyx mori]	2	2	2	4.4	70.857	0.00010333	3279800	1165000	0	0	793140	907170	414540	39609000	0	0	0	0	0
>gi|512915083|ref|XP_004928302.1| PREDICTED: histone-lysine N-methyltransferase setd3-like [Bombyx mori];>BGIBMGA008518-PA pep:novel sequence:nscaf2902:7238596:7243112:+ gene:BGIBMGA008518 BGIBMGA008518-TA	>gi|512915083|ref|XP_004928302.1| PREDICTED: histone-lysine N-methyltransferase setd3-like [Bombyx mori];>BGIBMGA008518-PA pep:novel sequence:nscaf2902:7238596:7243112:+ gene:BGIBMGA008518 BGIBMGA008518-TA	1	1	1	2.2	56.985	0.0010809	3280400	0	0	1645400	1204000	0	430940	0	0	0	0	0	62666000
>BGIBMGA010067-PA pep:novel sequence:nscaf2983:1247809:1252634:+ gene:BGIBMGA010067 BGIBMGA010067-TA	>BGIBMGA010067-PA pep:novel sequence:nscaf2983:1247809:1252634:+ gene:BGIBMGA010067 BGIBMGA010067-TA	4	1	1	18.8	35.743	9.3691e-40	3286300	3286300	0	0	0	0	0	46008000	0	0	0	0	0
>gi|512927575|ref|XP_004931369.1| PREDICTED: LOW QUALITY PROTEIN: DE-cadherin [Bombyx mori];>BGIBMGA010266-PA pep:novel sequence:nscaf2986:4516556:4536620:+ gene:BGIBMGA010266 BGIBMGA010266-TA;>gi|61162118|dbj|BAD91049.1| Bm1-cadherin [Bomb	>gi|512927575|ref|XP_004931369.1| PREDICTED: LOW QUALITY PROTEIN: DE-cadherin [Bombyx mori];>BGIBMGA010266-PA pep:novel sequence:nscaf2986:4516556:4536620:+ gene:BGIBMGA010266 BGIBMGA010266-TA	4	4	4	3.5	167.81	7.636e-09	3305300	763990	0	0	1693700	734270	113330	0	0	0	102980000	0	0
>BGIBMGA009065-PA pep:novel sequence:nscaf2931:1163472:1168165:- gene:BGIBMGA009065 BGIBMGA009065-TA	>BGIBMGA009065-PA pep:novel sequence:nscaf2931:1163472:1168165:- gene:BGIBMGA009065 BGIBMGA009065-TA	1	1	1	1.1	115.48	0.0016063	3323800	1215700	0	0	1027500	1080600	0	0	0	0	0	64059000	0
>gi|512919427|ref|XP_004929378.1| PREDICTED: alpha-tocopherol transfer protein-like [Bombyx mori];>BGIBMGA005953-PA pep:novel sequence:nscaf2847:7118283:7127679:- gene:BGIBMGA005953 BGIBMGA005953-TA;>BGIBMGA005954-PA pep:novel sequence:ns	>gi|512919427|ref|XP_004929378.1| PREDICTED: alpha-tocopherol transfer protein-like [Bombyx mori];>BGIBMGA005953-PA pep:novel sequence:nscaf2847:7118283:7127679:- gene:BGIBMGA005953 BGIBMGA005953-TA;>BGIBMGA005954-PA pep:novel sequence:ns	2	2	2	8.2	33.533	0.0014346	3330200	1848300	0	0	1481900	0	0	0	0	0	20023000	0	0
>BGIBMGA011297-PA pep:novel sequence:nscaf3026:545806:548417:- gene:BGIBMGA011297 BGIBMGA011297-TA;>gi|112982695|ref|NP_001036909.1| activator of 90 kDa heat shock protein ATPase homolog 1 [Bombyx mori];>gi|40786381|dbj|BAD07028.1| Bm44 [Bo	>BGIBMGA011297-PA pep:novel sequence:nscaf3026:545806:548417:- gene:BGIBMGA011297 BGIBMGA011297-TA;>gi|112982695|ref|NP_001036909.1| activator of 90 kDa heat shock protein ATPase homolog 1 [Bombyx mori];>gi|40786381|dbj|BAD07028.1| Bm44 [Bo	3	3	3	8.2	39.3	7.4219e-05	3335500	0	0	0	1019900	1583600	732010	0	0	0	0	43093000	0
>BGIBMGA004193-PA pep:novel sequence:nscaf2770:1074754:1098181:+ gene:BGIBMGA004193 BGIBMGA004193-TA	>BGIBMGA004193-PA pep:novel sequence:nscaf2770:1074754:1098181:+ gene:BGIBMGA004193 BGIBMGA004193-TA	2	2	2	1.8	145.55	2.5149e-05	3336300	0	0	0	210550	0	3125700	0	0	0	10273000	0	0
>gi|512925202|ref|XP_004930781.1| PREDICTED: nitrilase and fragile histidine triad fusion protein NitFhit-like [Bombyx mori];>BGIBMGA011188-PA pep:novel sequence:nscaf3026:6036722:6042420:- gene:BGIBMGA011188 BGIBMGA011188-TA	>gi|512925202|ref|XP_004930781.1| PREDICTED: nitrilase and fragile histidine triad fusion protein NitFhit-like [Bombyx mori];>BGIBMGA011188-PA pep:novel sequence:nscaf3026:6036722:6042420:- gene:BGIBMGA011188 BGIBMGA011188-TA	4	4	4	12	57.102	1.1402e-10	3342100	0	0	1125000	0	1523000	694000	0	0	0	0	42925000	0
>BGIBMGA008900-PA pep:novel sequence:nscaf2930:2471925:2474746:- gene:BGIBMGA008900 BGIBMGA008900-TA;>gi|512929135|ref|XP_004931749.1| PREDICTED: chitinase domain-containing protein 1-like [Bombyx mori]	>BGIBMGA008900-PA pep:novel sequence:nscaf2930:2471925:2474746:- gene:BGIBMGA008900 BGIBMGA008900-TA;>gi|512929135|ref|XP_004931749.1| PREDICTED: chitinase domain-containing protein 1-like [Bombyx mori]	2	2	2	6.6	45.175	2.2892e-05	3390900	0	0	207620	2814300	0	369000	0	0	0	0	0	33537000
>gi|512894597|ref|XP_004923468.1| PREDICTED: armadillo repeat-containing protein 6 homolog [Bombyx mori];>BGIBMGA013743-PA pep:novel sequence:nscaf3097:2434000:2440004:- gene:BGIBMGA013743 BGIBMGA013743-TA	>gi|512894597|ref|XP_004923468.1| PREDICTED: armadillo repeat-containing protein 6 homolog [Bombyx mori];>BGIBMGA013743-PA pep:novel sequence:nscaf3097:2434000:2440004:- gene:BGIBMGA013743 BGIBMGA013743-TA	2	2	2	5.2	51.969	1.5236e-06	3435300	407480	158740	243090	0	2461900	164020	0	0	0	0	66994000	0
>gi|103058076|gb|ABF71567.1| mitochondrial ribosomal protein L2 [Bombyx mori];>gi|112983284|ref|NP_001037616.1| mitochondrial ribosomal protein L2 [Bombyx mori]	>gi|103058076|gb|ABF71567.1| mitochondrial ribosomal protein L2 [Bombyx mori];>gi|112983284|ref|NP_001037616.1| mitochondrial ribosomal protein L2 [Bombyx mori]	2	1	1	8.5	28.779	5.1855e-05	3459200	0	0	0	3459200	0	0	0	0	0	46740000	0	0
>BGIBMGA001084-PA pep:novel sequence:nscaf1898:149219:151105:+ gene:BGIBMGA001084 BGIBMGA001084-TA;>gi|112983948|ref|NP_001036845.1| meiotic recombination 11 [Bombyx mori];>gi|9857264|dbj|BAB11924.1| Mre11 [Bombyx mori]	>BGIBMGA001084-PA pep:novel sequence:nscaf1898:149219:151105:+ gene:BGIBMGA001084 BGIBMGA001084-TA;>gi|112983948|ref|NP_001036845.1| meiotic recombination 11 [Bombyx mori];>gi|9857264|dbj|BAB11924.1| Mre11 [Bombyx mori]	4	4	4	10.7	70.636	1.7922e-18	3461400	1280800	0	1231100	0	949480	0	46110000	0	0	0	0	0
>gi|512912307|ref|XP_004927623.1| PREDICTED: LOW QUALITY PROTEIN: DNA replication licensing factor Mcm6-like [Bombyx mori];>BGIBMGA000828-PA pep:novel sequence:nscaf1743:6888:18428:- gene:BGIBMGA000828 BGIBMGA000828-TA	>gi|512912307|ref|XP_004927623.1| PREDICTED: LOW QUALITY PROTEIN: DNA replication licensing factor Mcm6-like [Bombyx mori];>BGIBMGA000828-PA pep:novel sequence:nscaf1743:6888:18428:- gene:BGIBMGA000828 BGIBMGA000828-TA	4	4	4	6.2	92.299	1.4381e-11	3463400	1389700	0	616940	1456800	0	0	0	0	0	57957000	0	0
>gi|512926658|ref|XP_004931141.1| PREDICTED: mannosyl-oligosaccharide alpha-1,2-mannosidase isoform A-like [Bombyx mori];>BGIBMGA002426-PA pep:novel sequence:nscaf2511:1997297:2012111:- gene:BGIBMGA002426 BGIBMGA002426-TA;>BGIBMGA002486-PA	>gi|512926658|ref|XP_004931141.1| PREDICTED: mannosyl-oligosaccharide alpha-1,2-mannosidase isoform A-like [Bombyx mori];>BGIBMGA002426-PA pep:novel sequence:nscaf2511:1997297:2012111:- gene:BGIBMGA002426 BGIBMGA002426-TA;>BGIBMGA002486-PA	2	2	2	4.1	75.01	2.0333e-06	3489800	0	0	857730	873400	1758700	0	0	0	0	0	59822000	0
>BGIBMGA009874-PA pep:novel sequence:nscaf2970:433058:453044:+ gene:BGIBMGA009874 BGIBMGA009874-TA;>gi|301069200|dbj|BAJ11979.1| carboxyl/cholinesterase 7 [Bombyx mori];>gi|306518664|ref|NP_001182393.1| carboxyl/cholinesterase 7 precursor [	>BGIBMGA009874-PA pep:novel sequence:nscaf2970:433058:453044:+ gene:BGIBMGA009874 BGIBMGA009874-TA;>gi|301069200|dbj|BAJ11979.1| carboxyl/cholinesterase 7 [Bombyx mori];>gi|306518664|ref|NP_001182393.1| carboxyl/cholinesterase 7 precursor [	2	2	2	3.9	61.619	9.5249e-07	3505500	0	141040	1560000	0	1085800	718670	0	0	0	0	0	101240000
>gi|512911423|ref|XP_004927408.1| PREDICTED: brefeldin A-inhibited guanine nucleotide-exchange protein 1-like [Bombyx mori];>BGIBMGA004647-PA pep:novel sequence:nscaf2809:59185:66238:+ gene:BGIBMGA004647 BGIBMGA004647-TA	>gi|512911423|ref|XP_004927408.1| PREDICTED: brefeldin A-inhibited guanine nucleotide-exchange protein 1-like [Bombyx mori];>BGIBMGA004647-PA pep:novel sequence:nscaf2809:59185:66238:+ gene:BGIBMGA004647 BGIBMGA004647-TA	7	7	7	4.3	186.95	1.0578e-17	3511100	556220	30035	360840	968330	1566100	29607	0	0	0	0	150680000	0
>gi|114051015|ref|NP_001040400.1| haloacid dehalogenase [Bombyx mori];>gi|95102754|gb|ABF51318.1| haloacid dehalogenase [Bombyx mori];>BGIBMGA002078-PA pep:novel sequence:nscaf2210:486194:487822:+ gene:BGIBMGA002078 BGIBMGA002078-TA	>gi|114051015|ref|NP_001040400.1| haloacid dehalogenase [Bombyx mori];>gi|95102754|gb|ABF51318.1| haloacid dehalogenase [Bombyx mori];>BGIBMGA002078-PA pep:novel sequence:nscaf2210:486194:487822:+ gene:BGIBMGA002078 BGIBMGA002078-TA	2	2	2	9.5	27.761	8.3763e-05	3532700	0	0	0	3532700	0	0	0	0	0	45081000	0	0
>gi|512899200|ref|XP_004924584.1| PREDICTED: LOW QUALITY PROTEIN: 39S ribosomal protein L37, mitochondrial-like [Bombyx mori];>BGIBMGA004975-PA pep:novel sequence:nscaf2822:840183:844301:+ gene:BGIBMGA004975 BGIBMGA004975-TA	>gi|512899200|ref|XP_004924584.1| PREDICTED: LOW QUALITY PROTEIN: 39S ribosomal protein L37, mitochondrial-like [Bombyx mori];>BGIBMGA004975-PA pep:novel sequence:nscaf2822:840183:844301:+ gene:BGIBMGA004975 BGIBMGA004975-TA	2	2	2	4.5	43.288	9.0483e-05	3543300	1551200	554770	0	1437300	0	0	0	105390000	0	0	0	0
>BGIBMGA009402-PA pep:novel sequence:nscaf2951:502607:528511:- gene:BGIBMGA009402 BGIBMGA009402-TA;>gi|512902608|ref|XP_004925418.1| PREDICTED: extracellular domains-containing protein CG31004-like isoform X1 [Bombyx mori];>gi|512902612|ref	>BGIBMGA009402-PA pep:novel sequence:nscaf2951:502607:528511:- gene:BGIBMGA009402 BGIBMGA009402-TA;>gi|512902608|ref|XP_004925418.1| PREDICTED: extracellular domains-containing protein CG31004-like isoform X1 [Bombyx mori];>gi|512902612|ref	7	7	7	5.5	180.59	3.7181e-17	3555400	449530	0	586740	2445000	0	74094	0	0	0	165180000	0	0
>BGIBMGA002004-PA pep:novel sequence:nscaf2210:4610405:4619608:- gene:BGIBMGA002004 BGIBMGA002004-TA;>gi|114053001|ref|NP_001040334.1| ATP-binding cassette sub-family F member 2 [Bombyx mori];>gi|95102546|gb|ABF51209.1| ATP-binding cassette	>BGIBMGA002004-PA pep:novel sequence:nscaf2210:4610405:4619608:- gene:BGIBMGA002004 BGIBMGA002004-TA;>gi|114053001|ref|NP_001040334.1| ATP-binding cassette sub-family F member 2 [Bombyx mori];>gi|95102546|gb|ABF51209.1| ATP-binding cassette	3	3	3	6.4	70.841	4.4087e-08	3585700	679190	0	0	0	2781000	125480	0	0	0	0	102700000	0
>BGIBMGA009359-PA pep:novel sequence:nscaf2948:344643:367127:+ gene:BGIBMGA009359 BGIBMGA009359-TA;>gi|512895966|ref|XP_004923800.1| PREDICTED: AP-1 complex subunit mu-1-like [Bombyx mori]	>BGIBMGA009359-PA pep:novel sequence:nscaf2948:344643:367127:+ gene:BGIBMGA009359 BGIBMGA009359-TA;>gi|512895966|ref|XP_004923800.1| PREDICTED: AP-1 complex subunit mu-1-like [Bombyx mori]	4	4	4	2.8	172.22	2.4406e-07	3588800	1280900	0	1849000	0	458860	0	122970000	0	0	0	0	0
>BGIBMGA013799-PA pep:novel sequence:nscaf3097:2408199:2424406:+ gene:BGIBMGA013799 BGIBMGA013799-TA;>gi|512894672|ref|XP_004923486.1| PREDICTED: structural maintenance of chromosomes protein 5-like [Bombyx mori]	>BGIBMGA013799-PA pep:novel sequence:nscaf3097:2408199:2424406:+ gene:BGIBMGA013799 BGIBMGA013799-TA;>gi|512894672|ref|XP_004923486.1| PREDICTED: structural maintenance of chromosomes protein 5-like [Bombyx mori]	2	2	2	1.8	110.41	0.0010028	3598200	0	0	0	1491400	2106700	0	0	0	0	0	147420000	0
>BGIBMGA002927-PA pep:novel sequence:nscaf2575:3776094:3783481:+ gene:BGIBMGA002927 BGIBMGA002927-TA	>BGIBMGA002927-PA pep:novel sequence:nscaf2575:3776094:3783481:+ gene:BGIBMGA002927 BGIBMGA002927-TA	1	1	1	1.7	76.254	0.017858	3600800	0	0	0	0	0	3600800	0	0	0	0	0	654520000
>gi|512913737|ref|XP_004927967.1| PREDICTED: carboxypeptidase Q-like [Bombyx mori];>BGIBMGA001275-PA pep:novel sequence:nscaf1898:13120998:13123983:+ gene:BGIBMGA001275 BGIBMGA001275-TA	>gi|512913737|ref|XP_004927967.1| PREDICTED: carboxypeptidase Q-like [Bombyx mori];>BGIBMGA001275-PA pep:novel sequence:nscaf1898:13120998:13123983:+ gene:BGIBMGA001275 BGIBMGA001275-TA	2	1	1	5.3	52.373	4.5958e-06	3603600	732780	0	381330	1794700	694820	0	0	0	0	0	16882000	0
>BGIBMGA008625-PA pep:novel sequence:nscaf2905:108105:127952:+ gene:BGIBMGA008625 BGIBMGA008625-TA;>gi|512910171|ref|XP_004927102.1| PREDICTED: DNA replication licensing factor Mcm2-like [Bombyx mori]	>BGIBMGA008625-PA pep:novel sequence:nscaf2905:108105:127952:+ gene:BGIBMGA008625 BGIBMGA008625-TA;>gi|512910171|ref|XP_004927102.1| PREDICTED: DNA replication licensing factor Mcm2-like [Bombyx mori]	4	4	4	6	97.215	6.7101e-15	3606300	0	0	1802400	1167200	636770	0	0	0	127160000	0	0	0
>gi|112984400|ref|NP_001037506.1| sericin 1 precursor [Bombyx mori];>gi|66774164|sp|P07856.2|SERI1_BOMMO RecName: Full=Sericin 1; AltName: Full=Silk gum protein; Flags: Precursor	>gi|112984400|ref|NP_001037506.1| sericin 1 precursor [Bombyx mori];>gi|66774164|sp|P07856.2|SERI1_BOMMO RecName: Full=Sericin 1; AltName: Full=Silk gum protein; Flags: Precursor	1	1	1	1.2	123.41	2.5182e-35	3608800	0	412570	2992700	0	0	203550	0	0	0	0	0	54573000
>BGIBMGA010827-PA pep:novel sequence:nscaf3003:3398878:3400265:+ gene:BGIBMGA010827 BGIBMGA010827-TA;>gi|512934499|ref|XP_004933048.1| PREDICTED: exosome complex component CSL4-like [Bombyx mori]	>BGIBMGA010827-PA pep:novel sequence:nscaf3003:3398878:3400265:+ gene:BGIBMGA010827 BGIBMGA010827-TA;>gi|512934499|ref|XP_004933048.1| PREDICTED: exosome complex component CSL4-like [Bombyx mori]	2	2	2	9.5	24.427	6.4845e-05	3635900	0	0	0	2394700	861690	379550	0	0	0	0	0	22422000
>BGIBMGA007869-PA pep:novel sequence:nscaf2888:4038262:4052670:+ gene:BGIBMGA007869 BGIBMGA007869-TA;>gi|512916235|ref|XP_004928585.1| PREDICTED: ATP-binding cassette sub-family F member 1-like [Bombyx mori]	>BGIBMGA007869-PA pep:novel sequence:nscaf2888:4038262:4052670:+ gene:BGIBMGA007869 BGIBMGA007869-TA;>gi|512916235|ref|XP_004928585.1| PREDICTED: ATP-binding cassette sub-family F member 1-like [Bombyx mori]	4	4	4	4.9	101.91	3.578e-07	3654700	508280	477500	0	1300000	1369000	0	0	151190000	0	0	0	0
>BGIBMGA000102-PA pep:novel sequence:nscaf1108:572734:581632:- gene:BGIBMGA000102 BGIBMGA000102-TA;>gi|512893202|ref|XP_004923123.1| PREDICTED: papilin-like [Bombyx mori]	>BGIBMGA000102-PA pep:novel sequence:nscaf1108:572734:581632:- gene:BGIBMGA000102 BGIBMGA000102-TA;>gi|512893202|ref|XP_004923123.1| PREDICTED: papilin-like [Bombyx mori]	3	3	3	6	86.968	1.7041e-09	3659300	0	0	1220400	1095400	1343500	0	0	0	82851000	0	0	0
>BGIBMGA000155-PA pep:novel sequence:nscaf1108:2429901:2435940:+ gene:BGIBMGA000155 BGIBMGA000155-TA;>gi|512893354|ref|XP_004923160.1| PREDICTED: methylosome subunit pICln-like [Bombyx mori]	>BGIBMGA000155-PA pep:novel sequence:nscaf1108:2429901:2435940:+ gene:BGIBMGA000155 BGIBMGA000155-TA;>gi|512893354|ref|XP_004923160.1| PREDICTED: methylosome subunit pICln-like [Bombyx mori]	1	1	1	10.9	21.961	2.0727e-06	3681700	0	0	0	0	3681700	0	0	0	0	0	14312000	0
>BGIBMGA007720-PA pep:novel sequence:nscaf2888:1695601:1703011:- gene:BGIBMGA007720 BGIBMGA007720-TA	>BGIBMGA007720-PA pep:novel sequence:nscaf2888:1695601:1703011:- gene:BGIBMGA007720 BGIBMGA007720-TA	7	1	1	23.9	38.699	8.2445e-42	3690600	0	0	0	3690600	0	0	0	0	0	44326000	0	0
>BGIBMGA003604-PA pep:novel sequence:nscaf2674:463799:468290:+ gene:BGIBMGA003604 BGIBMGA003604-TA	>BGIBMGA003604-PA pep:novel sequence:nscaf2674:463799:468290:+ gene:BGIBMGA003604 BGIBMGA003604-TA	1	1	1	14.4	13.432	7.2763e-05	3725600	0	0	0	0	3725600	0	0	0	0	0	18104000	0
>gi|512933113|ref|XP_004932710.1| PREDICTED: oligoribonuclease, mitochondrial-like isoform X1 [Bombyx mori];>gi|512933117|ref|XP_004932711.1| PREDICTED: oligoribonuclease, mitochondrial-like isoform X2 [Bombyx mori];>gi|512933121|ref|XP_004932712.1| PREDI	>gi|512933113|ref|XP_004932710.1| PREDICTED: oligoribonuclease, mitochondrial-like isoform X1 [Bombyx mori];>gi|512933117|ref|XP_004932711.1| PREDICTED: oligoribonuclease, mitochondrial-like isoform X2 [Bombyx mori];>gi|512933121|ref|XP_004932712.1| PREDI	1	1	1	6.1	24.774	0.0017485	3744900	0	0	0	3744900	0	0	0	0	0	33734000	0	0
>gi|512930268|ref|XP_004932024.1| PREDICTED: synapsin-like [Bombyx mori];>BGIBMGA000309-PA pep:novel sequence:nscaf1681:1532109:1538390:- gene:BGIBMGA000309 BGIBMGA000309-TA	>gi|512930268|ref|XP_004932024.1| PREDICTED: synapsin-like [Bombyx mori];>BGIBMGA000309-PA pep:novel sequence:nscaf1681:1532109:1538390:- gene:BGIBMGA000309 BGIBMGA000309-TA	3	3	3	6.3	68.136	4.2564e-09	3778800	2768100	530280	0	0	0	480390	0	138050000	0	0	0	0
>BGIBMGA008128-PA pep:novel sequence:nscaf2891:2268017:2274431:- gene:BGIBMGA008128 BGIBMGA008128-TA;>gi|512895911|ref|XP_004923786.1| PREDICTED: probable serine/threonine-protein kinase kinX-like [Bombyx mori]	>BGIBMGA008128-PA pep:novel sequence:nscaf2891:2268017:2274431:- gene:BGIBMGA008128 BGIBMGA008128-TA;>gi|512895911|ref|XP_004923786.1| PREDICTED: probable serine/threonine-protein kinase kinX-like [Bombyx mori]	2	2	2	5.3	42.656	2.054e-09	3795700	0	0	3795700	0	0	0	0	0	111160000	0	0	0
>gi|197322816|gb|ACH69159.1| myosin heavy chain [Bombyx mori];>gi|234204059|gb|ACQ91273.1| myosin heavy chain variant B [Bombyx mori]	>gi|197322816|gb|ACH69159.1| myosin heavy chain [Bombyx mori];>gi|234204059|gb|ACQ91273.1| myosin heavy chain variant B [Bombyx mori]	24	2	1	35.1	91.16	2.8234e-230	3818400	1021100	323510	1034100	0	1179700	260070	0	0	0	0	0	59090000
>gi|512917337|ref|XP_004928863.1| PREDICTED: alpha-tocopherol transfer protein-like [Bombyx mori];>BGIBMGA012885-PA pep:novel sequence:nscaf3058:1735166:1740914:- gene:BGIBMGA012885 BGIBMGA012885-TA	>gi|512917337|ref|XP_004928863.1| PREDICTED: alpha-tocopherol transfer protein-like [Bombyx mori];>BGIBMGA012885-PA pep:novel sequence:nscaf3058:1735166:1740914:- gene:BGIBMGA012885 BGIBMGA012885-TA	1	1	1	4.2	36.409	0.0013582	3830500	0	0	428430	0	3402100	0	0	0	0	0	79353000	0
>gi|162462692|ref|NP_001104835.1| aminopeptidase N3 precursor [Bombyx mori];>gi|19070649|gb|AAL83943.1|AF352574_1 aminopeptidase N3 [Bombyx mori];>gi|389568596|gb|AFK85022.1| aminopeptidase N-6 [Bombyx mori]	>gi|162462692|ref|NP_001104835.1| aminopeptidase N3 precursor [Bombyx mori];>gi|19070649|gb|AAL83943.1|AF352574_1 aminopeptidase N3 [Bombyx mori];>gi|389568596|gb|AFK85022.1| aminopeptidase N-6 [Bombyx mori]	7	1	1	8.9	113.69	1.7949e-23	3861400	1012600	83097	565240	851920	1202900	145550	0	0	0	0	0	36377000
>gi|512901123|ref|XP_004925058.1| PREDICTED: uncharacterized family 31 glucosidase KIAA1161-like [Bombyx mori];>BGIBMGA007198-PA pep:novel sequence:nscaf2868:582272:583591:+ gene:BGIBMGA007198 BGIBMGA007198-TA	>gi|512901123|ref|XP_004925058.1| PREDICTED: uncharacterized family 31 glucosidase KIAA1161-like [Bombyx mori];>BGIBMGA007198-PA pep:novel sequence:nscaf2868:582272:583591:+ gene:BGIBMGA007198 BGIBMGA007198-TA	2	1	1	3.1	76.099	5.5426e-07	3864100	885960	0	0	1372400	1605800	0	0	0	0	0	43696000	0
>gi|512938710|ref|XP_004934070.1| PREDICTED: glycogen debranching enzyme-like, partial [Bombyx mori]	>gi|512938710|ref|XP_004934070.1| PREDICTED: glycogen debranching enzyme-like, partial [Bombyx mori]	1	1	1	13.6	12.462	0.0012391	3879100	0	0	3879100	0	0	0	0	0	30983000	0	0	0
>BGIBMGA004414-PA pep:novel sequence:nscaf2795:818773:826276:- gene:BGIBMGA004414 BGIBMGA004414-TA	>BGIBMGA004414-PA pep:novel sequence:nscaf2795:818773:826276:- gene:BGIBMGA004414 BGIBMGA004414-TA	9	9	9	6.6	203.75	1.6215e-29	3895300	1806600	121490	164520	792700	959510	50458	0	123850000	0	0	81683000	0
>gi|154000788|gb|ABS56975.1| glutathione S-transferase 8 [Bombyx mori];>gi|169234684|ref|NP_001108463.1| glutathione S-transferase theta 1 [Bombyx mori];>BGIBMGA009935-PA pep:novel sequence:nscaf2971:235211:246171:- gene:BGIBMGA009935 BGIBM	>gi|154000788|gb|ABS56975.1| glutathione S-transferase 8 [Bombyx mori];>gi|169234684|ref|NP_001108463.1| glutathione S-transferase theta 1 [Bombyx mori];>BGIBMGA009935-PA pep:novel sequence:nscaf2971:235211:246171:- gene:BGIBMGA009935 BGIBM	2	2	2	10.5	26.913	0.00020467	3907600	0	0	0	3907600	0	0	0	0	0	44000000	0	0
>gi|512893793|ref|XP_004923267.1| PREDICTED: ATP-binding cassette sub-family F member 3-like [Bombyx mori];>BGIBMGA006964-PA pep:novel sequence:nscaf2860:2849092:2861275:+ gene:BGIBMGA006964 BGIBMGA006964-TA	>gi|512893793|ref|XP_004923267.1| PREDICTED: ATP-binding cassette sub-family F member 3-like [Bombyx mori];>BGIBMGA006964-PA pep:novel sequence:nscaf2860:2849092:2861275:+ gene:BGIBMGA006964 BGIBMGA006964-TA	2	2	2	4.1	81.623	0.00060126	3927100	391830	0	0	0	3535300	0	0	0	0	0	116820000	0
>gi|512919848|ref|XP_004929485.1| PREDICTED: striatin-3-like isoform X1 [Bombyx mori];>gi|512919852|ref|XP_004929486.1| PREDICTED: striatin-3-like isoform X2 [Bombyx mori];>BGIBMGA010562-PA pep:novel sequence:nscaf2993:6091673:6104628:+ gene:BGIBMGA010	>gi|512919848|ref|XP_004929485.1| PREDICTED: striatin-3-like isoform X1 [Bombyx mori];>gi|512919852|ref|XP_004929486.1| PREDICTED: striatin-3-like isoform X2 [Bombyx mori];>BGIBMGA010562-PA pep:novel sequence:nscaf2993:6091673:6104628:+ gene:BGIBMGA010	3	3	3	6	76.189	2.0374e-05	3957000	0	0	0	1760000	2017100	180030	0	0	0	0	64689000	0
>BGIBMGA004061-PA pep:novel sequence:nscaf2767:140333:151433:+ gene:BGIBMGA004061 BGIBMGA004061-TA;>gi|512939276|ref|XP_004934201.1| PREDICTED: pollen-specific leucine-rich repeat extensin-like protein 1-like, partial [Bombyx mori]	>BGIBMGA004061-PA pep:novel sequence:nscaf2767:140333:151433:+ gene:BGIBMGA004061 BGIBMGA004061-TA;>gi|512939276|ref|XP_004934201.1| PREDICTED: pollen-specific leucine-rich repeat extensin-like protein 1-like, partial [Bombyx mori]	3	3	3	3.3	200.91	3.8166e-07	3996500	2260700	0	485510	296740	953630	0	269020000	0	0	0	0	0
>gi|512912752|ref|XP_004927733.1| PREDICTED: spondin-1-like [Bombyx mori];>BGIBMGA001091-PA pep:novel sequence:nscaf1898:278132:288531:+ gene:BGIBMGA001091 BGIBMGA001091-TA	>gi|512912752|ref|XP_004927733.1| PREDICTED: spondin-1-like [Bombyx mori];>BGIBMGA001091-PA pep:novel sequence:nscaf1898:278132:288531:+ gene:BGIBMGA001091 BGIBMGA001091-TA	5	5	5	8.8	85.443	2.3059e-12	4102900	0	0	943780	1033600	2125500	0	0	0	54023000	0	0	0
>BGIBMGA001876-PA pep:novel sequence:nscaf2204:2449239:2471775:- gene:BGIBMGA001876 BGIBMGA001876-TA;>gi|512936062|ref|XP_004933427.1| PREDICTED: 2-amino-3-ketobutyrate coenzyme A ligase, mitochondrial-like [Bombyx mori]	>BGIBMGA001876-PA pep:novel sequence:nscaf2204:2449239:2471775:- gene:BGIBMGA001876 BGIBMGA001876-TA;>gi|512936062|ref|XP_004933427.1| PREDICTED: 2-amino-3-ketobutyrate coenzyme A ligase, mitochondrial-like [Bombyx mori]	3	3	3	4.3	118.41	8.8871e-25	4103000	2188000	0	367880	0	1547200	0	129090000	0	0	0	0	0
>gi|512906691|ref|XP_004926259.1| PREDICTED: nucleoporin Nup43-like [Bombyx mori];>BGIBMGA013491-PA pep:novel sequence:nscaf3075:427889:430655:- gene:BGIBMGA013491 BGIBMGA013491-TA	>gi|512906691|ref|XP_004926259.1| PREDICTED: nucleoporin Nup43-like [Bombyx mori];>BGIBMGA013491-PA pep:novel sequence:nscaf3075:427889:430655:- gene:BGIBMGA013491 BGIBMGA013491-TA	2	2	2	6.8	39.558	0.00049435	4103100	0	481790	900650	0	1938400	782240	0	0	0	0	30142000	0
>gi|512927642|ref|XP_004931385.1| PREDICTED: LOW QUALITY PROTEIN: UDP-glucuronosyltransferase 2B1 [Bombyx mori];>gi|363896166|gb|AEW43167.1| UDP-glycosyltransferase UGT40B4 [Bombyx mori];>gi|379698986|ref|NP_001243965.1| UDP-glycosyltransferase UGT40B4 pr	>gi|512927642|ref|XP_004931385.1| PREDICTED: LOW QUALITY PROTEIN: UDP-glucuronosyltransferase 2B1 [Bombyx mori];>gi|363896166|gb|AEW43167.1| UDP-glycosyltransferase UGT40B4 [Bombyx mori];>gi|379698986|ref|NP_001243965.1| UDP-glycosyltransferase UGT40B4 pr	2	2	2	3.5	58.999	0.00016931	4106900	0	389770	0	0	3717100	0	0	0	0	0	108380000	0
>gi|512917400|ref|XP_004928877.1| PREDICTED: squamous cell carcinoma antigen recognized by T-cells 3-like [Bombyx mori];>BGIBMGA012967-PA pep:novel sequence:nscaf3058:2860131:2873587:+ gene:BGIBMGA012967 BGIBMGA012967-TA	>gi|512917400|ref|XP_004928877.1| PREDICTED: squamous cell carcinoma antigen recognized by T-cells 3-like [Bombyx mori];>BGIBMGA012967-PA pep:novel sequence:nscaf3058:2860131:2873587:+ gene:BGIBMGA012967 BGIBMGA012967-TA	5	5	5	5.6	103.54	2.0866e-10	4117100	861160	260750	631320	1146900	840980	376020	0	75922000	0	0	0	157940000
>BGIBMGA012550-PA pep:novel sequence:nscaf3048:149181:157610:- gene:BGIBMGA012550 BGIBMGA012550-TA;>gi|512901672|ref|XP_004925193.1| PREDICTED: NEDD8-activating enzyme E1 catalytic subunit-like isoform X1 [Bombyx mori];>gi|512901676|ref|XP_	>BGIBMGA012550-PA pep:novel sequence:nscaf3048:149181:157610:- gene:BGIBMGA012550 BGIBMGA012550-TA;>gi|512901672|ref|XP_004925193.1| PREDICTED: NEDD8-activating enzyme E1 catalytic subunit-like isoform X1 [Bombyx mori];>gi|512901676|ref|XP_	3	3	2	6.6	65.651	1.2229e-05	4134400	1428200	0	565040	791600	1349600	0	49531000	0	0	0	43622000	0
>gi|512928598|ref|XP_004931617.1| PREDICTED: alanine--glyoxylate aminotransferase 2, mitochondrial-like [Bombyx mori];>BGIBMGA011600-PA pep:novel sequence:nscaf3031:6211320:6218219:- gene:BGIBMGA011600 BGIBMGA011600-TA	>gi|512928598|ref|XP_004931617.1| PREDICTED: alanine--glyoxylate aminotransferase 2, mitochondrial-like [Bombyx mori];>BGIBMGA011600-PA pep:novel sequence:nscaf3031:6211320:6218219:- gene:BGIBMGA011600 BGIBMGA011600-TA	5	2	2	14.6	52.432	4.616e-16	4146800	332480	0	0	1946700	1867700	0	0	0	0	49683000	0	0
>BGIBMGA004327-PA pep:novel sequence:nscaf2789:513947:516817:+ gene:BGIBMGA004327 BGIBMGA004327-TA;>gi|512902231|ref|XP_004925324.1| PREDICTED: probable phenylalanine--tRNA ligase, mitochondrial-like [Bombyx mori]	>BGIBMGA004327-PA pep:novel sequence:nscaf2789:513947:516817:+ gene:BGIBMGA004327 BGIBMGA004327-TA;>gi|512902231|ref|XP_004925324.1| PREDICTED: probable phenylalanine--tRNA ligase, mitochondrial-like [Bombyx mori]	2	2	2	5.6	51.653	1.8734e-07	4155000	0	0	2411300	0	1743700	0	0	0	0	0	50839000	0
>BGIBMGA007817-PA pep:novel sequence:nscaf2888:1860987:1864141:+ gene:BGIBMGA007817 BGIBMGA007817-TA;>gi|333601356|gb|AEF58997.1| hypothetical protein [Bombyx mori];>gi|379698910|ref|NP_001243926.1| uncharacterized protein LOC100862770 [Bom	>BGIBMGA007817-PA pep:novel sequence:nscaf2888:1860987:1864141:+ gene:BGIBMGA007817 BGIBMGA007817-TA;>gi|333601356|gb|AEF58997.1| hypothetical protein [Bombyx mori];>gi|379698910|ref|NP_001243926.1| uncharacterized protein LOC100862770 [Bom	2	2	2	5.6	46.397	0.0012757	4158000	0	0	2480300	1677700	0	0	0	0	69336000	0	0	0
>BGIBMGA010666-PA pep:novel sequence:nscaf2998:878459:885358:+ gene:BGIBMGA010666 BGIBMGA010666-TA	>BGIBMGA010666-PA pep:novel sequence:nscaf2998:878459:885358:+ gene:BGIBMGA010666 BGIBMGA010666-TA	20	1	1	47.8	59.202	1.5885e-198	4172000	0	0	1099800	1386600	1685600	0	0	0	0	0	55699000	0
>gi|512909005|ref|XP_004926816.1| PREDICTED: acyl-CoA synthetase family member 2, mitochondrial-like [Bombyx mori];>BGIBMGA005207-PA pep:novel sequence:nscaf2825:336040:347527:+ gene:BGIBMGA005207 BGIBMGA005207-TA	>gi|512909005|ref|XP_004926816.1| PREDICTED: acyl-CoA synthetase family member 2, mitochondrial-like [Bombyx mori];>BGIBMGA005207-PA pep:novel sequence:nscaf2825:336040:347527:+ gene:BGIBMGA005207 BGIBMGA005207-TA	3	3	3	6.2	64.34	1.484e-05	4176100	544630	0	0	3054000	577480	0	0	0	0	71067000	0	0
>BGIBMGA006517-PA pep:novel sequence:nscaf2853:5229526:5268739:+ gene:BGIBMGA006517 BGIBMGA006517-TA;>gi|512924752|ref|XP_004930672.1| PREDICTED: protein lap4-like [Bombyx mori]	>BGIBMGA006517-PA pep:novel sequence:nscaf2853:5229526:5268739:+ gene:BGIBMGA006517 BGIBMGA006517-TA;>gi|512924752|ref|XP_004930672.1| PREDICTED: protein lap4-like [Bombyx mori]	3	3	3	2.9	147.87	2.6578e-09	4179500	924580	142370	901620	1627200	583730	0	0	0	0	98942000	0	0
>gi|512913883|ref|XP_004928002.1| PREDICTED: growth arrest and DNA damage-inducible proteins-interacting protein 1-like [Bombyx mori];>BGIBMGA001103-PA pep:novel sequence:nscaf1898:1708655:1709699:+ gene:BGIBMGA001103 BGIBMGA001103-TA	>gi|512913883|ref|XP_004928002.1| PREDICTED: growth arrest and DNA damage-inducible proteins-interacting protein 1-like [Bombyx mori];>BGIBMGA001103-PA pep:novel sequence:nscaf1898:1708655:1709699:+ gene:BGIBMGA001103 BGIBMGA001103-TA	1	1	1	6.6	28.421	0.00063148	4213300	0	0	1956100	0	2257200	0	0	0	0	0	28518000	0
>gi|512934891|ref|XP_004933142.1| PREDICTED: neuronal calcium sensor 2-like [Bombyx mori];>BGIBMGA012281-PA pep:novel sequence:nscaf3040:978488:978673:- gene:BGIBMGA012281 BGIBMGA012281-TA	>gi|512934891|ref|XP_004933142.1| PREDICTED: neuronal calcium sensor 2-like [Bombyx mori];>BGIBMGA012281-PA pep:novel sequence:nscaf3040:978488:978673:- gene:BGIBMGA012281 BGIBMGA012281-TA	1	1	1	8.6	21.392	0.0021212	4232400	0	0	2615400	1617000	0	0	0	0	0	16993000	0	0
>gi|224176429|dbj|BAH23575.1| BmOXR1 [Bombyx mori];>gi|224586901|ref|NP_001139127.1| oxygen resistance gene 1 [Bombyx mori];>BGIBMGA007564-PA pep:novel sequence:nscaf2887:534298:568087:+ gene:BGIBMGA007564 BGIBMGA007564-TA;>BGIBMGA007565-PA	>gi|224176429|dbj|BAH23575.1| BmOXR1 [Bombyx mori];>gi|224586901|ref|NP_001139127.1| oxygen resistance gene 1 [Bombyx mori];>BGIBMGA007564-PA pep:novel sequence:nscaf2887:534298:568087:+ gene:BGIBMGA007564 BGIBMGA007564-TA	5	5	5	6.1	121.95	2.3209e-13	4285100	3357700	0	0	927350	0	0	204820000	0	0	0	0	0
>BGIBMGA009578-PA pep:novel sequence:nscaf2962:782939:792970:- gene:BGIBMGA009578 BGIBMGA009578-TA;>gi|512907059|ref|XP_004926349.1| PREDICTED: putative pre-mRNA-splicing factor ATP-dependent RNA helicase DHX15-like isoform X1 [Bombyx mori]	>BGIBMGA009578-PA pep:novel sequence:nscaf2962:782939:792970:- gene:BGIBMGA009578 BGIBMGA009578-TA;>gi|512907059|ref|XP_004926349.1| PREDICTED: putative pre-mRNA-splicing factor ATP-dependent RNA helicase DHX15-like isoform X1 [Bombyx mori]	2	2	2	3.3	83.034	8.8979e-05	4301700	751710	0	1371500	1151000	1027600	0	0	0	85806000	0	0	0
>gi|512901956|ref|XP_004925257.1| PREDICTED: xylulose kinase-like [Bombyx mori];>BGIBMGA013614-PA pep:novel sequence:nscaf3079:380247:386923:+ gene:BGIBMGA013614 BGIBMGA013614-TA	>gi|512901956|ref|XP_004925257.1| PREDICTED: xylulose kinase-like [Bombyx mori];>BGIBMGA013614-PA pep:novel sequence:nscaf3079:380247:386923:+ gene:BGIBMGA013614 BGIBMGA013614-TA	3	3	3	9.1	57	4.6946e-13	4310500	0	0	493740	0	3816700	0	0	0	0	0	92733000	0
>BGIBMGA002430-PA pep:novel sequence:nscaf2511:1343614:1354742:- gene:BGIBMGA002430 BGIBMGA002430-TA;>gi|512926619|ref|XP_004931131.1| PREDICTED: synaptic vesicle glycoprotein 2B-like isoform X1 [Bombyx mori];>gi|512926623|ref|XP_004931132.	>BGIBMGA002430-PA pep:novel sequence:nscaf2511:1343614:1354742:- gene:BGIBMGA002430 BGIBMGA002430-TA;>gi|512926619|ref|XP_004931131.1| PREDICTED: synaptic vesicle glycoprotein 2B-like isoform X1 [Bombyx mori];>gi|512926623|ref|XP_004931132.	1	1	1	1.9	59.468	0.000766	4312300	0	0	0	4050700	0	261610	0	0	0	0	0	20210000
>BGIBMGA013916-PA pep:novel sequence:nscaf3099:1757759:1759522:- gene:BGIBMGA013916 BGIBMGA013916-TA;>gi|124108018|gb|ABM90638.1| 6-phosphogluconolactonase [Bombyx mori];>gi|148298750|ref|NP_001091839.1| 6-phosphogluconolactonase [Bombyx mo	>BGIBMGA013916-PA pep:novel sequence:nscaf3099:1757759:1759522:- gene:BGIBMGA013916 BGIBMGA013916-TA;>gi|124108018|gb|ABM90638.1| 6-phosphogluconolactonase [Bombyx mori];>gi|148298750|ref|NP_001091839.1| 6-phosphogluconolactonase [Bombyx mo	2	2	2	9.9	25.938	1.3578e-07	4379800	1325600	0	1759400	0	1294800	0	0	0	0	0	21393000	0
>BGIBMGA005384-PA pep:novel sequence:nscaf2828:700448:700918:- gene:BGIBMGA005384 BGIBMGA005384-TA;>gi|512930538|ref|XP_004932084.1| PREDICTED: TP53-regulated inhibitor of apoptosis 1-like [Bombyx mori]	>BGIBMGA005384-PA pep:novel sequence:nscaf2828:700448:700918:- gene:BGIBMGA005384 BGIBMGA005384-TA;>gi|512930538|ref|XP_004932084.1| PREDICTED: TP53-regulated inhibitor of apoptosis 1-like [Bombyx mori]	2	2	2	30.5	9.4584	4.2967e-05	4417300	0	0	565280	3852000	0	0	0	0	0	20241000	0	0
>gi|512924006|ref|XP_004930492.1| PREDICTED: SH3 domain-binding protein 5 homolog [Bombyx mori]	>gi|512924006|ref|XP_004930492.1| PREDICTED: SH3 domain-binding protein 5 homolog [Bombyx mori]	1	1	1	4.5	53.357	0.051785	4425000	1992200	0	1001400	0	1431400	0	0	0	0	0	51471000	0
>gi|512926814|ref|XP_004931179.1| PREDICTED: tropomodulin-like isoform X1 [Bombyx mori];>gi|512926818|ref|XP_004931180.1| PREDICTED: tropomodulin-like isoform X2 [Bombyx mori];>BGIBMGA002509-PA pep:novel sequence:nscaf2511:3354807:3364933:+ gene:BGIBMG	>gi|512926814|ref|XP_004931179.1| PREDICTED: tropomodulin-like isoform X1 [Bombyx mori];>gi|512926818|ref|XP_004931180.1| PREDICTED: tropomodulin-like isoform X2 [Bombyx mori];>BGIBMGA002509-PA pep:novel sequence:nscaf2511:3354807:3364933:+ gene:BGIBMG	4	4	4	9	59.169	3.4781e-09	4449200	2079800	207020	0	0	1676100	486280	70713000	0	0	0	0	0
>BGIBMGA008668-PA pep:novel sequence:nscaf2912:1124441:1141084:- gene:BGIBMGA008668 BGIBMGA008668-TA;>gi|112982842|ref|NP_001036891.1| clip domain serine protease 4 precursor [Bombyx mori];>gi|20372973|dbj|BAB91156.1| serine protease [Bomby	>BGIBMGA008668-PA pep:novel sequence:nscaf2912:1124441:1141084:- gene:BGIBMGA008668 BGIBMGA008668-TA;>gi|112982842|ref|NP_001036891.1| clip domain serine protease 4 precursor [Bombyx mori];>gi|20372973|dbj|BAB91156.1| serine protease [Bomby	2	2	2	3.7	66.734	6.3821e-06	4454700	2025600	0	0	2429100	0	0	0	0	0	45586000	0	0
>BGIBMGA001372-PA pep:novel sequence:nscaf2053:425686:454031:+ gene:BGIBMGA001372 BGIBMGA001372-TA	>BGIBMGA001372-PA pep:novel sequence:nscaf2053:425686:454031:+ gene:BGIBMGA001372 BGIBMGA001372-TA	10	10	10	7.5	203.06	3.8304e-71	4460100	1308300	43934	564680	713480	1643600	186080	138260000	0	0	106390000	147660000	0
>BGIBMGA010621-PA pep:novel sequence:nscaf2998:914462:919514:- gene:BGIBMGA010621 BGIBMGA010621-TA;>gi|512903164|ref|XP_004925552.1| PREDICTED: ribonucleoside-diphosphate reductase large subunit-like [Bombyx mori]	>BGIBMGA010621-PA pep:novel sequence:nscaf2998:914462:919514:- gene:BGIBMGA010621 BGIBMGA010621-TA;>gi|512903164|ref|XP_004925552.1| PREDICTED: ribonucleoside-diphosphate reductase large subunit-like [Bombyx mori]	3	3	3	4.4	90.676	2.9557e-05	4467900	1877400	0	214780	0	2081200	294540	82607000	0	0	0	0	0
>gi|112984068|ref|NP_001037424.1| yellow-fa precursor [Bombyx mori];>gi|126680165|gb|ABO26383.1| yellow2 [Bombyx mori];>gi|86450719|gb|ABC96695.1| yellow-fa [Bombyx mori];>gi|379046452|gb|AFC87787.1| yellow-fa [Bombyx mori]	>gi|112984068|ref|NP_001037424.1| yellow-fa precursor [Bombyx mori];>gi|126680165|gb|ABO26383.1| yellow2 [Bombyx mori];>gi|86450719|gb|ABC96695.1| yellow-fa [Bombyx mori];>gi|379046452|gb|AFC87787.1| yellow-fa [Bombyx mori]	4	4	4	7.4	52.407	4.2928e-06	4469500	3705100	597250	0	0	0	167130	107450000	0	0	0	0	0
>BGIBMGA007107-PA pep:novel sequence:nscaf2865:3742670:3752506:+ gene:BGIBMGA007107 BGIBMGA007107-TA;>gi|114051568|ref|NP_001040307.1| TPR-repeat protein [Bombyx mori];>gi|87248243|gb|ABD36174.1| TPR-repeat protein [Bombyx mori]	>BGIBMGA007107-PA pep:novel sequence:nscaf2865:3742670:3752506:+ gene:BGIBMGA007107 BGIBMGA007107-TA;>gi|114051568|ref|NP_001040307.1| TPR-repeat protein [Bombyx mori];>gi|87248243|gb|ABD36174.1| TPR-repeat protein [Bombyx mori]	3	3	3	9.7	49.749	9.4203e-12	4496700	1398500	0	610010	2488200	0	0	39689000	0	0	58301000	0	0
>BGIBMGA006984-PA pep:novel sequence:nscaf2865:4696957:4697503:- gene:BGIBMGA006984 BGIBMGA006984-TA;>gi|114053305|ref|NP_001040125.1| G10 protein [Bombyx mori];>gi|87248133|gb|ABD36119.1| G10 protein [Bombyx mori]	>BGIBMGA006984-PA pep:novel sequence:nscaf2865:4696957:4697503:- gene:BGIBMGA006984 BGIBMGA006984-TA;>gi|114053305|ref|NP_001040125.1| G10 protein [Bombyx mori];>gi|87248133|gb|ABD36119.1| G10 protein [Bombyx mori]	1	1	1	7.6	17.077	0.001491	4533000	0	0	0	2732100	1800900	0	0	0	0	0	15752000	0
>BGIBMGA008818-PA pep:novel sequence:nscaf2925:44134:46448:- gene:BGIBMGA008818 BGIBMGA008818-TA;>gi|189332872|dbj|BAG41970.1| alkaline phosphatase [Bombyx mori];>gi|440587587|dbj|BAB62745.3| membrane-bound alkaline phosphatase [Bombyx mori	>BGIBMGA008818-PA pep:novel sequence:nscaf2925:44134:46448:- gene:BGIBMGA008818 BGIBMGA008818-TA;>gi|189332872|dbj|BAG41970.1| alkaline phosphatase [Bombyx mori];>gi|440587587|dbj|BAB62745.3| membrane-bound alkaline phosphatase [Bombyx mori	3	3	3	7.5	60.28	3.3415e-07	4536400	940320	84238	0	1674700	1837200	0	0	0	0	0	58921000	0
>BGIBMGA010789-PA pep:novel sequence:nscaf3003:884687:885363:+ gene:BGIBMGA010789 BGIBMGA010789-TA;>gi|129562655|gb|ABO31093.1| mitochondrial 28S ribosomal protein S18c [Bombyx mori];>gi|153791409|ref|NP_001093290.1| mitochondrial 28S ribos	>BGIBMGA010789-PA pep:novel sequence:nscaf3003:884687:885363:+ gene:BGIBMGA010789 BGIBMGA010789-TA;>gi|129562655|gb|ABO31093.1| mitochondrial 28S ribosomal protein S18c [Bombyx mori];>gi|153791409|ref|NP_001093290.1| mitochondrial 28S ribos	2	2	2	16.1	16.274	2.0144e-06	4584300	0	0	0	0	0	4584300	0	0	0	0	0	208320000
>gi|195972046|gb|ACG61185.1| serpin-22 [Bombyx mori];>gi|226342906|ref|NP_001139715.1| serine protease inhibitor 22 precursor [Bombyx mori];>BGIBMGA003292-PA pep:novel sequence:nscaf2641:21922:28230:+ gene:BGIBMGA003292 BGIBMGA003292-TA;>gi	>gi|195972046|gb|ACG61185.1| serpin-22 [Bombyx mori];>gi|226342906|ref|NP_001139715.1| serine protease inhibitor 22 precursor [Bombyx mori];>BGIBMGA003292-PA pep:novel sequence:nscaf2641:21922:28230:+ gene:BGIBMGA003292 BGIBMGA003292-TA;>gi	4	4	4	10.7	44.026	1.5236e-07	4592700	2709100	325500	0	0	1335400	222720	70435000	0	0	0	0	0
>gi|512889366|ref|XP_004922260.1| PREDICTED: uncharacterized protein LOC101743059 [Bombyx mori];>BGIBMGA001808-PA pep:novel sequence:nscaf2176:3100010:3112469:+ gene:BGIBMGA001808 BGIBMGA001808-TA	>gi|512889366|ref|XP_004922260.1| PREDICTED: uncharacterized protein LOC101743059 [Bombyx mori];>BGIBMGA001808-PA pep:novel sequence:nscaf2176:3100010:3112469:+ gene:BGIBMGA001808 BGIBMGA001808-TA	2	2	2	2.2	112.42	0.00020455	4595800	0	0	1273000	3322700	0	0	0	0	0	92287000	0	0
>gi|512930196|ref|XP_004932006.1| PREDICTED: rapamycin-insensitive companion of mTOR-like [Bombyx mori];>BGIBMGA000359-PA pep:novel sequence:nscaf1681:67364:73455:- gene:BGIBMGA000359 BGIBMGA000359-TA;>BGIBMGA000358-PA pep:novel sequence:	>gi|512930196|ref|XP_004932006.1| PREDICTED: rapamycin-insensitive companion of mTOR-like [Bombyx mori];>BGIBMGA000359-PA pep:novel sequence:nscaf1681:67364:73455:- gene:BGIBMGA000359 BGIBMGA000359-TA	3	3	3	1.8	194.63	0.00021033	4597900	0	0	0	279690	4318200	0	0	0	0	0	453240000	0
>BGIBMGA009966-PA pep:novel sequence:nscaf2980:294490:301441:- gene:BGIBMGA009966 BGIBMGA009966-TA;>gi|512907441|ref|XP_004926442.1| PREDICTED: d-2-hydroxyglutarate dehydrogenase, mitochondrial-like isoform X1 [Bombyx mori];>gi|512907443|re	>BGIBMGA009966-PA pep:novel sequence:nscaf2980:294490:301441:- gene:BGIBMGA009966 BGIBMGA009966-TA;>gi|512907441|ref|XP_004926442.1| PREDICTED: d-2-hydroxyglutarate dehydrogenase, mitochondrial-like isoform X1 [Bombyx mori];>gi|512907443|re	3	3	3	8.1	55.985	8.415e-07	4601800	0	0	0	4601800	0	0	0	0	0	93267000	0	0
>BGIBMGA010765-PA pep:novel sequence:nscaf3003:515306:538042:- gene:BGIBMGA010765 BGIBMGA010765-TA;>gi|512934657|ref|XP_004933085.1| PREDICTED: protein Skeletor, isoforms D/E-like [Bombyx mori]	>BGIBMGA010765-PA pep:novel sequence:nscaf3003:515306:538042:- gene:BGIBMGA010765 BGIBMGA010765-TA;>gi|512934657|ref|XP_004933085.1| PREDICTED: protein Skeletor, isoforms D/E-like [Bombyx mori]	2	2	2	3.7	80.842	0.00055044	4606900	0	0	0	0	3696500	910410	0	0	0	0	136510000	0
>BGIBMGA001032-PA pep:novel sequence:nscaf1898:4173727:4175403:- gene:BGIBMGA001032 BGIBMGA001032-TA;>gi|512912927|ref|XP_004927774.1| PREDICTED: sorting nexin-9-like [Bombyx mori]	>BGIBMGA001032-PA pep:novel sequence:nscaf1898:4173727:4175403:- gene:BGIBMGA001032 BGIBMGA001032-TA;>gi|512912927|ref|XP_004927774.1| PREDICTED: sorting nexin-9-like [Bombyx mori]	2	2	2	4.1	63.707	9.6191e-05	4612200	0	0	629150	2804400	1178700	0	0	0	0	63153000	0	0
>BGIBMGA004960-PA pep:novel sequence:nscaf2822:40800:67175:+ gene:BGIBMGA004960 BGIBMGA004960-TA	>BGIBMGA004960-PA pep:novel sequence:nscaf2822:40800:67175:+ gene:BGIBMGA004960 BGIBMGA004960-TA	5	5	5	3.8	186.74	8.2174e-13	4625900	514460	39103	230360	3004000	837980	0	0	0	0	145550000	170590000	0
>gi|512930094|ref|XP_004931983.1| PREDICTED: bifunctional 3'-phosphoadenosine 5'-phosphosulfate synthase-like isoform X1 [Bombyx mori];>gi|512930098|ref|XP_004931984.1| PREDICTED: bifunctional 3'-phosphoadenosine 5'-phosphosulfate synthase-like isoform X2	>gi|512930094|ref|XP_004931983.1| PREDICTED: bifunctional 3'-phosphoadenosine 5'-phosphosulfate synthase-like isoform X1 [Bombyx mori];>gi|512930098|ref|XP_004931984.1| PREDICTED: bifunctional 3'-phosphoadenosine 5'-phosphosulfate synthase-like isoform X2	2	2	2	4.1	69.886	4.6654e-06	4648100	2277800	0	2370300	0	0	0	81999000	0	0	0	0	0
>gi|512920045|ref|XP_004929534.1| PREDICTED: titin-like [Bombyx mori]	>gi|512920045|ref|XP_004929534.1| PREDICTED: titin-like [Bombyx mori]	14	14	14	5.7	387.46	1.8778e-54	4700900	1009600	88018	439530	1618500	1240900	304350	263710000	203610000	0	225650000	216780000	258320000
>BGIBMGA000120-PA pep:novel sequence:nscaf1108:454682:455977:+ gene:BGIBMGA000120 BGIBMGA000120-TA;>gi|512893176|ref|XP_004923116.1| PREDICTED: vacuolar protein sorting-associated protein 26-like [Bombyx mori]	>BGIBMGA000120-PA pep:novel sequence:nscaf1108:454682:455977:+ gene:BGIBMGA000120 BGIBMGA000120-TA;>gi|512893176|ref|XP_004923116.1| PREDICTED: vacuolar protein sorting-associated protein 26-like [Bombyx mori]	3	3	3	9.3	49.301	1.2962e-05	4713200	0	0	363520	3614100	735540	0	0	0	0	84101000	0	0
>BGIBMGA003885-PA pep:novel sequence:nscaf2734:271068:275966:+ gene:BGIBMGA003885 BGIBMGA003885-TA;>gi|160333368|ref|NP_001103822.1| ociad protein isoform 2 [Bombyx mori];>gi|95102820|gb|ABF51351.1| ociad protein isoform 2 [Bombyx mori];>gi	>BGIBMGA003885-PA pep:novel sequence:nscaf2734:271068:275966:+ gene:BGIBMGA003885 BGIBMGA003885-TA;>gi|160333368|ref|NP_001103822.1| ociad protein isoform 2 [Bombyx mori];>gi|95102820|gb|ABF51351.1| ociad protein isoform 2 [Bombyx mori];>gi	1	1	1	5.3	26.626	0.00091309	4717200	0	0	0	1696300	3020900	0	0	0	0	0	38166000	0
>BGIBMGA008878-PA pep:novel sequence:nscaf2930:3796549:3796992:- gene:BGIBMGA008878 BGIBMGA008878-TA;>gi|221579648|gb|ACM24344.1| CMC1 [Bombyx mori];>gi|226502030|ref|NP_001140193.1| Cmc1 protein [Bombyx mori]	>BGIBMGA008878-PA pep:novel sequence:nscaf2930:3796549:3796992:- gene:BGIBMGA008878 BGIBMGA008878-TA;>gi|221579648|gb|ACM24344.1| CMC1 [Bombyx mori];>gi|226502030|ref|NP_001140193.1| Cmc1 protein [Bombyx mori]	1	1	1	8.5	13.512	0.0023653	4718000	0	0	4718000	0	0	0	0	0	50245000	0	0	0
>BGIBMGA008238-PA pep:novel sequence:nscaf2899:624284:630160:+ gene:BGIBMGA008238 BGIBMGA008238-TA;>gi|512909073|ref|XP_004926833.1| PREDICTED: plexin A3-like [Bombyx mori]	>BGIBMGA008238-PA pep:novel sequence:nscaf2899:624284:630160:+ gene:BGIBMGA008238 BGIBMGA008238-TA;>gi|512909073|ref|XP_004926833.1| PREDICTED: plexin A3-like [Bombyx mori]	6	6	6	3.9	218.11	6.176e-23	4756100	761890	45541	287690	2003000	1541800	116200	149800000	0	0	130440000	171430000	0
>gi|378466310|gb|AFC01235.1| DnaJ-21 [Bombyx mori];>gi|525343507|ref|NP_001266349.1| uncharacterized protein LOC101735997 [Bombyx mori];>BGIBMGA008111-PA pep:novel sequence:nscaf2890:917002:921081:+ gene:BGIBMGA008111 BGIBMGA008111-TA	>gi|378466310|gb|AFC01235.1| DnaJ-21 [Bombyx mori];>gi|525343507|ref|NP_001266349.1| uncharacterized protein LOC101735997 [Bombyx mori];>BGIBMGA008111-PA pep:novel sequence:nscaf2890:917002:921081:+ gene:BGIBMGA008111 BGIBMGA008111-TA	1	1	1	4.1	29.499	2.1813e-05	4775900	0	0	0	3051900	1724000	0	0	0	0	0	28484000	0
>gi|512902451|ref|XP_004925379.1| PREDICTED: transforming growth factor beta-1-induced transcript 1 protein-like isoform X1 [Bombyx mori];>gi|512902455|ref|XP_004925380.1| PREDICTED: transforming growth factor beta-1-induced transcript 1 protein-like isof	>gi|512902451|ref|XP_004925379.1| PREDICTED: transforming growth factor beta-1-induced transcript 1 protein-like isoform X1 [Bombyx mori];>gi|512902455|ref|XP_004925380.1| PREDICTED: transforming growth factor beta-1-induced transcript 1 protein-like isof	10	1	1	50.9	19.104	1.2222e-48	4797500	0	0	0	4797500	0	0	0	0	0	43215000	0	0
>BGIBMGA000343-PA pep:novel sequence:nscaf1681:431307:432760:- gene:BGIBMGA000343 BGIBMGA000343-TA;>gi|223671153|tpd|FAA00528.1| TPA: putative cuticle protein [Bombyx mori];>gi|290563245|ref|NP_001166724.1| cuticular protein RR-1 motif 26 p	>BGIBMGA000343-PA pep:novel sequence:nscaf1681:431307:432760:- gene:BGIBMGA000343 BGIBMGA000343-TA;>gi|223671153|tpd|FAA00528.1| TPA: putative cuticle protein [Bombyx mori];>gi|290563245|ref|NP_001166724.1| cuticular protein RR-1 motif 26 p	1	1	1	10.2	12.662	2.0574e-07	4822800	0	0	0	0	4822800	0	0	0	0	0	32810000	0
>gi|512916311|ref|XP_004928608.1| PREDICTED: argininosuccinate synthase-like isoform X1 [Bombyx mori];>gi|512916313|ref|XP_004928609.1| PREDICTED: argininosuccinate synthase-like isoform X2 [Bombyx mori]	>gi|512916311|ref|XP_004928608.1| PREDICTED: argininosuccinate synthase-like isoform X1 [Bombyx mori];>gi|512916313|ref|XP_004928609.1| PREDICTED: argininosuccinate synthase-like isoform X2 [Bombyx mori]	3	3	3	6.6	45.81	1.2924e-05	4835600	3811000	0	0	0	0	1024500	0	0	0	0	0	116390000
>BGIBMGA013047-PA pep:novel sequence:nscaf3058:6115451:6134957:+ gene:BGIBMGA013047 BGIBMGA013047-TA;REV__>BGIBMGA006666-PA pep:novel sequence:nscaf2855:526726:530056:- gene:BGIBMGA006666 BGIBMGA006666-TA	>BGIBMGA013047-PA pep:novel sequence:nscaf3058:6115451:6134957:+ gene:BGIBMGA013047 BGIBMGA013047-TA	24	2	2	18.9	166.81	1.0349e-127	4843900	820530	0	1174800	1993300	796330	58983	0	0	142320000	145330000	0	0
>BGIBMGA006460-PA pep:novel sequence:nscaf2853:967135:969931:+ gene:BGIBMGA006460 BGIBMGA006460-TA;>gi|512924211|ref|XP_004930542.1| PREDICTED: AN1-type zinc finger protein 6-like isoform X1 [Bombyx mori];>gi|512924215|ref|XP_004930543.1| P	>BGIBMGA006460-PA pep:novel sequence:nscaf2853:967135:969931:+ gene:BGIBMGA006460 BGIBMGA006460-TA;>gi|512924211|ref|XP_004930542.1| PREDICTED: AN1-type zinc finger protein 6-like isoform X1 [Bombyx mori];>gi|512924215|ref|XP_004930543.1| P	1	1	1	3.6	28.263	5.751e-06	4869400	0	0	4869400	0	0	0	0	0	110200000	0	0	0
>gi|512920980|ref|XP_004929769.1| PREDICTED: dynein heavy chain, cytoplasmic-like [Bombyx mori];>BGIBMGA001546-PA pep:novel sequence:nscaf2136:4742654:4785076:+ gene:BGIBMGA001546 BGIBMGA001546-TA;>BGIBMGA001547-PA pep:novel sequence:nsca	>gi|512920980|ref|XP_004929769.1| PREDICTED: dynein heavy chain, cytoplasmic-like [Bombyx mori];>BGIBMGA001546-PA pep:novel sequence:nscaf2136:4742654:4785076:+ gene:BGIBMGA001546 BGIBMGA001546-TA	22	22	22	6	510.82	7.805e-46	4919000	865070	5368	231480	1358200	2300800	158030	309280000	0	0	401460000	463660000	0
>BGIBMGA004210-PA pep:novel sequence:nscaf2770:2425321:2430895:+ gene:BGIBMGA004210 BGIBMGA004210-TA;>gi|512897869|ref|XP_004924258.1| PREDICTED: WD repeat-containing protein 89-like [Bombyx mori]	>BGIBMGA004210-PA pep:novel sequence:nscaf2770:2425321:2430895:+ gene:BGIBMGA004210 BGIBMGA004210-TA;>gi|512897869|ref|XP_004924258.1| PREDICTED: WD repeat-containing protein 89-like [Bombyx mori]	1	1	1	3.9	43.11	1.3956e-06	4922700	4195200	0	0	0	0	727530	0	0	0	0	0	49591000
>gi|112983132|ref|NP_001036938.1| replication protein A1 [Bombyx mori];>gi|55700848|dbj|BAD69789.1| Replication protein A large subunit [Bombyx mori];>BGIBMGA005448-PA pep:novel sequence:nscaf2828:2173864:2182032:+ gene:BGIBMGA005448 BGIBMG	>gi|112983132|ref|NP_001036938.1| replication protein A1 [Bombyx mori];>gi|55700848|dbj|BAD69789.1| Replication protein A large subunit [Bombyx mori];>BGIBMGA005448-PA pep:novel sequence:nscaf2828:2173864:2182032:+ gene:BGIBMGA005448 BGIBMG	3	3	3	8.2	66.698	1.9058e-07	4946300	931700	0	2195400	0	1819200	0	0	0	102290000	0	0	0
>BGIBMGA012333-PA pep:novel sequence:nscaf3040:2205219:2213840:+ gene:BGIBMGA012333 BGIBMGA012333-TA;>gi|512934973|ref|XP_004933161.1| PREDICTED: phytanoyl-CoA dioxygenase domain-containing protein 1-like [Bombyx mori]	>BGIBMGA012333-PA pep:novel sequence:nscaf3040:2205219:2213840:+ gene:BGIBMGA012333 BGIBMGA012333-TA;>gi|512934973|ref|XP_004933161.1| PREDICTED: phytanoyl-CoA dioxygenase domain-containing protein 1-like [Bombyx mori]	2	2	2	8.2	35.013	6.4189e-09	4951500	0	0	1852500	0	3099000	0	0	0	0	0	39153000	0
>gi|512906640|ref|XP_004926247.1| PREDICTED: dolichyl-diphosphooligosaccharide--protein glycosyltransferase subunit 2-like [Bombyx mori];>BGIBMGA013498-PA pep:novel sequence:nscaf3075:178653:185994:- gene:BGIBMGA013498 BGIBMGA013498-TA	>gi|512906640|ref|XP_004926247.1| PREDICTED: dolichyl-diphosphooligosaccharide--protein glycosyltransferase subunit 2-like [Bombyx mori];>BGIBMGA013498-PA pep:novel sequence:nscaf3075:178653:185994:- gene:BGIBMGA013498 BGIBMGA013498-TA	3	3	3	5.3	68.308	3.2874e-06	4964600	670710	567410	0	0	3173000	553410	0	0	0	0	98679000	0
>BGIBMGA002671-PA pep:novel sequence:nscaf2529:1588169:1592860:+ gene:BGIBMGA002671 BGIBMGA002671-TA;>gi|114052969|ref|NP_001040497.1| exosc7 protein [Bombyx mori];>gi|95103140|gb|ABF51511.1| exosc7 protein [Bombyx mori]	>BGIBMGA002671-PA pep:novel sequence:nscaf2529:1588169:1592860:+ gene:BGIBMGA002671 BGIBMGA002671-TA;>gi|114052969|ref|NP_001040497.1| exosc7 protein [Bombyx mori];>gi|95103140|gb|ABF51511.1| exosc7 protein [Bombyx mori]	2	2	2	7.9	29.805	0.00017074	4964900	0	0	2122200	2359200	0	483490	0	0	0	0	0	41745000
>gi|114052396|ref|NP_001040241.1| ubiquitin-conjugating enzyme E2M [Bombyx mori];>gi|87248485|gb|ABD36295.1| ubiquitin-conjugating enzyme E2M [Bombyx mori];>BGIBMGA007862-PA pep:novel sequence:nscaf2888:3880396:3884964:+ gene:BGIBMGA007862	>gi|114052396|ref|NP_001040241.1| ubiquitin-conjugating enzyme E2M [Bombyx mori];>gi|87248485|gb|ABD36295.1| ubiquitin-conjugating enzyme E2M [Bombyx mori];>BGIBMGA007862-PA pep:novel sequence:nscaf2888:3880396:3884964:+ gene:BGIBMGA007862	1	1	1	8.7	20.899	8.3714e-16	4969200	0	0	1885900	0	3083300	0	0	0	0	0	38955000	0
>gi|162462676|ref|NP_001104834.1| NADPH cytochrome P450 reductase [Bombyx mori];>gi|7861545|dbj|BAA95684.1| NADPH cytochrome P450 reductase [Bombyx mori];>BGIBMGA006837-PA pep:novel sequence:nscaf2859:188487:204618:- gene:BGIBMGA006837 BGIB	>gi|162462676|ref|NP_001104834.1| NADPH cytochrome P450 reductase [Bombyx mori];>gi|7861545|dbj|BAA95684.1| NADPH cytochrome P450 reductase [Bombyx mori];>BGIBMGA006837-PA pep:novel sequence:nscaf2859:188487:204618:- gene:BGIBMGA006837 BGIB	3	3	3	5.1	77.688	2.8185e-08	4972600	1638400	153020	460010	2020900	405230	295040	0	0	0	57646000	0	0
>BGIBMGA009380-PA pep:novel sequence:nscaf2948:2387983:2394967:+ gene:BGIBMGA009380 BGIBMGA009380-TA;>gi|512896070|ref|XP_004923823.1| PREDICTED: septin-2-like [Bombyx mori]	>BGIBMGA009380-PA pep:novel sequence:nscaf2948:2387983:2394967:+ gene:BGIBMGA009380 BGIBMGA009380-TA;>gi|512896070|ref|XP_004923823.1| PREDICTED: septin-2-like [Bombyx mori]	3	3	3	12.4	48.204	2.8986e-20	5001500	0	0	618650	0	4382800	0	0	0	0	0	97968000	0
>BGIBMGA007678-PA pep:novel sequence:nscaf2888:5705610:5717891:- gene:BGIBMGA007678 BGIBMGA007678-TA;>gi|512916372|ref|XP_004928625.1| PREDICTED: probable chitinase 3-like [Bombyx mori]	>BGIBMGA007678-PA pep:novel sequence:nscaf2888:5705610:5717891:- gene:BGIBMGA007678 BGIBMGA007678-TA;>gi|512916372|ref|XP_004928625.1| PREDICTED: probable chitinase 3-like [Bombyx mori]	2	2	2	8.3	32.646	1.3132e-05	5021800	0	0	0	3530800	0	1491000	0	0	0	50358000	0	0
>BGIBMGA006473-PA pep:novel sequence:nscaf2853:1993821:1997419:+ gene:BGIBMGA006473 BGIBMGA006473-TA;>gi|512924300|ref|XP_004930563.1| PREDICTED: mannose-6-phosphate isomerase-like [Bombyx mori]	>BGIBMGA006473-PA pep:novel sequence:nscaf2853:1993821:1997419:+ gene:BGIBMGA006473 BGIBMGA006473-TA;>gi|512924300|ref|XP_004930563.1| PREDICTED: mannose-6-phosphate isomerase-like [Bombyx mori]	2	2	2	5.4	45.062	0.00043656	5027000	626440	0	0	3331100	1069400	0	0	0	0	70015000	0	0
>BGIBMGA007160-PA pep:novel sequence:nscaf2868:625936:631690:- gene:BGIBMGA007160 BGIBMGA007160-TA;>gi|512901135|ref|XP_004925061.1| PREDICTED: isocitrate dehydrogenase [NAD] subunit alpha, mitochondrial-like [Bombyx mori]	>BGIBMGA007160-PA pep:novel sequence:nscaf2868:625936:631690:- gene:BGIBMGA007160 BGIBMGA007160-TA	6	2	2	39.5	17.202	2.825e-17	5079500	1473400	0	0	3606100	0	0	10314000	0	0	0	0	0
>gi|512906589|ref|XP_004926234.1| PREDICTED: epidermal growth factor receptor substrate 15-like 1-like [Bombyx mori];>BGIBMGA012628-PA pep:novel sequence:nscaf3052:1271209:1278970:+ gene:BGIBMGA012628 BGIBMGA012628-TA;>BGIBMGA012629-PA pep	>gi|512906589|ref|XP_004926234.1| PREDICTED: epidermal growth factor receptor substrate 15-like 1-like [Bombyx mori];>BGIBMGA012628-PA pep:novel sequence:nscaf3052:1271209:1278970:+ gene:BGIBMGA012628 BGIBMGA012628-TA	3	3	3	5.4	69.869	4.8901e-07	5087600	1597500	0	0	1807100	1336300	346700	0	0	0	0	0	55142000
>gi|512922286|ref|XP_004930083.1| PREDICTED: mitochondrial enolase superfamily member 1-like [Bombyx mori];>BGIBMGA014323-PA pep:novel sequence:scaffold1449:207:4563:+ gene:BGIBMGA014323 BGIBMGA014323-TA;>gi|512912664|ref|XP_004927713.1| PR	>gi|512922286|ref|XP_004930083.1| PREDICTED: mitochondrial enolase superfamily member 1-like [Bombyx mori];>BGIBMGA014323-PA pep:novel sequence:scaffold1449:207:4563:+ gene:BGIBMGA014323 BGIBMGA014323-TA;>gi|512912664|ref|XP_004927713.1| PR	3	3	3	8.1	51.879	1.0966e-07	5096100	989460	0	1359600	448030	2298900	0	0	0	0	0	46919000	0
>gi|512889579|ref|XP_004922317.1| PREDICTED: uncharacterized protein LOC101740352 [Bombyx mori];>BGIBMGA001762-PA pep:novel sequence:nscaf2176:1596439:1603140:+ gene:BGIBMGA001762 BGIBMGA001762-TA	>gi|512889579|ref|XP_004922317.1| PREDICTED: uncharacterized protein LOC101740352 [Bombyx mori];>BGIBMGA001762-PA pep:novel sequence:nscaf2176:1596439:1603140:+ gene:BGIBMGA001762 BGIBMGA001762-TA	2	2	2	3.4	77.799	1.9661e-06	5146000	1026600	0	1156400	2632200	0	330870	0	0	0	63227000	0	0
>gi|284002384|dbj|BAI66485.1| carboxyl/cholinesterase 5BL [Bombyx mori];>gi|284002386|dbj|BAI66486.1| carboxyl/cholinesterase 5BS [Bombyx mori];>gi|284002388|dbj|BAI66487.1| carboxyl/cholinesterase 5BS [Bombyx mori];>gi|284520932|ref|NP_001165227.1| alpha	>gi|284002384|dbj|BAI66485.1| carboxyl/cholinesterase 5BL [Bombyx mori];>gi|284002386|dbj|BAI66486.1| carboxyl/cholinesterase 5BS [Bombyx mori];>gi|284002388|dbj|BAI66487.1| carboxyl/cholinesterase 5BS [Bombyx mori];>gi|284520932|ref|NP_001165227.1| alpha	16	2	2	25.8	84.772	3.1047e-65	5175100	1685600	0	652470	2604600	0	232480	0	0	0	97756000	0	0
>gi|512896784|ref|XP_004923993.1| PREDICTED: general vesicular transport factor p115-like [Bombyx mori];>BGIBMGA007414-PA pep:novel sequence:nscaf2883:1596004:1597038:+ gene:BGIBMGA007414 BGIBMGA007414-TA	>gi|512896784|ref|XP_004923993.1| PREDICTED: general vesicular transport factor p115-like [Bombyx mori];>BGIBMGA007414-PA pep:novel sequence:nscaf2883:1596004:1597038:+ gene:BGIBMGA007414 BGIBMGA007414-TA	4	4	4	7.7	68.836	1.5919e-08	5199300	1657100	0	631790	617500	2292900	0	0	0	0	0	93592000	0
>gi|512890493|ref|XP_004922524.1| PREDICTED: coiled-coil-helix-coiled-coil-helix domain-containing protein 7-like [Bombyx mori]	>gi|512890493|ref|XP_004922524.1| PREDICTED: coiled-coil-helix-coiled-coil-helix domain-containing protein 7-like [Bombyx mori]	1	1	1	15.1	10.204	0.00062042	5207900	0	0	5207900	0	0	0	0	0	27731000	0	0	0
>gi|512921473|ref|XP_004929886.1| PREDICTED: eukaryotic translation initiation factor 4 gamma 3-like [Bombyx mori]	>gi|512921473|ref|XP_004929886.1| PREDICTED: eukaryotic translation initiation factor 4 gamma 3-like [Bombyx mori]	6	1	1	8	104.7	2.1126e-32	5237300	1632000	0	0	1451400	1705800	448110	0	0	0	0	0	132360000
>gi|512922647|ref|XP_004930167.1| PREDICTED: long-chain-fatty-acid--CoA ligase ACSBG2 isoform X1 [Bombyx mori];>gi|512922651|ref|XP_004930168.1| PREDICTED: long-chain-fatty-acid--CoA ligase ACSBG2 isoform X2 [Bombyx mori];>gi|512922655|ref|XP_004930169.1|	>gi|512922647|ref|XP_004930167.1| PREDICTED: long-chain-fatty-acid--CoA ligase ACSBG2 isoform X1 [Bombyx mori];>gi|512922651|ref|XP_004930168.1| PREDICTED: long-chain-fatty-acid--CoA ligase ACSBG2 isoform X2 [Bombyx mori];>gi|512922655|ref|XP_004930169.1|	2	2	2	4.4	78.725	1.0427e-06	5244600	928440	0	0	1900200	2415900	0	0	0	0	43471000	84856000	0
>gi|512928350|ref|XP_004931556.1| PREDICTED: palmitoyl-protein thioesterase 1-like isoform X1 [Bombyx mori];>BGIBMGA011835-PA pep:novel sequence:nscaf3031:3116190:3120643:+ gene:BGIBMGA011835 BGIBMGA011835-TA;>gi|512928354|ref|XP_004931557.	>gi|512928350|ref|XP_004931556.1| PREDICTED: palmitoyl-protein thioesterase 1-like isoform X1 [Bombyx mori];>BGIBMGA011835-PA pep:novel sequence:nscaf3031:3116190:3120643:+ gene:BGIBMGA011835 BGIBMGA011835-TA;>gi|512928354|ref|XP_004931557.	1	1	1	3.7	33.813	4.4532e-05	5245700	1899900	0	0	2139100	1206600	0	0	0	0	0	16417000	0
>BGIBMGA002398-PA pep:novel sequence:nscaf2511:3482882:3488307:- gene:BGIBMGA002398 BGIBMGA002398-TA;>gi|512926846|ref|XP_004931187.1| PREDICTED: protein CutA homolog [Bombyx mori]	>BGIBMGA002398-PA pep:novel sequence:nscaf2511:3482882:3488307:- gene:BGIBMGA002398 BGIBMGA002398-TA;>gi|512926846|ref|XP_004931187.1| PREDICTED: protein CutA homolog [Bombyx mori]	1	1	1	7.7	20.462	1.7093e-05	5248200	0	0	1173100	4075100	0	0	0	0	0	48944000	0	0
>gi|512893052|ref|XP_004923085.1| PREDICTED: flocculation protein FLO11-like [Bombyx mori];>BGIBMGA003411-PA pep:novel sequence:nscaf2655:1446022:1451212:+ gene:BGIBMGA003411 BGIBMGA003411-TA	>gi|512893052|ref|XP_004923085.1| PREDICTED: flocculation protein FLO11-like [Bombyx mori];>BGIBMGA003411-PA pep:novel sequence:nscaf2655:1446022:1451212:+ gene:BGIBMGA003411 BGIBMGA003411-TA	1	1	1	0.9	138.43	0.0011112	5249000	0	0	5249000	0	0	0	0	0	349370000	0	0	0
>gi|112983280|ref|NP_001036957.1| Hsc70/Hsp90-organizing protein HOP [Bombyx mori];>gi|60592739|dbj|BAD90844.1| Hsc70/Hsp90-organizing protein HOP [Bombyx mori]	>gi|112983280|ref|NP_001036957.1| Hsc70/Hsp90-organizing protein HOP [Bombyx mori];>gi|60592739|dbj|BAD90844.1| Hsc70/Hsp90-organizing protein HOP [Bombyx mori]	15	1	1	26.8	62.135	2.858e-54	5276100	0	0	5276100	0	0	0	0	0	280940000	0	0	0
>gi|512936227|ref|XP_004933466.1| PREDICTED: putative deoxyribonuclease TATDN1-like [Bombyx mori];>BGIBMGA001984-PA pep:novel sequence:nscaf2204:4292562:4295975:+ gene:BGIBMGA001984 BGIBMGA001984-TA	>gi|512936227|ref|XP_004933466.1| PREDICTED: putative deoxyribonuclease TATDN1-like [Bombyx mori];>BGIBMGA001984-PA pep:novel sequence:nscaf2204:4292562:4295975:+ gene:BGIBMGA001984 BGIBMGA001984-TA	2	2	2	8.2	34.479	9.2075e-05	5301600	2059800	0	944840	0	2148500	148390	0	0	0	0	43849000	0
>gi|512919651|ref|XP_004929437.1| PREDICTED: phosphoglucomutase-2-like [Bombyx mori];>BGIBMGA010445-PA pep:novel sequence:nscaf2993:2008091:2022294:- gene:BGIBMGA010445 BGIBMGA010445-TA	>gi|512919651|ref|XP_004929437.1| PREDICTED: phosphoglucomutase-2-like [Bombyx mori];>BGIBMGA010445-PA pep:novel sequence:nscaf2993:2008091:2022294:- gene:BGIBMGA010445 BGIBMGA010445-TA	7	7	7	13.1	67.894	9.8539e-44	5315200	1462300	0	1059300	446840	1513400	833280	0	0	0	0	55892000	0
>gi|512907697|ref|XP_004926507.1| PREDICTED: dynactin subunit 1-like [Bombyx mori];>BGIBMGA003806-PA pep:novel sequence:nscaf2686:988409:1025321:- gene:BGIBMGA003806 BGIBMGA003806-TA	>gi|512907697|ref|XP_004926507.1| PREDICTED: dynactin subunit 1-like [Bombyx mori];>BGIBMGA003806-PA pep:novel sequence:nscaf2686:988409:1025321:- gene:BGIBMGA003806 BGIBMGA003806-TA	5	5	5	4.6	120.42	1.6638e-08	5324900	697000	0	1792100	0	2284500	551240	47396000	0	0	0	0	0
>gi|512895480|ref|XP_004923682.1| PREDICTED: uncharacterized protein LOC101740630 isoform X1 [Bombyx mori];>BGIBMGA009834-PA pep:novel sequence:nscaf2970:2260413:2260802:- gene:BGIBMGA009834 BGIBMGA009834-TA;>gi|512895484|ref|XP_004923683.1	>gi|512895480|ref|XP_004923682.1| PREDICTED: uncharacterized protein LOC101740630 isoform X1 [Bombyx mori];>BGIBMGA009834-PA pep:novel sequence:nscaf2970:2260413:2260802:- gene:BGIBMGA009834 BGIBMGA009834-TA;>gi|512895484|ref|XP_004923683.1	1	1	1	9.7	15.939	0.00088225	5365900	0	0	5365900	0	0	0	0	0	71430000	0	0	0
>gi|512925190|ref|XP_004930778.1| PREDICTED: putative fatty acyl-CoA reductase CG8306-like isoform X1 [Bombyx mori];>gi|512925194|ref|XP_004930779.1| PREDICTED: putative fatty acyl-CoA reductase CG8306-like isoform X2 [Bombyx mori];>BGIBMGA011398-PA pep:	>gi|512925190|ref|XP_004930778.1| PREDICTED: putative fatty acyl-CoA reductase CG8306-like isoform X1 [Bombyx mori];>gi|512925194|ref|XP_004930779.1| PREDICTED: putative fatty acyl-CoA reductase CG8306-like isoform X2 [Bombyx mori];>BGIBMGA011398-PA pep:	5	5	5	9.4	58.256	2.5093e-19	5368200	0	0	0	2850600	2517600	0	0	0	0	70614000	0	0
>gi|512915638|ref|XP_004928438.1| PREDICTED: spectrin beta chain-like [Bombyx mori];>BGIBMGA008321-PA pep:novel sequence:nscaf2902:8988488:8989181:- gene:BGIBMGA008321 BGIBMGA008321-TA	>gi|512915638|ref|XP_004928438.1| PREDICTED: spectrin beta chain-like [Bombyx mori]	12	12	12	8	201.97	1.6773e-21	5379100	1565000	146090	613290	156060	2616300	282250	0	0	0	0	253650000	190090000
>gi|512938448|ref|XP_004934007.1| PREDICTED: phosphoribosyl pyrophosphate synthase-associated protein 2-like [Bombyx mori];>BGIBMGA014335-PA pep:novel sequence:scaffold1717:1103:1595:+ gene:BGIBMGA014335 BGIBMGA014335-TA	>gi|512938448|ref|XP_004934007.1| PREDICTED: phosphoribosyl pyrophosphate synthase-associated protein 2-like [Bombyx mori]	4	1	1	27.1	22.406	2.1413e-12	5380900	0	0	0	5380900	0	0	0	0	0	64627000	0	0
>gi|512914004|ref|XP_004928033.1| PREDICTED: nuclear pore complex protein Nup50-like [Bombyx mori];>BGIBMGA000995-PA pep:novel sequence:nscaf1898:6486876:6488820:- gene:BGIBMGA000995 BGIBMGA000995-TA	>gi|512914004|ref|XP_004928033.1| PREDICTED: nuclear pore complex protein Nup50-like [Bombyx mori];>BGIBMGA000995-PA pep:novel sequence:nscaf1898:6486876:6488820:- gene:BGIBMGA000995 BGIBMGA000995-TA	4	4	4	9.1	61.934	3.0541e-09	5398300	2165500	375670	210270	1129400	1114400	403100	0	0	0	0	33575000	0
>BGIBMGA012520-PA pep:novel sequence:nscaf3047:68590:69291:+ gene:BGIBMGA012520 BGIBMGA012520-TA;>gi|512911861|ref|XP_004927515.1| PREDICTED: TP53-regulating kinase-like isoform X1 [Bombyx mori];>gi|512911864|ref|XP_004927516.1| PREDICTED:	>BGIBMGA012520-PA pep:novel sequence:nscaf3047:68590:69291:+ gene:BGIBMGA012520 BGIBMGA012520-TA;>gi|512911861|ref|XP_004927515.1| PREDICTED: TP53-regulating kinase-like isoform X1 [Bombyx mori];>gi|512911864|ref|XP_004927516.1| PREDICTED:	3	3	3	14.2	27.078	4.9252e-06	5400200	0	0	3011200	2389000	0	0	0	0	52110000	0	0	0
>BGIBMGA001733-PA pep:novel sequence:nscaf2176:581118:584091:+ gene:BGIBMGA001733 BGIBMGA001733-TA;>gi|512888950|ref|XP_004922171.1| PREDICTED: protein LSM12 homolog A-like [Bombyx mori]	>BGIBMGA001733-PA pep:novel sequence:nscaf2176:581118:584091:+ gene:BGIBMGA001733 BGIBMGA001733-TA;>gi|512888950|ref|XP_004922171.1| PREDICTED: protein LSM12 homolog A-like [Bombyx mori]	1	1	1	7	20.965	0.002414	5413700	0	0	5413700	0	0	0	0	0	93687000	0	0	0
>gi|512887002|ref|XP_004921850.1| PREDICTED: alcohol dehydrogenase [NADP(+)]-like [Bombyx mori];>BGIBMGA005155-PA pep:novel sequence:nscaf2823:2889939:2896073:+ gene:BGIBMGA005155 BGIBMGA005155-TA;>BGIBMGA005154-PA pep:novel sequence:nsca	>gi|512887002|ref|XP_004921850.1| PREDICTED: alcohol dehydrogenase [NADP(+)]-like [Bombyx mori];>BGIBMGA005155-PA pep:novel sequence:nscaf2823:2889939:2896073:+ gene:BGIBMGA005155 BGIBMGA005155-TA;>BGIBMGA005154-PA pep:novel sequence:nsca	2	2	2	7.7	36.316	3.5202e-06	5419000	1388400	0	0	3039000	991550	0	0	0	0	59313000	0	0
>BGIBMGA001500-PA pep:novel sequence:nscaf2136:708014:716249:+ gene:BGIBMGA001500 BGIBMGA001500-TA	>BGIBMGA001500-PA pep:novel sequence:nscaf2136:708014:716249:+ gene:BGIBMGA001500 BGIBMGA001500-TA	3	3	2	12.9	30.875	1.0565e-08	5424100	972050	495200	0	2022000	1555000	379880	0	0	0	0	28714000	0
>BGIBMGA012488-PA pep:novel sequence:nscaf3045:179696:200903:+ gene:BGIBMGA012488 BGIBMGA012488-TA;>gi|512896847|ref|XP_004924009.1| PREDICTED: uncharacterized protein LOC101740358 [Bombyx mori]	>BGIBMGA012488-PA pep:novel sequence:nscaf3045:179696:200903:+ gene:BGIBMGA012488 BGIBMGA012488-TA;>gi|512896847|ref|XP_004924009.1| PREDICTED: uncharacterized protein LOC101740358 [Bombyx mori]	15	15	15	5.3	384.82	1.1056e-42	5466000	1596000	0	372650	1401600	1541300	554610	302870000	0	0	307510000	189580000	353290000
>BGIBMGA014221-PA pep:novel sequence:nscaf864:3081:11087:- gene:BGIBMGA014221 BGIBMGA014221-TA	>BGIBMGA014221-PA pep:novel sequence:nscaf864:3081:11087:- gene:BGIBMGA014221 BGIBMGA014221-TA	5	1	1	13.1	40.543	2.9814e-22	5504700	0	0	1914300	3590400	0	0	0	0	0	53903000	0	0
>gi|512895807|ref|XP_004923760.1| PREDICTED: prostamide/prostaglandin F synthase-like [Bombyx mori];>BGIBMGA008203-PA pep:novel sequence:nscaf2891:2713623:2725483:+ gene:BGIBMGA008203 BGIBMGA008203-TA	>gi|512895807|ref|XP_004923760.1| PREDICTED: prostamide/prostaglandin F synthase-like [Bombyx mori];>BGIBMGA008203-PA pep:novel sequence:nscaf2891:2713623:2725483:+ gene:BGIBMGA008203 BGIBMGA008203-TA	2	2	2	13.6	23.313	0.00018983	5513100	0	0	0	5513100	0	0	0	0	0	66216000	0	0
>BGIBMGA006772-PA pep:novel sequence:nscaf2855:6129450:6134297:+ gene:BGIBMGA006772 BGIBMGA006772-TA;>gi|512923828|ref|XP_004930447.1| PREDICTED: putative ribosomal RNA methyltransferase NOP2-like [Bombyx mori]	>BGIBMGA006772-PA pep:novel sequence:nscaf2855:6129450:6134297:+ gene:BGIBMGA006772 BGIBMGA006772-TA;>gi|512923828|ref|XP_004930447.1| PREDICTED: putative ribosomal RNA methyltransferase NOP2-like [Bombyx mori]	4	4	4	7	89.114	1.5606e-09	5527400	2356800	0	0	0	2669200	501410	0	0	0	0	93386000	0
>gi|512920049|ref|XP_004929535.1| PREDICTED: titin-like [Bombyx mori]	>gi|512920049|ref|XP_004929535.1| PREDICTED: titin-like [Bombyx mori]	12	12	7	4.4	404.38	2.4552e-44	5531200	2091900	233550	991150	423880	1125600	665070	505720000	401310000	282210000	0	376070000	378890000
>BGIBMGA005500-PA pep:novel sequence:nscaf2828:4988801:4998241:+ gene:BGIBMGA005500 BGIBMGA005500-TA;>gi|512931427|ref|XP_004932300.1| PREDICTED: beta-glucuronidase-like [Bombyx mori];>gi|512939892|ref|XP_004934351.1| PREDICTED: beta-glucur	>BGIBMGA005500-PA pep:novel sequence:nscaf2828:4988801:4998241:+ gene:BGIBMGA005500 BGIBMGA005500-TA;>gi|512931427|ref|XP_004932300.1| PREDICTED: beta-glucuronidase-like [Bombyx mori];>gi|512939892|ref|XP_004934351.1| PREDICTED: beta-glucur	5	5	5	12.8	61.022	2.9503e-15	5538600	1875400	165950	514080	1474400	1362000	146690	0	0	17793000	0	0	0
>gi|512934427|ref|XP_004933030.1| PREDICTED: nucleolar protein 56-like [Bombyx mori];>BGIBMGA010739-PA pep:novel sequence:nscaf3003:2326656:2333323:- gene:BGIBMGA010739 BGIBMGA010739-TA	>gi|512934427|ref|XP_004933030.1| PREDICTED: nucleolar protein 56-like [Bombyx mori];>BGIBMGA010739-PA pep:novel sequence:nscaf3003:2326656:2333323:- gene:BGIBMGA010739 BGIBMGA010739-TA	4	4	4	12.1	51.644	1.7162e-15	5554700	947840	0	2935400	0	1671500	0	0	0	109410000	0	0	0
>gi|512913875|ref|XP_004928000.1| PREDICTED: arylsulfatase I-like [Bombyx mori];>BGIBMGA001098-PA pep:novel sequence:nscaf1898:1639061:1654899:+ gene:BGIBMGA001098 BGIBMGA001098-TA;>gi|512897002|ref|XP_004924046.1| PREDICTED: arylsulfatase	>gi|512913875|ref|XP_004928000.1| PREDICTED: arylsulfatase I-like [Bombyx mori];>BGIBMGA001098-PA pep:novel sequence:nscaf1898:1639061:1654899:+ gene:BGIBMGA001098 BGIBMGA001098-TA;>gi|512897002|ref|XP_004924046.1| PREDICTED: arylsulfatase	2	2	2	3.2	55.667	9.1129e-05	5558900	2214600	0	0	3344300	0	0	68653000	0	0	0	0	0
>gi|512931880|ref|XP_004932409.1| PREDICTED: dolichyl-diphosphooligosaccharide--protein glycosyltransferase subunit 1-like [Bombyx mori];>BGIBMGA002570-PA pep:novel sequence:nscaf2529:5066136:5067527:- gene:BGIBMGA002570 BGIBMGA002570-TA	>gi|512931880|ref|XP_004932409.1| PREDICTED: dolichyl-diphosphooligosaccharide--protein glycosyltransferase subunit 1-like [Bombyx mori];>BGIBMGA002570-PA pep:novel sequence:nscaf2529:5066136:5067527:- gene:BGIBMGA002570 BGIBMGA002570-TA	3	3	3	9.4	53.467	1.7857e-09	5574800	0	0	0	2405900	3013800	155160	0	0	0	0	90797000	0
>gi|114052779|ref|NP_001040341.1| mitochondrial ribosomal protein S5 [Bombyx mori];>gi|95102562|gb|ABF51219.1| mitochondrial ribosomal protein S5 isoform 1 [Bombyx mori];>BGIBMGA004838-PA pep:novel sequence:nscaf2818:36688:41964:+ gene:BGIBMGA004838 t	>gi|114052779|ref|NP_001040341.1| mitochondrial ribosomal protein S5 [Bombyx mori];>gi|95102562|gb|ABF51219.1| mitochondrial ribosomal protein S5 isoform 1 [Bombyx mori];>BGIBMGA004838-PA pep:novel sequence:nscaf2818:36688:41964:+ gene:BGIBMGA004838 t	3	3	3	6.8	48.824	1.9999e-06	5602900	0	0	1307900	0	3944900	350090	0	0	48750000	0	0	0
>gi|512917416|ref|XP_004928881.1| PREDICTED: uncharacterized protein LOC101736189 [Bombyx mori];>BGIBMGA012975-PA pep:novel sequence:nscaf3058:3243954:3245360:+ gene:BGIBMGA012975 BGIBMGA012975-TA	>gi|512917416|ref|XP_004928881.1| PREDICTED: uncharacterized protein LOC101736189 [Bombyx mori];>BGIBMGA012975-PA pep:novel sequence:nscaf3058:3243954:3245360:+ gene:BGIBMGA012975 BGIBMGA012975-TA	4	4	4	5.8	86.548	8.4428e-10	5630300	2094400	151980	882580	556760	1454000	490480	94699000	0	0	0	84186000	0
>BGIBMGA011737-PA pep:novel sequence:nscaf3031:201874:202842:- gene:BGIBMGA011737 BGIBMGA011737-TA;>gi|512927883|ref|XP_004931446.1| PREDICTED: transcription initiation factor IIA subunit 1-like [Bombyx mori]	>BGIBMGA011737-PA pep:novel sequence:nscaf3031:201874:202842:- gene:BGIBMGA011737 BGIBMGA011737-TA;>gi|512927883|ref|XP_004931446.1| PREDICTED: transcription initiation factor IIA subunit 1-like [Bombyx mori]	1	1	1	2.8	34.55	0.00082186	5649200	1969200	0	1443600	2236400	0	0	0	0	0	18467000	0	0
>gi|512890082|ref|XP_004922450.1| PREDICTED: uncharacterized protein LOC101742045 [Bombyx mori];>BGIBMGA003989-PA pep:novel sequence:nscaf2767:3359770:3366622:- gene:BGIBMGA003989 BGIBMGA003989-TA	>gi|512890082|ref|XP_004922450.1| PREDICTED: uncharacterized protein LOC101742045 [Bombyx mori];>BGIBMGA003989-PA pep:novel sequence:nscaf2767:3359770:3366622:- gene:BGIBMGA003989 BGIBMGA003989-TA	2	2	2	8.4	37.911	0.00056112	5659400	1851100	810370	0	1780900	0	1217000	0	0	0	28074000	0	0
>gi|512937236|ref|XP_004933718.1| PREDICTED: vacuolar protein sorting-associated protein 28 homolog, partial [Bombyx mori]	>gi|512937236|ref|XP_004933718.1| PREDICTED: vacuolar protein sorting-associated protein 28 homolog, partial [Bombyx mori]	1	1	1	7.8	19.776	0.0014971	5744700	0	0	0	5744700	0	0	0	0	0	38811000	0	0
>gi|512886795|ref|XP_004921818.1| PREDICTED: uncharacterized protein LOC101742323 [Bombyx mori];>BGIBMGA005068-PA pep:novel sequence:nscaf2823:2123041:2132625:- gene:BGIBMGA005068 BGIBMGA005068-TA	>gi|512886795|ref|XP_004921818.1| PREDICTED: uncharacterized protein LOC101742323 [Bombyx mori];>BGIBMGA005068-PA pep:novel sequence:nscaf2823:2123041:2132625:- gene:BGIBMGA005068 BGIBMGA005068-TA	1	1	1	3	67.249	6.1237e-11	5775700	0	0	0	2430800	3344900	0	0	0	0	0	117030000	0
>gi|512916324|ref|XP_004928613.1| PREDICTED: 60 kDa SS-A/Ro ribonucleoprotein-like [Bombyx mori];>BGIBMGA007689-PA pep:novel sequence:nscaf2888:4940947:4948789:- gene:BGIBMGA007689 BGIBMGA007689-TA	>gi|512916324|ref|XP_004928613.1| PREDICTED: 60 kDa SS-A/Ro ribonucleoprotein-like [Bombyx mori];>BGIBMGA007689-PA pep:novel sequence:nscaf2888:4940947:4948789:- gene:BGIBMGA007689 BGIBMGA007689-TA	3	3	3	5.7	72.815	0.0001194	5787900	1173500	0	0	2837200	1366200	411000	0	0	0	78802000	0	0
>gi|512919415|ref|XP_004929372.1| PREDICTED: uncharacterized protein LOC101741971 [Bombyx mori];>BGIBMGA006177-PA pep:novel sequence:nscaf2847:6027296:6027875:+ gene:BGIBMGA006177 BGIBMGA006177-TA	>gi|512919415|ref|XP_004929372.1| PREDICTED: uncharacterized protein LOC101741971 [Bombyx mori];>BGIBMGA006177-PA pep:novel sequence:nscaf2847:6027296:6027875:+ gene:BGIBMGA006177 BGIBMGA006177-TA	1	1	1	6.2	22.153	0.00032838	5795300	0	0	2533000	3262400	0	0	0	0	0	26938000	0	0
>gi|512888853|ref|XP_004922155.1| PREDICTED: tubulin beta-1 chain-like [Bombyx mori];>BGIBMGA001707-PA pep:novel sequence:nscaf2176:154488:164327:- gene:BGIBMGA001707 BGIBMGA001707-TA	>gi|512888853|ref|XP_004922155.1| PREDICTED: tubulin beta-1 chain-like [Bombyx mori];>BGIBMGA001707-PA pep:novel sequence:nscaf2176:154488:164327:- gene:BGIBMGA001707 BGIBMGA001707-TA	9	2	2	18.6	50.599	4.1366e-159	5802100	1842100	0	795690	2783300	0	381030	0	0	0	43875000	0	0
>gi|114052054|ref|NP_001040206.1| rotamase Pin1 [Bombyx mori];>gi|87248389|gb|ABD36247.1| rotamase Pin1 [Bombyx mori]	>gi|114052054|ref|NP_001040206.1| rotamase Pin1 [Bombyx mori];>gi|87248389|gb|ABD36247.1| rotamase Pin1 [Bombyx mori]	2	2	2	16.6	19.293	0.0010298	5803800	0	0	5803800	0	0	0	0	0	77259000	0	0	0
>BGIBMGA002105-PA pep:novel sequence:nscaf2210:2186601:2199012:+ gene:BGIBMGA002105 BGIBMGA002105-TA;>gi|512933501|ref|XP_004932806.1| PREDICTED: protein RCC2 homolog isoform X1 [Bombyx mori];>gi|512933505|ref|XP_004932807.1| PREDICTED: pro	>BGIBMGA002105-PA pep:novel sequence:nscaf2210:2186601:2199012:+ gene:BGIBMGA002105 BGIBMGA002105-TA;>gi|512933501|ref|XP_004932806.1| PREDICTED: protein RCC2 homolog isoform X1 [Bombyx mori];>gi|512933505|ref|XP_004932807.1| PREDICTED: pro	2	2	2	5	52.502	0.00010107	5852300	0	0	3197400	0	2347700	307150	0	0	123430000	0	0	0
>BGIBMGA004036-PA pep:novel sequence:nscaf2767:562519:571644:- gene:BGIBMGA004036 BGIBMGA004036-TA;>gi|112983588|ref|NP_001037347.1| vasa-like [Bombyx mori];>gi|1944405|dbj|BAA19572.1| BmVLG [Bombyx mori];>gi|220681312|gb|ACL80032.1| vasa-l	>BGIBMGA004036-PA pep:novel sequence:nscaf2767:562519:571644:- gene:BGIBMGA004036 BGIBMGA004036-TA;>gi|112983588|ref|NP_001037347.1| vasa-like [Bombyx mori];>gi|1944405|dbj|BAA19572.1| BmVLG [Bombyx mori];>gi|220681312|gb|ACL80032.1| vasa-l	3	3	3	7.1	67.888	1.5133e-08	5855800	513250	0	628640	592740	4121200	0	0	0	0	0	156200000	0
>gi|40022274|gb|AAR37335.1| juvenile hormone esterase [Bombyx mori];>BGIBMGA000772-PA pep:novel sequence:nscaf1705:403134:409052:- gene:BGIBMGA000772 BGIBMGA000772-TA	>gi|40022274|gb|AAR37335.1| juvenile hormone esterase [Bombyx mori];>BGIBMGA000772-PA pep:novel sequence:nscaf1705:403134:409052:- gene:BGIBMGA000772 BGIBMGA000772-TA	1	1	1	1.8	62.714	0.0037794	5892900	0	0	0	5892900	0	0	0	0	0	123860000	0	0
>BGIBMGA012670-PA pep:novel sequence:nscaf3055:1433421:1446865:- gene:BGIBMGA012670 BGIBMGA012670-TA;>gi|512900118|ref|XP_004924814.1| PREDICTED: interferon-related developmental regulator 2-like [Bombyx mori]	>BGIBMGA012670-PA pep:novel sequence:nscaf3055:1433421:1446865:- gene:BGIBMGA012670 BGIBMGA012670-TA;>gi|512900118|ref|XP_004924814.1| PREDICTED: interferon-related developmental regulator 2-like [Bombyx mori]	2	2	2	4.5	59.785	3.414e-05	5894600	2549600	0	1140500	0	2204500	0	0	0	0	0	57847000	0
>gi|18643248|gb|AAL76255.1|AF465600_1 PKG-Ib [Bombyx mori];>gi|18643250|gb|AAL76256.1|AF465601_1 PKG-Ia [Bombyx mori];>gi|112983098|ref|NP_001037051.1| protein kinase, cGMP-dependent, type I [Bombyx mori];>gi|18643252|gb|AAL76257.1|AF465602_1 PKG-II [Bomb	>gi|18643248|gb|AAL76255.1|AF465600_1 PKG-Ib [Bombyx mori];>gi|18643250|gb|AAL76256.1|AF465601_1 PKG-Ia [Bombyx mori];>gi|112983098|ref|NP_001037051.1| protein kinase, cGMP-dependent, type I [Bombyx mori];>gi|18643252|gb|AAL76257.1|AF465602_1 PKG-II [Bomb	2	2	2	2.8	84.587	4.8008e-05	5901200	3825900	0	0	0	2075300	0	0	0	0	0	90758000	0
>gi|512929799|ref|XP_004931912.1| PREDICTED: glycine dehydrogenase [decarboxylating], mitochondrial-like [Bombyx mori];>BGIBMGA000391-PA pep:novel sequence:nscaf1681:1488005:1504588:+ gene:BGIBMGA000391 BGIBMGA000391-TA	>gi|512929799|ref|XP_004931912.1| PREDICTED: glycine dehydrogenase [decarboxylating], mitochondrial-like [Bombyx mori];>BGIBMGA000391-PA pep:novel sequence:nscaf1681:1488005:1504588:+ gene:BGIBMGA000391 BGIBMGA000391-TA	6	6	6	9.3	111.36	1.0153e-17	5926400	606970	287960	676520	4354900	0	0	0	97253000	0	0	0	0
>gi|512919643|ref|XP_004929435.1| PREDICTED: UBX domain-containing protein 1-like [Bombyx mori];>BGIBMGA010446-PA pep:novel sequence:nscaf2993:1986633:1989323:- gene:BGIBMGA010446 BGIBMGA010446-TA	>gi|512919643|ref|XP_004929435.1| PREDICTED: UBX domain-containing protein 1-like [Bombyx mori];>BGIBMGA010446-PA pep:novel sequence:nscaf2993:1986633:1989323:- gene:BGIBMGA010446 BGIBMGA010446-TA	2	2	2	10.8	36.48	1.6496e-08	5947100	498310	0	1188100	3282900	977720	0	0	0	0	49287000	0	0
>BGIBMGA005089-PA pep:novel sequence:nscaf2823:512314:516830:- gene:BGIBMGA005089 BGIBMGA005089-TA;>gi|512886601|ref|XP_004921785.1| PREDICTED: putative ATP-dependent Clp protease proteolytic subunit, mitochondrial-like [Bombyx mori]	>BGIBMGA005089-PA pep:novel sequence:nscaf2823:512314:516830:- gene:BGIBMGA005089 BGIBMGA005089-TA;>gi|512886601|ref|XP_004921785.1| PREDICTED: putative ATP-dependent Clp protease proteolytic subunit, mitochondrial-like [Bombyx mori]	3	3	3	5.1	64.738	9.6563e-07	5951700	0	0	0	3798700	2153000	0	0	0	0	82694000	0	0
>BGIBMGA003177-PA pep:novel sequence:nscaf2589:4933440:4937476:+ gene:BGIBMGA003177 BGIBMGA003177-TA;>gi|512925996|ref|XP_004930974.1| PREDICTED: angio-associated migratory cell protein-like [Bombyx mori]	>BGIBMGA003177-PA pep:novel sequence:nscaf2589:4933440:4937476:+ gene:BGIBMGA003177 BGIBMGA003177-TA;>gi|512925996|ref|XP_004930974.1| PREDICTED: angio-associated migratory cell protein-like [Bombyx mori]	3	3	3	10.4	44.134	5.2012e-07	5994300	0	0	0	4341500	0	1652900	0	0	0	0	0	142710000
>gi|512915674|ref|XP_004928447.1| PREDICTED: 4-coumarate--CoA ligase 1-like [Bombyx mori]	>gi|512915674|ref|XP_004928447.1| PREDICTED: 4-coumarate--CoA ligase 1-like [Bombyx mori]	2	2	2	13.1	26.238	1.6724e-10	6007500	0	0	769200	5238300	0	0	0	0	0	58982000	0	0
>BGIBMGA001841-PA pep:novel sequence:nscaf2204:4466147:4470931:- gene:BGIBMGA001841 BGIBMGA001841-TA;>gi|453056299|gb|AGG20207.1| carboxylesterase ae27 [Bombyx mori];>gi|525343947|ref|NP_001266383.1| venom carboxylesterase-6-like precursor	>BGIBMGA001841-PA pep:novel sequence:nscaf2204:4466147:4470931:- gene:BGIBMGA001841 BGIBMGA001841-TA;>gi|453056299|gb|AGG20207.1| carboxylesterase ae27 [Bombyx mori];>gi|525343947|ref|NP_001266383.1| venom carboxylesterase-6-like precursor	3	3	3	8.2	61.585	1.8515e-10	6011700	1624400	0	0	2356300	2031000	0	0	0	0	0	55268000	0
>gi|114051211|ref|NP_001040384.1| mitochondrial single-stranded DNA-binding protein [Bombyx mori];>gi|95104533|gb|ABF51293.1| mitochondrial single-stranded DNA-binding protein [Bombyx mori]	>gi|114051211|ref|NP_001040384.1| mitochondrial single-stranded DNA-binding protein [Bombyx mori];>gi|95104533|gb|ABF51293.1| mitochondrial single-stranded DNA-binding protein [Bombyx mori]	1	1	1	6.8	16.899	0.0028944	6033600	0	0	6033600	0	0	0	0	0	96382000	0	0	0
>gi|512904773|ref|XP_004925779.1| PREDICTED: probable 39S ribosomal protein L45, mitochondrial-like [Bombyx mori];>BGIBMGA008714-PA pep:novel sequence:nscaf2912:754471:756894:+ gene:BGIBMGA008714 BGIBMGA008714-TA	>gi|512904773|ref|XP_004925779.1| PREDICTED: probable 39S ribosomal protein L45, mitochondrial-like [Bombyx mori];>BGIBMGA008714-PA pep:novel sequence:nscaf2912:754471:756894:+ gene:BGIBMGA008714 BGIBMGA008714-TA	2	2	2	6	36.38	0.00015158	6067400	2170500	705940	0	0	2262400	928610	0	117720000	0	0	0	93581000
>gi|512889656|ref|XP_004922337.1| PREDICTED: ferrochelatase, mitochondrial-like [Bombyx mori];>BGIBMGA001648-PA pep:novel sequence:nscaf2176:2635804:2642263:- gene:BGIBMGA001648 BGIBMGA001648-TA;REV__>gi|512903551|ref|XP_004925647.1| PREDIC	>gi|512889656|ref|XP_004922337.1| PREDICTED: ferrochelatase, mitochondrial-like [Bombyx mori];>BGIBMGA001648-PA pep:novel sequence:nscaf2176:2635804:2642263:- gene:BGIBMGA001648 BGIBMGA001648-TA	3	3	3	8.3	39.653	1.4076e-05	6099900	1607900	784060	0	0	0	3708000	0	0	0	0	0	353850000
>BGIBMGA003474-PA pep:novel sequence:nscaf2674:6337776:6341779:- gene:BGIBMGA003474 BGIBMGA003474-TA;>gi|112983288|ref|NP_001036956.1| casein kinase 2 alpha subunit [Bombyx mori];>gi|62042001|dbj|BAD91393.1| casein kinase 2 alpha subunit [B	>BGIBMGA003474-PA pep:novel sequence:nscaf2674:6337776:6341779:- gene:BGIBMGA003474 BGIBMGA003474-TA;>gi|112983288|ref|NP_001036956.1| casein kinase 2 alpha subunit [Bombyx mori];>gi|62042001|dbj|BAD91393.1| casein kinase 2 alpha subunit [B	2	2	2	6.8	45.034	1.4523e-22	6128400	0	0	2151000	2262900	1714500	0	0	0	68722000	0	0	0
>BGIBMGA001168-PA pep:novel sequence:nscaf1898:7366381:7370753:+ gene:BGIBMGA001168 BGIBMGA001168-TA;>gi|114051483|ref|NP_001040301.1| glycosyl-phosphatidyl-inositol-anchored protein [Bombyx mori];>gi|87248139|gb|ABD36122.1| glycosyl-phosph	>BGIBMGA001168-PA pep:novel sequence:nscaf1898:7366381:7370753:+ gene:BGIBMGA001168 BGIBMGA001168-TA;>gi|114051483|ref|NP_001040301.1| glycosyl-phosphatidyl-inositol-anchored protein [Bombyx mori];>gi|87248139|gb|ABD36122.1| glycosyl-phosph	4	4	4	7.6	67.343	4.4157e-06	6128900	0	0	2919600	0	3209300	0	0	0	104940000	0	0	0
>BGIBMGA011087-PA pep:novel sequence:nscaf3015:4232936:4234513:+ gene:BGIBMGA011087 BGIBMGA011087-TA;>gi|512886363|ref|XP_004921744.1| PREDICTED: CAAX prenyl protease 1 homolog [Bombyx mori]	>BGIBMGA011087-PA pep:novel sequence:nscaf3015:4232936:4234513:+ gene:BGIBMGA011087 BGIBMGA011087-TA;>gi|512886363|ref|XP_004921744.1| PREDICTED: CAAX prenyl protease 1 homolog [Bombyx mori]	2	2	2	5.7	50.983	3.9256e-07	6135800	1519000	0	0	0	4616800	0	0	0	0	0	89737000	0
>BGIBMGA005149-PA pep:novel sequence:nscaf2823:2775736:2777708:+ gene:BGIBMGA005149 BGIBMGA005149-TA;>gi|512886969|ref|XP_004921844.1| PREDICTED: uncharacterized protein LOC101745936 [Bombyx mori]	>BGIBMGA005149-PA pep:novel sequence:nscaf2823:2775736:2777708:+ gene:BGIBMGA005149 BGIBMGA005149-TA;>gi|512886969|ref|XP_004921844.1| PREDICTED: uncharacterized protein LOC101745936 [Bombyx mori]	1	1	1	7.3	21.132	2.9763e-05	6165900	0	0	6165900	0	0	0	0	0	73872000	0	0	0
>BGIBMGA001717-PA pep:novel sequence:nscaf2176:136605:140993:+ gene:BGIBMGA001717 BGIBMGA001717-TA;>gi|512888847|ref|XP_004922154.1| PREDICTED: zinc finger protein ZPR1-like [Bombyx mori]	>BGIBMGA001717-PA pep:novel sequence:nscaf2176:136605:140993:+ gene:BGIBMGA001717 BGIBMGA001717-TA;>gi|512888847|ref|XP_004922154.1| PREDICTED: zinc finger protein ZPR1-like [Bombyx mori]	2	2	2	5	53.169	0.00024214	6182900	1948400	355290	0	3140400	0	738790	0	0	0	0	0	70502000
>gi|512917778|ref|XP_004928971.1| PREDICTED: alpha-tocopherol transfer protein-like [Bombyx mori];>BGIBMGA012801-PA pep:novel sequence:nscaf3058:6966803:6968549:- gene:BGIBMGA012801 BGIBMGA012801-TA	>gi|512917778|ref|XP_004928971.1| PREDICTED: alpha-tocopherol transfer protein-like [Bombyx mori];>BGIBMGA012801-PA pep:novel sequence:nscaf3058:6966803:6968549:- gene:BGIBMGA012801 BGIBMGA012801-TA	2	2	2	10.6	35.313	0.00020584	6190300	2938100	0	438480	2813700	0	0	0	0	0	46466000	0	0
>gi|512908888|ref|XP_004926789.1| PREDICTED: protein ERGIC-53-like [Bombyx mori];>BGIBMGA001353-PA pep:novel sequence:nscaf2053:241021:247302:- gene:BGIBMGA001353 BGIBMGA001353-TA	>gi|512908888|ref|XP_004926789.1| PREDICTED: protein ERGIC-53-like [Bombyx mori];>BGIBMGA001353-PA pep:novel sequence:nscaf2053:241021:247302:- gene:BGIBMGA001353 BGIBMGA001353-TA	3	3	3	11.4	50.472	1.8065e-24	6199200	2525600	816810	862850	1472100	0	521770	0	0	0	22101000	0	0
>gi|512924536|ref|XP_004930619.1| PREDICTED: splicing factor 3A subunit 3-like [Bombyx mori];>BGIBMGA006358-PA pep:novel sequence:nscaf2853:5874133:5886357:- gene:BGIBMGA006358 BGIBMGA006358-TA	>gi|512924536|ref|XP_004930619.1| PREDICTED: splicing factor 3A subunit 3-like [Bombyx mori];>BGIBMGA006358-PA pep:novel sequence:nscaf2853:5874133:5886357:- gene:BGIBMGA006358 BGIBMGA006358-TA	2	2	2	3.6	57.795	3.3839e-07	6327200	1680300	0	0	2458100	1769100	419700	0	0	0	55355000	0	0
>BGIBMGA013923-PA pep:novel sequence:nscaf3099:1000253:1002354:- gene:BGIBMGA013923 BGIBMGA013923-TA;>gi|512936499|ref|XP_004933534.1| PREDICTED: probable 39S ribosomal protein L24, mitochondrial-like [Bombyx mori]	>BGIBMGA013923-PA pep:novel sequence:nscaf3099:1000253:1002354:- gene:BGIBMGA013923 BGIBMGA013923-TA;>gi|512936499|ref|XP_004933534.1| PREDICTED: probable 39S ribosomal protein L24, mitochondrial-like [Bombyx mori]	2	2	2	9.5	29.441	5.1926e-05	6330700	0	534510	4838600	0	957600	0	0	0	148150000	0	0	0
>gi|512905704|ref|XP_004926011.1| PREDICTED: fatty acyl-CoA reductase 1-like [Bombyx mori];>gi|512905708|ref|XP_004926012.1| PREDICTED: putative fatty acyl-CoA reductase CG5065-like [Bombyx mori];>BGIBMGA011138-PA pep:novel sequence:nscaf3022:293170:302	>gi|512905704|ref|XP_004926011.1| PREDICTED: fatty acyl-CoA reductase 1-like [Bombyx mori];>gi|512905708|ref|XP_004926012.1| PREDICTED: putative fatty acyl-CoA reductase CG5065-like [Bombyx mori];>BGIBMGA011138-PA pep:novel sequence:nscaf3022:293170:302	2	2	1	4.8	57.063	2.1697e-15	6341600	1279800	0	2745100	1042700	1274100	0	0	0	105970000	0	0	0
>BGIBMGA002492-PA pep:novel sequence:nscaf2511:2164928:2168837:+ gene:BGIBMGA002492 BGIBMGA002492-TA;>gi|512926702|ref|XP_004931152.1| PREDICTED: RWD domain-containing protein 1-like [Bombyx mori]	>BGIBMGA002492-PA pep:novel sequence:nscaf2511:2164928:2168837:+ gene:BGIBMGA002492 BGIBMGA002492-TA;>gi|512926702|ref|XP_004931152.1| PREDICTED: RWD domain-containing protein 1-like [Bombyx mori]	1	1	1	6.3	27.435	4.0713e-08	6443900	0	0	0	3339400	3104500	0	0	0	0	0	33189000	0
>BGIBMGA010164-PA pep:novel sequence:nscaf2986:1965590:1966816:- gene:BGIBMGA010164 BGIBMGA010164-TA	>BGIBMGA010164-PA pep:novel sequence:nscaf2986:1965590:1966816:- gene:BGIBMGA010164 BGIBMGA010164-TA	2	2	2	6.4	46.356	1.3657e-05	6463100	1938200	411650	0	0	3537400	575830	0	0	0	0	85946000	0
>gi|512930586|ref|XP_004932096.1| PREDICTED: uncharacterized protein LOC101744580 [Bombyx mori];>BGIBMGA005428-PA pep:novel sequence:nscaf2828:1022405:1028848:+ gene:BGIBMGA005428 BGIBMGA005428-TA	>gi|512930586|ref|XP_004932096.1| PREDICTED: uncharacterized protein LOC101744580 [Bombyx mori];>BGIBMGA005428-PA pep:novel sequence:nscaf2828:1022405:1028848:+ gene:BGIBMGA005428 BGIBMGA005428-TA	2	2	2	6	47.404	2.1503e-05	6463900	0	0	4160900	1394500	0	908540	0	0	0	0	0	86701000
>gi|512902122|ref|XP_004925297.1| PREDICTED: LOW QUALITY PROTEIN: phosphopantothenate--cysteine ligase-like [Bombyx mori];>BGIBMGA013587-PA pep:novel sequence:nscaf3079:698072:704476:- gene:BGIBMGA013587 BGIBMGA013587-TA	>gi|512902122|ref|XP_004925297.1| PREDICTED: LOW QUALITY PROTEIN: phosphopantothenate--cysteine ligase-like [Bombyx mori];>BGIBMGA013587-PA pep:novel sequence:nscaf3079:698072:704476:- gene:BGIBMGA013587 BGIBMGA013587-TA	3	3	3	9.5	36.574	8.2546e-08	6528300	2307400	0	1152200	0	2448300	620400	0	0	0	0	0	53566000
>BGIBMGA007949-PA pep:novel sequence:nscaf2888:8313632:8340367:+ gene:BGIBMGA007949 BGIBMGA007949-TA	>BGIBMGA007949-PA pep:novel sequence:nscaf2888:8313632:8340367:+ gene:BGIBMGA007949 BGIBMGA007949-TA	4	4	4	4.2	151.8	6.2453e-28	6546400	952310	0	1804900	582410	2181800	1024900	0	0	133260000	0	0	346820000
>gi|114051806|ref|NP_001040184.1| dermal papilla derived protein 13 [Bombyx mori];>gi|227472408|emb|CAY35842.1| unnamed protein product [Bombyx mori];>gi|87248311|gb|ABD36208.1| dermal papilla derived protein 13 [Bombyx mori];>BGIBMGA006055-PA pep:novel	>gi|114051806|ref|NP_001040184.1| dermal papilla derived protein 13 [Bombyx mori];>gi|227472408|emb|CAY35842.1| unnamed protein product [Bombyx mori];>gi|87248311|gb|ABD36208.1| dermal papilla derived protein 13 [Bombyx mori];>BGIBMGA006055-PA pep:novel	4	4	4	13.9	46.943	3.1822e-07	6551300	1391400	478470	1484400	3197000	0	0	0	0	0	69596000	0	0
>BGIBMGA012323-PA pep:novel sequence:nscaf3040:1562127:1568449:+ gene:BGIBMGA012323 BGIBMGA012323-TA;>gi|114051417|ref|NP_001040314.1| DNA-damage inducible protein [Bombyx mori];>gi|87248309|gb|ABD36207.1| DNA-damage inducible protein [Bomb	>BGIBMGA012323-PA pep:novel sequence:nscaf3040:1562127:1568449:+ gene:BGIBMGA012323 BGIBMGA012323-TA;>gi|114051417|ref|NP_001040314.1| DNA-damage inducible protein [Bombyx mori];>gi|87248309|gb|ABD36207.1| DNA-damage inducible protein [Bomb	1	1	1	3.2	45.936	0.00020778	6591900	0	0	3578000	2491200	0	522750	0	0	0	0	0	42759000
>BGIBMGA012127-PA pep:novel sequence:nscaf3034:3991130:3999995:+ gene:BGIBMGA012127 BGIBMGA012127-TA;>gi|512934097|ref|XP_004932951.1| PREDICTED: glutamate-rich WD repeat-containing protein 1-like [Bombyx mori]	>BGIBMGA012127-PA pep:novel sequence:nscaf3034:3991130:3999995:+ gene:BGIBMGA012127 BGIBMGA012127-TA;>gi|512934097|ref|XP_004932951.1| PREDICTED: glutamate-rich WD repeat-containing protein 1-like [Bombyx mori]	3	3	3	10.4	50.078	5.3311e-08	6611500	0	0	112890	3823000	2461800	213890	0	0	3306200	0	0	0
>gi|512924066|ref|XP_004930507.1| PREDICTED: uncharacterized protein LOC101737962 [Bombyx mori];>BGIBMGA006613-PA pep:novel sequence:nscaf2855:4032263:4046226:- gene:BGIBMGA006613 BGIBMGA006613-TA	>gi|512924066|ref|XP_004930507.1| PREDICTED: uncharacterized protein LOC101737962 [Bombyx mori];>BGIBMGA006613-PA pep:novel sequence:nscaf2855:4032263:4046226:- gene:BGIBMGA006613 BGIBMGA006613-TA	8	8	8	5.6	207.37	9.0235e-24	6612400	920630	75422	269540	2243100	2370300	733340	0	0	0	131260000	223620000	0
>BGIBMGA004894-PA pep:novel sequence:nscaf2819:97923:109101:+ gene:BGIBMGA004894 BGIBMGA004894-TA	>BGIBMGA004894-PA pep:novel sequence:nscaf2819:97923:109101:+ gene:BGIBMGA004894 BGIBMGA004894-TA	2	2	2	5.7	61.84	0.00012679	6619100	1652400	0	768620	2050200	1916000	231890	0	0	0	60021000	0	0
>gi|512936745|ref|XP_004933593.1| PREDICTED: homer protein homolog 2-like [Bombyx mori];>BGIBMGA013977-PA pep:novel sequence:nscaf3099:1890059:1903765:+ gene:BGIBMGA013977 BGIBMGA013977-TA	>gi|512936745|ref|XP_004933593.1| PREDICTED: homer protein homolog 2-like [Bombyx mori];>BGIBMGA013977-PA pep:novel sequence:nscaf3099:1890059:1903765:+ gene:BGIBMGA013977 BGIBMGA013977-TA	1	1	1	3.2	41.034	0.0036902	6623000	1870700	0	0	3200700	1336800	214820	0	0	0	0	0	24405000
>gi|512939566|ref|XP_004934272.1| PREDICTED: twitchin-like, partial [Bombyx mori]	>gi|512939566|ref|XP_004934272.1| PREDICTED: twitchin-like, partial [Bombyx mori]	2	2	2	9.9	34.891	7.1866e-08	6665700	2215900	421750	1166500	0	2785200	76404	0	0	0	0	59550000	0
>BGIBMGA002208-PA pep:novel sequence:nscaf2279:248681:257388:- gene:BGIBMGA002208 BGIBMGA002208-TA;>gi|512909140|ref|XP_004926849.1| PREDICTED: 39S ribosomal protein L1, mitochondrial-like [Bombyx mori]	>BGIBMGA002208-PA pep:novel sequence:nscaf2279:248681:257388:- gene:BGIBMGA002208 BGIBMGA002208-TA;>gi|512909140|ref|XP_004926849.1| PREDICTED: 39S ribosomal protein L1, mitochondrial-like [Bombyx mori]	3	3	3	10.2	41.107	5.7941e-06	6676000	1700800	0	2087800	2268600	618900	0	0	0	66702000	0	0	0
>gi|512905076|ref|XP_004925855.1| PREDICTED: putative inorganic phosphate cotransporter-like isoform X1 [Bombyx mori];>BGIBMGA007282-PA pep:novel sequence:nscaf2876:166676:180204:+ gene:BGIBMGA007282 BGIBMGA007282-TA;>gi|512905080|ref|XP_00	>gi|512905076|ref|XP_004925855.1| PREDICTED: putative inorganic phosphate cotransporter-like isoform X1 [Bombyx mori];>BGIBMGA007282-PA pep:novel sequence:nscaf2876:166676:180204:+ gene:BGIBMGA007282 BGIBMGA007282-TA;>gi|512905080|ref|XP_00	2	2	2	5.3	58.152	6.7124e-11	6686600	0	0	1371600	5315000	0	0	0	0	0	95753000	0	0
>gi|309378082|gb|ABK92268.2| kinesin-like protein 1 [Bombyx mori];>gi|309384283|ref|NP_001116822.2| kinesin heavy chain [Bombyx mori]	>gi|309378082|gb|ABK92268.2| kinesin-like protein 1 [Bombyx mori];>gi|309384283|ref|NP_001116822.2| kinesin heavy chain [Bombyx mori]	24	2	2	28.2	108.13	3.1945e-156	6692100	1898500	0	1168200	1844200	1682900	98363	136690000	0	0	0	107150000	0
>gi|512894936|ref|XP_004923551.1| PREDICTED: uncharacterized protein LOC101741051 [Bombyx mori];>BGIBMGA006320-PA pep:novel sequence:nscaf2852:1611245:1613511:+ gene:BGIBMGA006320 BGIBMGA006320-TA	>gi|512894936|ref|XP_004923551.1| PREDICTED: uncharacterized protein LOC101741051 [Bombyx mori];>BGIBMGA006320-PA pep:novel sequence:nscaf2852:1611245:1613511:+ gene:BGIBMGA006320 BGIBMGA006320-TA	2	2	2	13.9	23.45	9.646e-10	6748000	0	0	0	3253300	3494700	0	0	0	0	0	40757000	0
>BGIBMGA000683-PA pep:novel sequence:nscaf1690:4353984:4358122:+ gene:BGIBMGA000683 BGIBMGA000683-TA;>gi|512921377|ref|XP_004929862.1| PREDICTED: beta-parvin-like isoform X1 [Bombyx mori];>gi|512921381|ref|XP_004929863.1| PREDICTED: beta-pa	>BGIBMGA000683-PA pep:novel sequence:nscaf1690:4353984:4358122:+ gene:BGIBMGA000683 BGIBMGA000683-TA;>gi|512921377|ref|XP_004929862.1| PREDICTED: beta-parvin-like isoform X1 [Bombyx mori];>gi|512921381|ref|XP_004929863.1| PREDICTED: beta-pa	3	3	3	10.4	41.929	6.4234e-08	6754600	3374100	0	373340	0	3007200	0	53145000	0	0	0	91677000	0
>BGIBMGA007035-PA pep:novel sequence:nscaf2865:1517416:1539606:- gene:BGIBMGA007035 BGIBMGA007035-TA;>gi|512932173|ref|XP_004932480.1| PREDICTED: LOW QUALITY PROTEIN: hepatocyte growth factor-regulated tyrosine kinase substrate-like [Bombyx	>BGIBMGA007035-PA pep:novel sequence:nscaf2865:1517416:1539606:- gene:BGIBMGA007035 BGIBMGA007035-TA;>gi|512932173|ref|XP_004932480.1| PREDICTED: LOW QUALITY PROTEIN: hepatocyte growth factor-regulated tyrosine kinase substrate-like [Bombyx	4	4	4	2.6	194.18	2.1725e-20	6781100	0	330880	4343900	804240	841270	460820	0	0	0	0	66225000	0
>gi|512919331|ref|XP_004929349.1| PREDICTED: elongation factor G, mitochondrial-like [Bombyx mori];>BGIBMGA006144-PA pep:novel sequence:nscaf2847:4143887:4153082:+ gene:BGIBMGA006144 BGIBMGA006144-TA	>gi|512919331|ref|XP_004929349.1| PREDICTED: elongation factor G, mitochondrial-like [Bombyx mori];>BGIBMGA006144-PA pep:novel sequence:nscaf2847:4143887:4153082:+ gene:BGIBMGA006144 BGIBMGA006144-TA	5	4	4	8.3	77.201	1.0292e-10	6814400	0	0	2166000	3316400	1332000	0	0	0	0	107050000	0	0
>BGIBMGA010369-PA pep:novel sequence:nscaf2993:7503833:7505145:- gene:BGIBMGA010369 BGIBMGA010369-TA	>BGIBMGA010369-PA pep:novel sequence:nscaf2993:7503833:7505145:- gene:BGIBMGA010369 BGIBMGA010369-TA	1	1	1	9.1	12.269	0.0030772	6868200	0	0	0	6868200	0	0	0	0	0	36090000	0	0
>gi|296427829|gb|ADH16746.1| flavin-dependent monooxygenase FMO1A [Bombyx mori];>gi|297139710|ref|NP_001171911.1| flavin-dependent monooxygenase FMO1 [Bombyx mori];>BGIBMGA005015-PA pep:novel sequence:nscaf2823:4024166:4043083:- gene:BGIBMGA005015 tra	>gi|296427829|gb|ADH16746.1| flavin-dependent monooxygenase FMO1A [Bombyx mori];>gi|297139710|ref|NP_001171911.1| flavin-dependent monooxygenase FMO1 [Bombyx mori];>BGIBMGA005015-PA pep:novel sequence:nscaf2823:4024166:4043083:- gene:BGIBMGA005015 tra	2	2	2	5.4	52.293	1.1806e-07	6894300	0	0	3860600	3033700	0	0	0	0	0	61486000	0	0
>gi|512908248|ref|XP_004926635.1| PREDICTED: adapter molecule Crk-like [Bombyx mori];>BGIBMGA013349-PA pep:novel sequence:nscaf3071:354489:361612:- gene:BGIBMGA013349 BGIBMGA013349-TA	>gi|512908248|ref|XP_004926635.1| PREDICTED: adapter molecule Crk-like [Bombyx mori];>BGIBMGA013349-PA pep:novel sequence:nscaf3071:354489:361612:- gene:BGIBMGA013349 BGIBMGA013349-TA	2	2	2	9.1	30.808	6.3528e-06	6954100	5285000	0	0	0	1669000	0	100420000	0	0	0	0	0
>gi|512935629|ref|XP_004933320.1| PREDICTED: aldose reductase-like [Bombyx mori];>BGIBMGA009800-PA pep:novel sequence:nscaf2964:4321901:4332062:+ gene:BGIBMGA009800 BGIBMGA009800-TA	>gi|512935629|ref|XP_004933320.1| PREDICTED: aldose reductase-like [Bombyx mori];>BGIBMGA009800-PA pep:novel sequence:nscaf2964:4321901:4332062:+ gene:BGIBMGA009800 BGIBMGA009800-TA	5	3	2	10.8	39.801	8.2363e-19	6975000	0	0	5536000	1439000	0	0	0	0	162130000	0	0	0
>BGIBMGA012282-PA pep:novel sequence:nscaf3040:969706:972644:- gene:BGIBMGA012282 BGIBMGA012282-TA;>gi|512934895|ref|XP_004933143.1| PREDICTED: neurocalcin homolog isoform X1 [Bombyx mori];>gi|512934899|ref|XP_004933144.1| PREDICTED: neuroc	>BGIBMGA012282-PA pep:novel sequence:nscaf3040:969706:972644:- gene:BGIBMGA012282 BGIBMGA012282-TA;>gi|512934895|ref|XP_004933143.1| PREDICTED: neurocalcin homolog isoform X1 [Bombyx mori];>gi|512934899|ref|XP_004933144.1| PREDICTED: neuroc	1	1	1	4.6	27.416	0.00068139	6992600	0	0	0	0	6992600	0	0	0	0	0	115530000	0
>gi|512933945|ref|XP_004932916.1| PREDICTED: protein N-terminal asparagine amidohydrolase-like isoform X1 [Bombyx mori];>gi|512933949|ref|XP_004932917.1| PREDICTED: protein N-terminal asparagine amidohydrolase-like isoform X2 [Bombyx mori];>BGIBMGA012054-	>gi|512933945|ref|XP_004932916.1| PREDICTED: protein N-terminal asparagine amidohydrolase-like isoform X1 [Bombyx mori];>gi|512933949|ref|XP_004932917.1| PREDICTED: protein N-terminal asparagine amidohydrolase-like isoform X2 [Bombyx mori];>BGIBMGA012054-	3	3	3	11.9	33.702	5.49e-07	7012500	0	0	6893100	0	0	119380	0	0	146820000	0	0	0
>BGIBMGA003842-PA pep:novel sequence:nscaf2686:1128836:1129654:+ gene:BGIBMGA003842 BGIBMGA003842-TA;>gi|512907709|ref|XP_004926510.1| PREDICTED: 4,5-DOPA dioxygenase extradiol-like protein-like [Bombyx mori]	>BGIBMGA003842-PA pep:novel sequence:nscaf2686:1128836:1129654:+ gene:BGIBMGA003842 BGIBMGA003842-TA;>gi|512907709|ref|XP_004926510.1| PREDICTED: 4,5-DOPA dioxygenase extradiol-like protein-like [Bombyx mori]	4	4	4	18.8	30.768	3.3084e-11	7054600	0	0	7054600	0	0	0	0	0	131470000	0	0	0
>BGIBMGA011186-PA pep:novel sequence:nscaf3026:6069220:6084001:- gene:BGIBMGA011186 BGIBMGA011186-TA;>gi|512925207|ref|XP_004930783.1| PREDICTED: sorting nexin-6-like isoform X1 [Bombyx mori];>gi|512925211|ref|XP_004930784.1| PREDICTED: sor	>BGIBMGA011186-PA pep:novel sequence:nscaf3026:6069220:6084001:- gene:BGIBMGA011186 BGIBMGA011186-TA;>gi|512925207|ref|XP_004930783.1| PREDICTED: sorting nexin-6-like isoform X1 [Bombyx mori];>gi|512925211|ref|XP_004930784.1| PREDICTED: sor	4	4	4	8	74.271	5.1958e-08	7069600	564080	128260	1671300	1343000	3363000	0	0	0	104570000	0	0	0
>BGIBMGA007082-PA pep:novel sequence:nscaf2865:2246652:2251107:+ gene:BGIBMGA007082 BGIBMGA007082-TA;>gi|114052735|ref|NP_001040494.1| U2 small nuclear ribonucleoprotein auxiliary factor 2 [Bombyx mori];>gi|95103122|gb|ABF51502.1| U2 small	>BGIBMGA007082-PA pep:novel sequence:nscaf2865:2246652:2251107:+ gene:BGIBMGA007082 BGIBMGA007082-TA;>gi|114052735|ref|NP_001040494.1| U2 small nuclear ribonucleoprotein auxiliary factor 2 [Bombyx mori];>gi|95103122|gb|ABF51502.1| U2 small	2	2	2	7.4	46.577	4.3516e-05	7071800	0	0	0	0	7071800	0	0	0	0	0	109960000	0
>gi|512925510|ref|XP_004930857.1| PREDICTED: MAP kinase-activated protein kinase 2-like [Bombyx mori];>BGIBMGA011190-PA pep:novel sequence:nscaf3026:5540429:5549521:- gene:BGIBMGA011190 BGIBMGA011190-TA	>gi|512925510|ref|XP_004930857.1| PREDICTED: MAP kinase-activated protein kinase 2-like [Bombyx mori];>BGIBMGA011190-PA pep:novel sequence:nscaf3026:5540429:5549521:- gene:BGIBMGA011190 BGIBMGA011190-TA	3	3	3	13.3	39.153	5.8544e-08	7079400	1066800	0	1421400	1310700	1585000	1695500	0	0	39736000	0	0	0
>BGIBMGA004846-PA pep:novel sequence:nscaf2818:799323:802441:+ gene:BGIBMGA004846 BGIBMGA004846-TA;>gi|102993217|gb|ABF71468.1| ras-related GTP-binding protein Rab8 [Bombyx mori];>gi|112982896|ref|NP_001037576.1| small GTP binding protein R	>BGIBMGA004846-PA pep:novel sequence:nscaf2818:799323:802441:+ gene:BGIBMGA004846 BGIBMGA004846-TA;>gi|102993217|gb|ABF71468.1| ras-related GTP-binding protein Rab8 [Bombyx mori];>gi|112982896|ref|NP_001037576.1| small GTP binding protein R	4	2	2	17.8	25.731	1.0204e-34	7085200	3222000	601290	3261900	0	0	0	0	0	86845000	0	0	0
>BGIBMGA003569-PA pep:novel sequence:nscaf2674:1666921:1675086:- gene:BGIBMGA003569 BGIBMGA003569-TA;>gi|114051295|ref|NP_001040350.1| trypsin-like protease [Bombyx mori];>gi|95102592|gb|ABF51234.1| trypsin-like protease [Bombyx mori]	>BGIBMGA003569-PA pep:novel sequence:nscaf2674:1666921:1675086:- gene:BGIBMGA003569 BGIBMGA003569-TA;>gi|114051295|ref|NP_001040350.1| trypsin-like protease [Bombyx mori];>gi|95102592|gb|ABF51234.1| trypsin-like protease [Bombyx mori]	1	1	1	1.9	49.425	0.0025909	7100400	2681100	0	2448500	0	1970800	0	0	0	0	0	32560000	0
>BGIBMGA009235-PA pep:novel sequence:nscaf2943:1551433:1553772:- gene:BGIBMGA009235 BGIBMGA009235-TA	>BGIBMGA009235-PA pep:novel sequence:nscaf2943:1551433:1553772:- gene:BGIBMGA009235 BGIBMGA009235-TA	3	3	3	5.4	90.297	1.1352e-07	7144300	1230700	0	1565000	2476400	1400000	472340	0	0	93759000	71813000	0	0
>gi|512893569|ref|XP_004923214.1| PREDICTED: 39S ribosomal protein L16, mitochondrial-like [Bombyx mori];>BGIBMGA006919-PA pep:novel sequence:nscaf2860:536934:539082:- gene:BGIBMGA006919 BGIBMGA006919-TA	>gi|512893569|ref|XP_004923214.1| PREDICTED: 39S ribosomal protein L16, mitochondrial-like [Bombyx mori];>BGIBMGA006919-PA pep:novel sequence:nscaf2860:536934:539082:- gene:BGIBMGA006919 BGIBMGA006919-TA	2	2	2	10	28.351	0.00038978	7146800	1896800	0	0	4049900	1200100	0	0	0	0	51682000	0	0
>BGIBMGA004904-PA pep:novel sequence:nscaf2822:1571237:1574274:- gene:BGIBMGA004904 BGIBMGA004904-TA;>gi|291045214|ref|NP_001040323.2| isopentenyl-diphosphate delta isomerase [Bombyx mori];>gi|87248515|gb|ABD36310.1| isopentenyl-diphosphate	>BGIBMGA004904-PA pep:novel sequence:nscaf2822:1571237:1574274:- gene:BGIBMGA004904 BGIBMGA004904-TA;>gi|291045214|ref|NP_001040323.2| isopentenyl-diphosphate delta isomerase [Bombyx mori];>gi|87248515|gb|ABD36310.1| isopentenyl-diphosphate	1	1	1	4.4	29.428	0.0013735	7149900	3091600	0	0	3343800	0	714590	0	0	0	0	0	55204000
>BGIBMGA005086-PA pep:novel sequence:nscaf2823:588227:603743:- gene:BGIBMGA005086 BGIBMGA005086-TA;>gi|112983108|ref|NP_001036937.1| NAD-dependent deacetylase sirtuin 2 homolog [Bombyx mori];>gi|56378067|dbj|BAD74192.1| NAD-dependent deacet	>BGIBMGA005086-PA pep:novel sequence:nscaf2823:588227:603743:- gene:BGIBMGA005086 BGIBMGA005086-TA;>gi|112983108|ref|NP_001036937.1| NAD-dependent deacetylase sirtuin 2 homolog [Bombyx mori];>gi|56378067|dbj|BAD74192.1| NAD-dependent deacet	3	3	3	5.9	70.776	8.0201e-12	7249700	1974900	0	968620	2611200	1694900	0	0	0	0	0	64242000	0
>BGIBMGA008959-PA pep:novel sequence:nscaf2930:1203848:1205584:+ gene:BGIBMGA008959 BGIBMGA008959-TA;>gi|194147411|gb|ACF33815.1| lethal(3)neo18 [Bombyx mori];>gi|195963331|ref|NP_001124377.1| lethal(3)neo18 [Bombyx mori]	>BGIBMGA008959-PA pep:novel sequence:nscaf2930:1203848:1205584:+ gene:BGIBMGA008959 BGIBMGA008959-TA;>gi|194147411|gb|ACF33815.1| lethal(3)neo18 [Bombyx mori];>gi|195963331|ref|NP_001124377.1| lethal(3)neo18 [Bombyx mori]	1	1	1	6.3	22.725	1.9095e-05	7264600	2345100	0	0	0	4919400	0	0	0	0	0	52591000	0
>BGIBMGA009248-PA pep:novel sequence:nscaf2943:376131:383456:- gene:BGIBMGA009248 BGIBMGA009248-TA;>gi|512891136|ref|XP_004922632.1| PREDICTED: T-complex protein 11-like protein 1-like [Bombyx mori]	>BGIBMGA009248-PA pep:novel sequence:nscaf2943:376131:383456:- gene:BGIBMGA009248 BGIBMGA009248-TA;>gi|512891136|ref|XP_004922632.1| PREDICTED: T-complex protein 11-like protein 1-like [Bombyx mori]	4	4	4	8.9	55.443	7.4135e-09	7279600	2876900	0	911640	885970	1587500	1017500	0	0	0	0	0	166460000
>BGIBMGA008215-PA pep:novel sequence:nscaf2899:584306:585415:- gene:BGIBMGA008215 BGIBMGA008215-TA;>gi|512909065|ref|XP_004926831.1| PREDICTED: peroxisomal sarcosine oxidase-like [Bombyx mori]	>BGIBMGA008215-PA pep:novel sequence:nscaf2899:584306:585415:- gene:BGIBMGA008215 BGIBMGA008215-TA;>gi|512909065|ref|XP_004926831.1| PREDICTED: peroxisomal sarcosine oxidase-like [Bombyx mori]	2	2	2	7.9	40.585	4.9127e-07	7289700	3393200	258640	432190	1346700	1559300	299680	74650000	0	0	0	0	0
>BGIBMGA008096-PA pep:novel sequence:nscaf2890:910910:911683:- gene:BGIBMGA008096 BGIBMGA008096-TA	>BGIBMGA008096-PA pep:novel sequence:nscaf2890:910910:911683:- gene:BGIBMGA008096 BGIBMGA008096-TA	2	1	1	8.2	27.441	2.3389e-14	7309600	0	0	0	7309600	0	0	0	0	0	82305000	0	0
>BGIBMGA002508-PA pep:novel sequence:nscaf2511:3237146:3253541:+ gene:BGIBMGA002508 BGIBMGA002508-TA;>gi|512926803|ref|XP_004931176.1| PREDICTED: pyruvate kinase-like isoform X1 [Bombyx mori];>gi|512926807|ref|XP_004931177.1| PREDICTED: pyr	>BGIBMGA002508-PA pep:novel sequence:nscaf2511:3237146:3253541:+ gene:BGIBMGA002508 BGIBMGA002508-TA;>gi|512926803|ref|XP_004931176.1| PREDICTED: pyruvate kinase-like isoform X1 [Bombyx mori];>gi|512926807|ref|XP_004931177.1| PREDICTED: pyr	22	1	1	50.1	67.942	0	7323600	0	0	0	7323600	0	0	0	0	0	214400000	0	0
>BGIBMGA007068-PA pep:novel sequence:nscaf2865:1528131:1528418:+ gene:BGIBMGA007068 BGIBMGA007068-TA;>gi|512932165|ref|XP_004932478.1| PREDICTED: U6 snRNA-associated Sm-like protein LSm5-like [Bombyx mori]	>BGIBMGA007068-PA pep:novel sequence:nscaf2865:1528131:1528418:+ gene:BGIBMGA007068 BGIBMGA007068-TA;>gi|512932165|ref|XP_004932478.1| PREDICTED: U6 snRNA-associated Sm-like protein LSm5-like [Bombyx mori]	2	2	2	26.3	10.482	0.00043467	7325600	3830400	0	3495300	0	0	0	15321000	0	0	0	0	0
>BGIBMGA011508-PA pep:novel sequence:nscaf3027:57474:59045:+ gene:BGIBMGA011508 BGIBMGA011508-TA;REV__>gi|512911252|ref|XP_004927366.1| PREDICTED: LOW QUALITY PROTEIN: pre-mRNA-processing-splicing factor 8-like [Bombyx mori];REV__>BGIBMGA00	>BGIBMGA011508-PA pep:novel sequence:nscaf3027:57474:59045:+ gene:BGIBMGA011508 BGIBMGA011508-TA	15	2	2	45.8	35.323	5.5117e-133	7375200	0	0	3507100	3868100	0	0	0	0	0	60976000	0	0
>BGIBMGA012905-PA pep:novel sequence:nscaf3058:561751:563633:- gene:BGIBMGA012905 BGIBMGA012905-TA;>gi|114051399|ref|NP_001040369.1| RAN binding protein [Bombyx mori];>gi|95102654|gb|ABF51265.1| RAN binding protein [Bombyx mori]	>BGIBMGA012905-PA pep:novel sequence:nscaf3058:561751:563633:- gene:BGIBMGA012905 BGIBMGA012905-TA;>gi|114051399|ref|NP_001040369.1| RAN binding protein [Bombyx mori];>gi|95102654|gb|ABF51265.1| RAN binding protein [Bombyx mori]	2	2	2	8.7	26.325	0.00010601	7447000	0	448190	0	1601200	1141400	4256300	0	0	0	0	0	270780000
>BGIBMGA004078-PA pep:novel sequence:nscaf2767:502877:504064:+ gene:BGIBMGA004078 BGIBMGA004078-TA;>gi|512889844|ref|XP_004922386.1| PREDICTED: 28S ribosomal protein S9, mitochondrial-like [Bombyx mori]	>BGIBMGA004078-PA pep:novel sequence:nscaf2767:502877:504064:+ gene:BGIBMGA004078 BGIBMGA004078-TA;>gi|512889844|ref|XP_004922386.1| PREDICTED: 28S ribosomal protein S9, mitochondrial-like [Bombyx mori]	3	3	3	12.7	45.895	5.3335e-13	7460800	0	0	1079000	5008500	1100900	272340	0	0	0	109030000	0	0
>gi|512909037|ref|XP_004926824.1| PREDICTED: mitochondrial import inner membrane translocase subunit TIM44-like [Bombyx mori];>BGIBMGA008228-PA pep:novel sequence:nscaf2899:52827:58279:+ gene:BGIBMGA008228 BGIBMGA008228-TA	>gi|512909037|ref|XP_004926824.1| PREDICTED: mitochondrial import inner membrane translocase subunit TIM44-like [Bombyx mori];>BGIBMGA008228-PA pep:novel sequence:nscaf2899:52827:58279:+ gene:BGIBMGA008228 BGIBMGA008228-TA	4	4	4	12.2	49.69	9.3234e-32	7500500	2916300	0	1043600	0	3151000	389610	96237000	0	0	0	0	0
>gi|512902573|ref|XP_004925409.1| PREDICTED: cleavage and polyadenylation specificity factor subunit CG7185-like isoform X1 [Bombyx mori];>BGIBMGA009409-PA pep:novel sequence:nscaf2951:100273:115238:- gene:BGIBMGA009409 BGIBMGA009409-TA;>gi	>gi|512902573|ref|XP_004925409.1| PREDICTED: cleavage and polyadenylation specificity factor subunit CG7185-like isoform X1 [Bombyx mori];>BGIBMGA009409-PA pep:novel sequence:nscaf2951:100273:115238:- gene:BGIBMGA009409 BGIBMGA009409-TA;>gi	2	2	2	4	73.849	1.0667e-08	7508100	0	0	0	3302800	4205300	0	0	0	0	0	89913000	0
>BGIBMGA011879-PA pep:novel sequence:nscaf3031:6055204:6065926:+ gene:BGIBMGA011879 BGIBMGA011879-TA;>gi|512928872|ref|XP_004931686.1| PREDICTED: neurolysin, mitochondrial-like [Bombyx mori]	>BGIBMGA011879-PA pep:novel sequence:nscaf3031:6055204:6065926:+ gene:BGIBMGA011879 BGIBMGA011879-TA;>gi|512928872|ref|XP_004931686.1| PREDICTED: neurolysin, mitochondrial-like [Bombyx mori]	4	4	4	4.1	123.3	1.1823e-11	7531900	0	522290	1192200	2627100	2680100	510130	0	0	85699000	0	0	0
>BGIBMGA000399-PA pep:novel sequence:nscaf1681:1805250:1805729:+ gene:BGIBMGA000399 BGIBMGA000399-TA;>gi|114050757|ref|NP_001040151.1| ribosomal protein L20 [Bombyx mori];>gi|87248217|gb|ABD36161.1| ribosomal protein L20 [Bombyx mori]	>BGIBMGA000399-PA pep:novel sequence:nscaf1681:1805250:1805729:+ gene:BGIBMGA000399 BGIBMGA000399-TA;>gi|114050757|ref|NP_001040151.1| ribosomal protein L20 [Bombyx mori];>gi|87248217|gb|ABD36161.1| ribosomal protein L20 [Bombyx mori]	2	2	2	13.2	18.682	3.3228e-05	7599600	0	0	0	7599600	0	0	0	0	0	74161000	0	0
>BGIBMGA001711-PA pep:novel sequence:nscaf2176:71672:74342:- gene:BGIBMGA001711 BGIBMGA001711-TA;>gi|512888801|ref|XP_004922147.1| PREDICTED: thioredoxin domain-containing protein 9-like isoform X1 [Bombyx mori];>gi|512888807|ref|XP_0049221	>BGIBMGA001711-PA pep:novel sequence:nscaf2176:71672:74342:- gene:BGIBMGA001711 BGIBMGA001711-TA;>gi|512888801|ref|XP_004922147.1| PREDICTED: thioredoxin domain-containing protein 9-like isoform X1 [Bombyx mori];>gi|512888807|ref|XP_0049221	1	1	1	7.4	24.727	9.5124e-28	7641200	0	0	0	7641200	0	0	0	0	0	80303000	0	0
>gi|512914285|ref|XP_004928104.1| PREDICTED: venom dipeptidyl peptidase 4-like [Bombyx mori];>BGIBMGA001272-PA pep:novel sequence:nscaf1898:12869888:12891826:+ gene:BGIBMGA001272 BGIBMGA001272-TA	>gi|512914285|ref|XP_004928104.1| PREDICTED: venom dipeptidyl peptidase 4-like [Bombyx mori];>BGIBMGA001272-PA pep:novel sequence:nscaf1898:12869888:12891826:+ gene:BGIBMGA001272 BGIBMGA001272-TA	3	3	3	3.6	88.886	2.6353e-07	7647400	4275500	405420	0	1819700	1146800	0	153920000	0	0	0	0	0
>BGIBMGA010577-PA pep:novel sequence:nscaf2993:7448070:7450893:+ gene:BGIBMGA010577 BGIBMGA010577-TA;>gi|512919933|ref|XP_004929505.1| PREDICTED: cysteine and histidine-rich domain-containing protein-like [Bombyx mori]	>BGIBMGA010577-PA pep:novel sequence:nscaf2993:7448070:7450893:+ gene:BGIBMGA010577 BGIBMGA010577-TA;>gi|512919933|ref|XP_004929505.1| PREDICTED: cysteine and histidine-rich domain-containing protein-like [Bombyx mori]	2	2	2	7.7	39.252	3.6453e-13	7651200	3280200	0	0	3547700	0	823340	72164000	0	0	0	0	0
>BGIBMGA013635-PA pep:novel sequence:nscaf3079:918217:925844:+ gene:BGIBMGA013635 BGIBMGA013635-TA;>gi|512902146|ref|XP_004925303.1| PREDICTED: FK506-binding protein 59-like [Bombyx mori];>BGIBMGA013634-PA pep:novel sequence:nscaf3079:914	>BGIBMGA013635-PA pep:novel sequence:nscaf3079:918217:925844:+ gene:BGIBMGA013635 BGIBMGA013635-TA;>gi|512902146|ref|XP_004925303.1| PREDICTED: FK506-binding protein 59-like [Bombyx mori];>BGIBMGA013634-PA pep:novel sequence:nscaf3079:914	5	1	1	14.2	43.07	6.5374e-19	7658800	1772900	0	1513200	2410600	1633800	328250	0	0	0	0	0	37291000
>BGIBMGA007809-PA pep:novel sequence:nscaf2888:1651996:1653252:+ gene:BGIBMGA007809 BGIBMGA007809-TA;>gi|157367310|gb|ABV45523.1| nicotinic acetylcholine receptor subunit alpha 9 [Bombyx mori];>gi|157783840|gb|ABV72691.1| nicotinic acetylch	>BGIBMGA007809-PA pep:novel sequence:nscaf2888:1651996:1653252:+ gene:BGIBMGA007809 BGIBMGA007809-TA;>gi|157367310|gb|ABV45523.1| nicotinic acetylcholine receptor subunit alpha 9 [Bombyx mori];>gi|157783840|gb|ABV72691.1| nicotinic acetylch	1	1	1	2.4	48.065	0.0021354	7669400	3627100	1600200	0	0	2442100	0	0	0	0	0	40348000	0
>BGIBMGA005023-PA pep:novel sequence:nscaf2823:3686203:3688289:- gene:BGIBMGA005023 BGIBMGA005023-TA;>gi|512887118|ref|XP_004921870.1| PREDICTED: cell growth-regulating nucleolar protein-like isoform X1 [Bombyx mori];>gi|512887123|ref|XP_00	>BGIBMGA005023-PA pep:novel sequence:nscaf2823:3686203:3688289:- gene:BGIBMGA005023 BGIBMGA005023-TA;>gi|512887118|ref|XP_004921870.1| PREDICTED: cell growth-regulating nucleolar protein-like isoform X1 [Bombyx mori];>gi|512887123|ref|XP_00	2	2	2	6	47.4	1.1237e-10	7740400	0	0	0	3063000	4677400	0	0	0	0	62080000	0	0
>gi|512886289|ref|XP_004921733.1| PREDICTED: UDP-N-acetylglucosamine--peptide N-acetylglucosaminyltransferase 110 kDa subunit-like [Bombyx mori];>BGIBMGA011033-PA pep:novel sequence:nscaf3015:2406908:2420535:- gene:BGIBMGA011033 BGIBMGA0110	>gi|512886289|ref|XP_004921733.1| PREDICTED: UDP-N-acetylglucosamine--peptide N-acetylglucosaminyltransferase 110 kDa subunit-like [Bombyx mori];>BGIBMGA011033-PA pep:novel sequence:nscaf3015:2406908:2420535:- gene:BGIBMGA011033 BGIBMGA0110	4	4	4	5.6	118.19	5.8514e-12	7768900	1864400	124730	505640	4244700	796330	233080	85763000	0	0	0	0	0
>BGIBMGA008803-PA pep:novel sequence:nscaf2924:751976:752290:- gene:BGIBMGA008803 BGIBMGA008803-TA;>gi|512910110|ref|XP_004927087.1| PREDICTED: uncharacterized protein LOC101741350 [Bombyx mori]	>BGIBMGA008803-PA pep:novel sequence:nscaf2924:751976:752290:- gene:BGIBMGA008803 BGIBMGA008803-TA;>gi|512910110|ref|XP_004927087.1| PREDICTED: uncharacterized protein LOC101741350 [Bombyx mori]	1	1	1	11.5	12.05	3.8108e-05	7780900	0	0	7780900	0	0	0	0	0	82862000	0	0	0
>BGIBMGA006209-PA pep:novel sequence:nscaf2847:8018828:8019548:+ gene:BGIBMGA006209 BGIBMGA006209-TA;>gi|107953794|gb|ABF85698.1| transport protein Sec61 beta subunit [Bombyx mori];>gi|112983408|ref|NP_001037632.1| transport protein Sec61 b	>BGIBMGA006209-PA pep:novel sequence:nscaf2847:8018828:8019548:+ gene:BGIBMGA006209 BGIBMGA006209-TA;>gi|107953794|gb|ABF85698.1| transport protein Sec61 beta subunit [Bombyx mori];>gi|112983408|ref|NP_001037632.1| transport protein Sec61 b	2	2	2	25.8	10.121	0.00039368	7790200	0	0	2027000	0	5763200	0	0	0	18888000	0	0	0
>BGIBMGA005010-PA pep:novel sequence:nscaf2823:4165299:4175435:- gene:BGIBMGA005010 BGIBMGA005010-TA;>gi|512887444|ref|XP_004921926.1| PREDICTED: ubiquinone biosynthesis monooxygenase COQ6-like [Bombyx mori]	>BGIBMGA005010-PA pep:novel sequence:nscaf2823:4165299:4175435:- gene:BGIBMGA005010 BGIBMGA005010-TA;>gi|512887444|ref|XP_004921926.1| PREDICTED: ubiquinone biosynthesis monooxygenase COQ6-like [Bombyx mori]	4	4	4	20.4	33.729	1.2204e-13	7793700	0	236750	629350	3805800	2536700	585090	0	0	0	48566000	0	0
>gi|512887846|ref|XP_004921989.1| PREDICTED: glutaminyl-peptide cyclotransferase-like [Bombyx mori];>BGIBMGA005556-PA pep:novel sequence:nscaf2829:2693611:2701115:- gene:BGIBMGA005556 BGIBMGA005556-TA	>gi|512887846|ref|XP_004921989.1| PREDICTED: glutaminyl-peptide cyclotransferase-like [Bombyx mori];>BGIBMGA005556-PA pep:novel sequence:nscaf2829:2693611:2701115:- gene:BGIBMGA005556 BGIBMGA005556-TA	2	2	2	6.5	38.859	0.00015611	7814600	1075600	78386	0	3457900	2993700	209090	0	0	0	0	58189000	0
>gi|512915996|ref|XP_004928524.1| PREDICTED: host cell factor-like isoform X1 [Bombyx mori];>gi|512916000|ref|XP_004928525.1| PREDICTED: host cell factor-like isoform X2 [Bombyx mori];>BGIBMGA007719-PA pep:novel sequence:nscaf2888:1739639:1747864:- gen	>gi|512915996|ref|XP_004928524.1| PREDICTED: host cell factor-like isoform X1 [Bombyx mori];>gi|512916000|ref|XP_004928525.1| PREDICTED: host cell factor-like isoform X2 [Bombyx mori];>BGIBMGA007719-PA pep:novel sequence:nscaf2888:1739639:1747864:- gen	2	2	2	6.7	63.444	0.00018766	7833900	0	0	1313800	6520100	0	0	0	0	0	58732000	0	0
>BGIBMGA012503-PA pep:novel sequence:nscaf3045:1720485:1729976:+ gene:BGIBMGA012503 BGIBMGA012503-TA;>gi|512896955|ref|XP_004924034.1| PREDICTED: poly(rC)-binding protein 3-like isoform X1 [Bombyx mori];>gi|512896959|ref|XP_004924035.1| PRE	>BGIBMGA012503-PA pep:novel sequence:nscaf3045:1720485:1729976:+ gene:BGIBMGA012503 BGIBMGA012503-TA;>gi|512896955|ref|XP_004924034.1| PREDICTED: poly(rC)-binding protein 3-like isoform X1 [Bombyx mori];>gi|512896959|ref|XP_004924035.1| PRE	2	2	2	5.6	45.809	0.0013108	7845900	0	0	2913100	3601600	1331200	0	0	0	0	56775000	0	0
>gi|512932639|ref|XP_004932595.1| PREDICTED: serine-threonine kinase receptor-associated protein-like [Bombyx mori];>BGIBMGA007064-PA pep:novel sequence:nscaf2865:903067:907084:+ gene:BGIBMGA007064 BGIBMGA007064-TA	>gi|512932639|ref|XP_004932595.1| PREDICTED: serine-threonine kinase receptor-associated protein-like [Bombyx mori];>BGIBMGA007064-PA pep:novel sequence:nscaf2865:903067:907084:+ gene:BGIBMGA007064 BGIBMGA007064-TA	1	1	1	4	30.456	0.0020442	7873100	3002900	0	0	2897500	1972600	0	0	0	0	0	40259000	0
>gi|512918740|ref|XP_004929205.1| PREDICTED: tetratricopeptide repeat protein 14 homolog isoform X1 [Bombyx mori];>gi|512918744|ref|XP_004929206.1| PREDICTED: tetratricopeptide repeat protein 14 homolog isoform X2 [Bombyx mori];>BGIBMGA005999-PA pep:nove	>gi|512918740|ref|XP_004929205.1| PREDICTED: tetratricopeptide repeat protein 14 homolog isoform X1 [Bombyx mori];>gi|512918744|ref|XP_004929206.1| PREDICTED: tetratricopeptide repeat protein 14 homolog isoform X2 [Bombyx mori];>BGIBMGA005999-PA pep:nove	8	8	8	8.4	130.99	5.6391e-26	7896300	2015100	69742	1595400	3376600	512640	326860	129740000	0	0	175090000	0	0
>gi|512905676|ref|XP_004926004.1| PREDICTED: dehydrogenase/reductase SDR family member 4-like [Bombyx mori];>BGIBMGA011108-PA pep:novel sequence:nscaf3022:1153083:1158676:- gene:BGIBMGA011108 BGIBMGA011108-TA	>gi|512905676|ref|XP_004926004.1| PREDICTED: dehydrogenase/reductase SDR family member 4-like [Bombyx mori];>BGIBMGA011108-PA pep:novel sequence:nscaf3022:1153083:1158676:- gene:BGIBMGA011108 BGIBMGA011108-TA	4	1	1	15.5	27.599	2.7849e-12	7943000	3874000	0	0	4069000	0	0	0	0	0	54979000	0	0
>gi|114052090|ref|NP_001040453.1| glutathione S-transferae zeta 2 [Bombyx mori];>gi|146148639|gb|ABQ02262.1| glutathione S-transferae zeta 2 [Bombyx mori];>gi|224471387|dbj|BAH24013.1| zeta-class glutathione S-transferase [Bombyx mori];>gi|95102956|gb|ABF	>gi|114052090|ref|NP_001040453.1| glutathione S-transferae zeta 2 [Bombyx mori];>gi|146148639|gb|ABQ02262.1| glutathione S-transferae zeta 2 [Bombyx mori];>gi|224471387|dbj|BAH24013.1| zeta-class glutathione S-transferase [Bombyx mori];>gi|95102956|gb|ABF	1	1	1	5.1	24.728	0.0015296	7979200	0	0	3868500	4110600	0	0	0	0	0	49371000	0	0
>gi|512922777|ref|XP_004930200.1| PREDICTED: uncharacterized protein LOC101735936 [Bombyx mori];>BGIBMGA003468-PA pep:novel sequence:nscaf2674:6476072:6486045:- gene:BGIBMGA003468 BGIBMGA003468-TA	>gi|512922777|ref|XP_004930200.1| PREDICTED: uncharacterized protein LOC101735936 [Bombyx mori];>BGIBMGA003468-PA pep:novel sequence:nscaf2674:6476072:6486045:- gene:BGIBMGA003468 BGIBMGA003468-TA	3	3	3	5.5	75.84	3.5281e-08	8011000	2989800	229190	0	0	3422200	1369900	0	0	0	0	0	249010000
>BGIBMGA001174-PA pep:novel sequence:nscaf1898:7664511:7666091:+ gene:BGIBMGA001174 BGIBMGA001174-TA;>gi|512913167|ref|XP_004927831.1| PREDICTED: CRAL-TRIO domain-containing protein C589.09, mitochondrial-like [Bombyx mori]	>BGIBMGA001174-PA pep:novel sequence:nscaf1898:7664511:7666091:+ gene:BGIBMGA001174 BGIBMGA001174-TA;>gi|512913167|ref|XP_004927831.1| PREDICTED: CRAL-TRIO domain-containing protein C589.09, mitochondrial-like [Bombyx mori]	2	2	2	11	25.371	7.2834e-07	8044700	0	0	8044700	0	0	0	0	0	160640000	0	0	0
>gi|112983758|ref|NP_001036866.1| cuticular protein RR-2 motif 71 precursor [Bombyx mori];>gi|12862591|dbj|BAB32481.1| cuticle protein [Bombyx mori];>BGIBMGA010142-PA pep:novel sequence:nscaf2986:2805429:2806117:- gene:BGIBMGA010142 BGIBMGA	>gi|112983758|ref|NP_001036866.1| cuticular protein RR-2 motif 71 precursor [Bombyx mori];>gi|12862591|dbj|BAB32481.1| cuticle protein [Bombyx mori];>BGIBMGA010142-PA pep:novel sequence:nscaf2986:2805429:2806117:- gene:BGIBMGA010142 BGIBMGA	1	1	1	9.4	21.593	2.6609e-06	8066000	0	0	0	0	6999700	1066400	0	0	0	0	0	38766000
>gi|512912872|ref|XP_004927761.1| PREDICTED: 7-methylguanosine phosphate-specific 5'-nucleotidase-like [Bombyx mori];>BGIBMGA001118-PA pep:novel sequence:nscaf1898:3821578:3830179:+ gene:BGIBMGA001118 BGIBMGA001118-TA	>gi|512912872|ref|XP_004927761.1| PREDICTED: 7-methylguanosine phosphate-specific 5'-nucleotidase-like [Bombyx mori];>BGIBMGA001118-PA pep:novel sequence:nscaf1898:3821578:3830179:+ gene:BGIBMGA001118 BGIBMGA001118-TA	4	4	4	16.5	33.383	2.0173e-13	8137600	3793800	0	2262300	0	2081500	0	0	0	66255000	0	0	0
>BGIBMGA008723-PA pep:novel sequence:nscaf2912:1052080:1057263:+ gene:BGIBMGA008723 BGIBMGA008723-TA;>gi|112983376|ref|NP_001036993.1| ras-like protein 2 [Bombyx mori];>gi|61287205|dbj|BAD91089.1| ras oncogene [Bombyx mori]	>BGIBMGA008723-PA pep:novel sequence:nscaf2912:1052080:1057263:+ gene:BGIBMGA008723 BGIBMGA008723-TA;>gi|112983376|ref|NP_001036993.1| ras-like protein 2 [Bombyx mori];>gi|61287205|dbj|BAD91089.1| ras oncogene [Bombyx mori]	3	3	3	16.4	24.554	3.9361e-05	8198100	0	0	1492300	5933600	0	772160	0	0	27811000	0	0	0
>gi|512909998|ref|XP_004927059.1| PREDICTED: 26S proteasome non-ATPase regulatory subunit 10-like [Bombyx mori]	>gi|512909998|ref|XP_004927059.1| PREDICTED: 26S proteasome non-ATPase regulatory subunit 10-like [Bombyx mori]	1	1	1	10.9	14.054	2.3629e-05	8224900	0	0	0	8224900	0	0	0	0	0	30870000	0	0
>gi|512910844|ref|XP_004927270.1| PREDICTED: acyl-CoA synthetase family member 3, mitochondrial-like [Bombyx mori];>BGIBMGA004249-PA pep:novel sequence:nscaf2781:88878:94625:+ gene:BGIBMGA004249 BGIBMGA004249-TA	>gi|512910844|ref|XP_004927270.1| PREDICTED: acyl-CoA synthetase family member 3, mitochondrial-like [Bombyx mori];>BGIBMGA004249-PA pep:novel sequence:nscaf2781:88878:94625:+ gene:BGIBMGA004249 BGIBMGA004249-TA	3	3	3	6.1	68.959	3.1994e-06	8238600	1700000	0	3180700	1745700	1612200	0	0	0	135490000	0	0	0
>BGIBMGA014121-PA pep:novel sequence:nscaf463:54341:55627:+ gene:BGIBMGA014121 BGIBMGA014121-TA;>gi|512901573|ref|XP_004925168.1| PREDICTED: mRNA-decapping enzyme 1B-like isoform X1 [Bombyx mori];>gi|512901577|ref|XP_004925169.1| PREDICTED:	>BGIBMGA014121-PA pep:novel sequence:nscaf463:54341:55627:+ gene:BGIBMGA014121 BGIBMGA014121-TA;>gi|512901573|ref|XP_004925168.1| PREDICTED: mRNA-decapping enzyme 1B-like isoform X1 [Bombyx mori];>gi|512901577|ref|XP_004925169.1| PREDICTED:	2	2	2	4.7	47.145	4.217e-07	8249300	2096800	186870	1184300	2760700	1329800	690930	0	0	0	0	0	91053000
>BGIBMGA013531-PA pep:novel sequence:nscaf3075:753438:814599:+ gene:BGIBMGA013531 BGIBMGA013531-TA;>gi|512906794|ref|XP_004926283.1| PREDICTED: muscle M-line assembly protein unc-89-like [Bombyx mori];>gi|512906786|ref|XP_004926281.1| PREDI	>BGIBMGA013531-PA pep:novel sequence:nscaf3075:753438:814599:+ gene:BGIBMGA013531 BGIBMGA013531-TA	30	30	30	7.1	548.86	2.2676e-81	8255500	2142500	254600	2297500	775790	2451900	333170	666160000	742790000	572630000	403800000	860440000	597180000
>gi|512916317|ref|XP_004928610.1| PREDICTED: protein ROP-like isoform X1 [Bombyx mori];>gi|512916319|ref|XP_004928611.1| PREDICTED: protein ROP-like isoform X2 [Bombyx mori]	>gi|512916317|ref|XP_004928610.1| PREDICTED: protein ROP-like isoform X1 [Bombyx mori];>gi|512916319|ref|XP_004928611.1| PREDICTED: protein ROP-like isoform X2 [Bombyx mori]	6	6	6	12.8	66.91	1.0793e-15	8364200	0	0	690410	6021400	1652400	0	0	0	0	180800000	0	0
>BGIBMGA003155-PA pep:novel sequence:nscaf2589:4250110:4253127:+ gene:BGIBMGA003155 BGIBMGA003155-TA;>gi|512925873|ref|XP_004930944.1| PREDICTED: 39S ribosomal protein L3, mitochondrial-like isoform X1 [Bombyx mori];>gi|512925877|ref|XP_004	>BGIBMGA003155-PA pep:novel sequence:nscaf2589:4250110:4253127:+ gene:BGIBMGA003155 BGIBMGA003155-TA;>gi|512925873|ref|XP_004930944.1| PREDICTED: 39S ribosomal protein L3, mitochondrial-like isoform X1 [Bombyx mori];>gi|512925877|ref|XP_004	4	4	4	12.4	41.582	5.2634e-06	8404500	2523500	0	0	1606700	4274300	0	0	0	0	0	103850000	0
>gi|512936580|ref|XP_004933552.1| PREDICTED: U6 snRNA-associated Sm-like protein LSm6-like [Bombyx mori]	>gi|512936580|ref|XP_004933552.1| PREDICTED: U6 snRNA-associated Sm-like protein LSm6-like [Bombyx mori]	1	1	1	22.8	8.9792	0.0016406	8490600	0	0	0	8490600	0	0	0	0	0	31867000	0	0
>gi|512917809|ref|XP_004928978.1| PREDICTED: hsp70-binding protein 1-like [Bombyx mori];>BGIBMGA013070-PA pep:novel sequence:nscaf3058:7438752:7442977:+ gene:BGIBMGA013070 BGIBMGA013070-TA	>gi|512917809|ref|XP_004928978.1| PREDICTED: hsp70-binding protein 1-like [Bombyx mori];>BGIBMGA013070-PA pep:novel sequence:nscaf3058:7438752:7442977:+ gene:BGIBMGA013070 BGIBMGA013070-TA	5	5	5	20.7	39.391	1.6106e-22	8491100	1127800	0	3247300	1168900	2947100	0	0	0	0	0	71604000	0
>gi|512914012|ref|XP_004928035.1| PREDICTED: histidine--tRNA ligase, cytoplasmic-like [Bombyx mori]	>gi|512914012|ref|XP_004928035.1| PREDICTED: histidine--tRNA ligase, cytoplasmic-like [Bombyx mori]	10	1	1	23.9	50.454	8.986e-30	8535100	1126000	129640	1613400	3735700	1603200	327180	0	0	0	0	0	53525000
>gi|342209889|gb|AEL16992.1| signal transducer and activator of transcription long isoform [Bombyx mori];>gi|238828569|gb|ACR61178.1| signal transducer and activator of transcription [Bombyx mori];>gi|255652895|ref|NP_001157388.1| signal transducer and ac	>gi|342209889|gb|AEL16992.1| signal transducer and activator of transcription long isoform [Bombyx mori];>gi|238828569|gb|ACR61178.1| signal transducer and activator of transcription [Bombyx mori];>gi|255652895|ref|NP_001157388.1| signal transducer and ac	3	3	3	4.9	88.059	2.2174e-12	8537700	4346100	0	909880	591260	2401600	288930	200510000	0	0	0	106780000	0
>gi|512915027|ref|XP_004928288.1| PREDICTED: 28S ribosomal protein S2, mitochondrial-like [Bombyx mori];>BGIBMGA008335-PA pep:novel sequence:nscaf2902:6377508:6378023:- gene:BGIBMGA008335 BGIBMGA008335-TA	>gi|512915027|ref|XP_004928288.1| PREDICTED: 28S ribosomal protein S2, mitochondrial-like [Bombyx mori];>BGIBMGA008335-PA pep:novel sequence:nscaf2902:6377508:6378023:- gene:BGIBMGA008335 BGIBMGA008335-TA	1	1	1	4	28.263	0.00043411	8544500	0	633800	0	0	7910700	0	0	0	0	0	123010000	0
>gi|512899240|ref|XP_004924594.1| PREDICTED: luciferin 4-monooxygenase-like [Bombyx mori];>BGIBMGA004920-PA pep:novel sequence:nscaf2822:1258432:1268439:- gene:BGIBMGA004920 BGIBMGA004920-TA	>gi|512899240|ref|XP_004924594.1| PREDICTED: luciferin 4-monooxygenase-like [Bombyx mori];>BGIBMGA004920-PA pep:novel sequence:nscaf2822:1258432:1268439:- gene:BGIBMGA004920 BGIBMGA004920-TA	2	2	2	4.1	67.485	6.2691e-07	8554400	826750	219580	1366600	4183500	1648700	309340	0	0	0	106770000	0	0
>BGIBMGA011531-PA pep:novel sequence:nscaf3027:1118103:1135605:+ gene:BGIBMGA011531 BGIBMGA011531-TA;>gi|512932832|ref|XP_004932641.1| PREDICTED: uncharacterized protein LOC101743953 [Bombyx mori]	>BGIBMGA011531-PA pep:novel sequence:nscaf3027:1118103:1135605:+ gene:BGIBMGA011531 BGIBMGA011531-TA;>gi|512932832|ref|XP_004932641.1| PREDICTED: uncharacterized protein LOC101743953 [Bombyx mori]	3	3	3	8.5	49.839	2.8036e-07	8646800	4464100	0	0	2436000	1746700	0	0	0	0	0	42438000	0
>gi|512899666|ref|XP_004924702.1| PREDICTED: UDP-glucose:glycoprotein glucosyltransferase-like [Bombyx mori];>BGIBMGA007512-PA pep:novel sequence:nscaf2887:1185192:1200881:- gene:BGIBMGA007512 BGIBMGA007512-TA	>gi|512899666|ref|XP_004924702.1| PREDICTED: UDP-glucose:glycoprotein glucosyltransferase-like [Bombyx mori];>BGIBMGA007512-PA pep:novel sequence:nscaf2887:1185192:1200881:- gene:BGIBMGA007512 BGIBMGA007512-TA	8	8	8	8	145.3	3.2829e-22	8647200	448760	191440	1701300	4609100	801690	894780	0	174770000	193510000	282240000	0	117990000
>BGIBMGA011073-PA pep:novel sequence:nscaf3015:1228409:1232519:+ gene:BGIBMGA011073 BGIBMGA011073-TA;>gi|512886236|ref|XP_004921725.1| PREDICTED: SET and MYND domain-containing protein 5-like isoform X1 [Bombyx mori];>gi|512886242|ref|XP_00	>BGIBMGA011073-PA pep:novel sequence:nscaf3015:1228409:1232519:+ gene:BGIBMGA011073 BGIBMGA011073-TA;>gi|512886236|ref|XP_004921725.1| PREDICTED: SET and MYND domain-containing protein 5-like isoform X1 [Bombyx mori];>gi|512886242|ref|XP_00	1	1	1	3.6	43.772	1.6253e-12	8672600	2818500	0	2305800	0	3548300	0	0	0	0	0	51727000	0
>gi|512910851|ref|XP_004927272.1| PREDICTED: exportin-2-like [Bombyx mori];>BGIBMGA004241-PA pep:novel sequence:nscaf2781:183301:204277:- gene:BGIBMGA004241 BGIBMGA004241-TA	>gi|512910851|ref|XP_004927272.1| PREDICTED: exportin-2-like [Bombyx mori];>BGIBMGA004241-PA pep:novel sequence:nscaf2781:183301:204277:- gene:BGIBMGA004241 BGIBMGA004241-TA	9	9	9	10	108.12	3.4992e-22	8695900	705960	303730	1065500	1740000	4179300	701330	0	0	0	71471000	270540000	145620000
>BGIBMGA012632-PA pep:novel sequence:nscaf3053:457692:459001:- gene:BGIBMGA012632 BGIBMGA012632-TA;>gi|114051374|ref|NP_001040317.1| NADH-ubiquinone oxidoreductase subunit B14.7 [Bombyx mori];>gi|87248379|gb|ABD36242.1| NADH-ubiquinone oxid	>BGIBMGA012632-PA pep:novel sequence:nscaf3053:457692:459001:- gene:BGIBMGA012632 BGIBMGA012632-TA;>gi|114051374|ref|NP_001040317.1| NADH-ubiquinone oxidoreductase subunit B14.7 [Bombyx mori];>gi|87248379|gb|ABD36242.1| NADH-ubiquinone oxid	2	2	2	18.7	18.632	4.5864e-07	8713600	0	0	5065900	0	3647700	0	0	0	74180000	0	0	0
>gi|512936533|ref|XP_004933541.1| PREDICTED: protein lingerer-like [Bombyx mori];>BGIBMGA013974-PA pep:novel sequence:nscaf3099:1720970:1749549:+ gene:BGIBMGA013974 BGIBMGA013974-TA	>gi|512936533|ref|XP_004933541.1| PREDICTED: protein lingerer-like [Bombyx mori];>BGIBMGA013974-PA pep:novel sequence:nscaf3099:1720970:1749549:+ gene:BGIBMGA013974 BGIBMGA013974-TA	1	1	1	1.3	90.367	0.0012849	8727500	0	0	2231100	4375300	2121200	0	0	0	0	0	47415000	0
>BGIBMGA013160-PA pep:novel sequence:nscaf3063:3048950:3049702:- gene:BGIBMGA013160 BGIBMGA013160-TA	>BGIBMGA013160-PA pep:novel sequence:nscaf3063:3048950:3049702:- gene:BGIBMGA013160 BGIBMGA013160-TA	5	1	1	26	26.288	2.1585e-15	8759300	0	0	2412800	0	6346500	0	0	0	0	0	104850000	0
>gi|222101818|gb|ACM44033.1| hnRNPA/B-like 28 [Bombyx mori]	>gi|222101818|gb|ACM44033.1| hnRNPA/B-like 28 [Bombyx mori]	7	2	2	31.2	28.2	2.2283e-104	8774800	2676700	0	2775000	0	2336900	986320	0	0	0	0	29524000	0
>gi|512895721|ref|XP_004923739.1| PREDICTED: uncharacterized protein LOC101739160 [Bombyx mori];>BGIBMGA008135-PA pep:novel sequence:nscaf2891:1698064:1702897:- gene:BGIBMGA008135 BGIBMGA008135-TA	>gi|512895721|ref|XP_004923739.1| PREDICTED: uncharacterized protein LOC101739160 [Bombyx mori];>BGIBMGA008135-PA pep:novel sequence:nscaf2891:1698064:1702897:- gene:BGIBMGA008135 BGIBMGA008135-TA	2	2	2	8.6	31.639	2.7301e-06	8791100	0	0	0	8791100	0	0	0	0	0	125380000	0	0
>gi|512932928|ref|XP_004932665.1| PREDICTED: hexaprenyldihydroxybenzoate methyltransferase, mitochondrial-like [Bombyx mori];>BGIBMGA011466-PA pep:novel sequence:nscaf3027:1938492:1941644:- gene:BGIBMGA011466 BGIBMGA011466-TA	>gi|512932928|ref|XP_004932665.1| PREDICTED: hexaprenyldihydroxybenzoate methyltransferase, mitochondrial-like [Bombyx mori];>BGIBMGA011466-PA pep:novel sequence:nscaf3027:1938492:1941644:- gene:BGIBMGA011466 BGIBMGA011466-TA	1	1	1	6.4	33.787	1.511e-10	8791800	2197500	0	727130	1998300	3868800	0	0	0	0	0	75198000	0
>gi|512919903|ref|XP_004929498.1| PREDICTED: LOW QUALITY PROTEIN: disks large 1 tumor suppressor protein-like [Bombyx mori];>BGIBMGA010382-PA pep:novel sequence:nscaf2993:6758200:6776168:- gene:BGIBMGA010382 BGIBMGA010382-TA	>gi|512919903|ref|XP_004929498.1| PREDICTED: LOW QUALITY PROTEIN: disks large 1 tumor suppressor protein-like [Bombyx mori];>BGIBMGA010382-PA pep:novel sequence:nscaf2993:6758200:6776168:- gene:BGIBMGA010382 BGIBMGA010382-TA	4	4	4	5.1	98.372	3.3079e-12	8827800	2156600	157050	734070	5292700	0	487400	103310000	0	0	0	0	106520000
>gi|512917133|ref|XP_004928812.1| PREDICTED: 39S ribosomal protein L10, mitochondrial-like [Bombyx mori]	>gi|512917133|ref|XP_004928812.1| PREDICTED: 39S ribosomal protein L10, mitochondrial-like [Bombyx mori]	1	1	1	16.5	12.245	2.2879e-06	8883000	2601200	0	1493100	0	4788700	0	0	0	0	0	32577000	0
>gi|512910155|ref|XP_004927098.1| PREDICTED: fatty acid synthase-like [Bombyx mori];>BGIBMGA004655-PA pep:novel sequence:nscaf2810:485734:505362:- gene:BGIBMGA004655 BGIBMGA004655-TA	>gi|512910155|ref|XP_004927098.1| PREDICTED: fatty acid synthase-like [Bombyx mori];>BGIBMGA004655-PA pep:novel sequence:nscaf2810:485734:505362:- gene:BGIBMGA004655 BGIBMGA004655-TA	14	14	14	8.6	237.31	1.8576e-56	8940500	1180200	0	1490400	4009000	1953500	307350	112900000	0	0	343780000	308660000	207680000
>gi|512894005|ref|XP_004923325.1| PREDICTED: MAP7 domain-containing protein 1-like [Bombyx mori];>BGIBMGA010015-PA pep:novel sequence:nscaf2983:1597290:1605952:- gene:BGIBMGA010015 BGIBMGA010015-TA	>gi|512894005|ref|XP_004923325.1| PREDICTED: MAP7 domain-containing protein 1-like [Bombyx mori];>BGIBMGA010015-PA pep:novel sequence:nscaf2983:1597290:1605952:- gene:BGIBMGA010015 BGIBMGA010015-TA	6	6	6	7.4	90.115	2.3315e-15	9067500	0	324160	2249000	1070000	5185500	238770	0	0	125740000	0	0	0
>BGIBMGA005700-PA pep:novel sequence:nscaf2830:28072:39032:- gene:BGIBMGA005700 BGIBMGA005700-TA;>gi|512910596|ref|XP_004927211.1| PREDICTED: epsin-1-like [Bombyx mori]	>BGIBMGA005700-PA pep:novel sequence:nscaf2830:28072:39032:- gene:BGIBMGA005700 BGIBMGA005700-TA;>gi|512910596|ref|XP_004927211.1| PREDICTED: epsin-1-like [Bombyx mori]	2	2	2	6.1	55.658	6.8973e-09	9092700	1491700	0	0	2603200	4997800	0	0	0	0	0	92286000	0
>BGIBMGA000806-PA pep:novel sequence:nscaf1705:801648:822705:+ gene:BGIBMGA000806 BGIBMGA000806-TA;>gi|512903863|ref|XP_004925721.1| PREDICTED: AMP deaminase 2-like [Bombyx mori];>BGIBMGA000807-PA pep:novel sequence:nscaf1705:832559:84419	>BGIBMGA000806-PA pep:novel sequence:nscaf1705:801648:822705:+ gene:BGIBMGA000806 BGIBMGA000806-TA	5	5	5	9.6	86.775	1.0136e-17	9101400	695250	0	0	6938900	837600	629610	0	0	0	234390000	0	0
>BGIBMGA001370-PA pep:novel sequence:nscaf2053:391697:405114:+ gene:BGIBMGA001370 BGIBMGA001370-TA	>BGIBMGA001370-PA pep:novel sequence:nscaf2053:391697:405114:+ gene:BGIBMGA001370 BGIBMGA001370-TA	7	7	7	7.9	115.75	6.2306e-32	9108000	3027200	165900	2317100	1745200	977540	875010	178600000	0	0	0	0	0
>gi|291486763|dbj|BAI87831.1| Tan [Bombyx mori];>gi|294459899|ref|NP_001170882.1| tan protein [Bombyx mori];>BGIBMGA002077-PA pep:novel sequence:nscaf2210:468132:478495:+ gene:BGIBMGA002077 BGIBMGA002077-TA	>gi|291486763|dbj|BAI87831.1| Tan [Bombyx mori];>gi|294459899|ref|NP_001170882.1| tan protein [Bombyx mori];>BGIBMGA002077-PA pep:novel sequence:nscaf2210:468132:478495:+ gene:BGIBMGA002077 BGIBMGA002077-TA	5	5	5	13.4	44.424	1.311e-13	9121700	6560000	0	1322400	1239200	0	0	150880000	0	0	0	0	0
>gi|525328777|gb|AGR44852.1| actin-4 [Bombyx mori]	>gi|525328777|gb|AGR44852.1| actin-4 [Bombyx mori]	26	1	1	63.3	41.849	0	9125900	2588900	568440	2446000	0	2631700	890810	0	0	0	0	0	93105000
>gi|512934847|ref|XP_004933131.1| PREDICTED: mucin-5AC-like isoform X1 [Bombyx mori];>gi|512934863|ref|XP_004933135.1| PREDICTED: mucin-5AC-like isoform X5 [Bombyx mori];>gi|512934851|ref|XP_004933132.1| PREDICTED: mucin-5AC-like isoform X2 [Bombyx mori];	>gi|512934847|ref|XP_004933131.1| PREDICTED: mucin-5AC-like isoform X1 [Bombyx mori];>gi|512934863|ref|XP_004933135.1| PREDICTED: mucin-5AC-like isoform X5 [Bombyx mori];>gi|512934851|ref|XP_004933132.1| PREDICTED: mucin-5AC-like isoform X2 [Bombyx mori];	3	3	3	4.3	88.206	8.2634e-21	9218400	3781400	703770	592920	2919100	0	1221200	0	163410000	0	0	0	0
>gi|512898127|ref|XP_004924323.1| PREDICTED: glycogen debranching enzyme-like [Bombyx mori];>BGIBMGA010888-PA pep:novel sequence:nscaf3005:1023148:1035843:+ gene:BGIBMGA010888 BGIBMGA010888-TA	>gi|512898127|ref|XP_004924323.1| PREDICTED: glycogen debranching enzyme-like [Bombyx mori];>BGIBMGA010888-PA pep:novel sequence:nscaf3005:1023148:1035843:+ gene:BGIBMGA010888 BGIBMGA010888-TA	10	10	10	9.9	129.09	7.2976e-35	9222300	902450	571310	1933100	4318300	1169200	327840	0	276040000	250740000	179470000	0	109110000
>BGIBMGA005069-PA pep:novel sequence:nscaf2823:2053000:2055214:- gene:BGIBMGA005069 BGIBMGA005069-TA;>gi|512886771|ref|XP_004921814.1| PREDICTED: uncharacterized protein LOC101741789 [Bombyx mori]	>BGIBMGA005069-PA pep:novel sequence:nscaf2823:2053000:2055214:- gene:BGIBMGA005069 BGIBMGA005069-TA;>gi|512886771|ref|XP_004921814.1| PREDICTED: uncharacterized protein LOC101741789 [Bombyx mori]	3	3	3	7.8	50.924	1.7929e-15	9224100	1537600	722200	3613600	3350700	0	0	0	0	125070000	0	0	0
>BGIBMGA003741-PA pep:novel sequence:nscaf2674:7039182:7048086:+ gene:BGIBMGA003741 BGIBMGA003741-TA;>gi|512922864|ref|XP_004930219.1| PREDICTED: gamma-interferon-inducible lysosomal thiol reductase-like [Bombyx mori]	>BGIBMGA003741-PA pep:novel sequence:nscaf2674:7039182:7048086:+ gene:BGIBMGA003741 BGIBMGA003741-TA;>gi|512922864|ref|XP_004930219.1| PREDICTED: gamma-interferon-inducible lysosomal thiol reductase-like [Bombyx mori]	1	1	1	2.8	52.687	8.1811e-05	9242100	4776900	279050	0	4186100	0	0	0	0	0	91128000	0	0
>gi|512901500|ref|XP_004925150.1| PREDICTED: uncharacterized protein LOC101741244 [Bombyx mori];>BGIBMGA012154-PA pep:novel sequence:nscaf3035:909271:910423:- gene:BGIBMGA012154 BGIBMGA012154-TA	>gi|512901500|ref|XP_004925150.1| PREDICTED: uncharacterized protein LOC101741244 [Bombyx mori];>BGIBMGA012154-PA pep:novel sequence:nscaf3035:909271:910423:- gene:BGIBMGA012154 BGIBMGA012154-TA	1	1	1	12.2	11.982	0.00019438	9276200	0	0	0	0	9276200	0	0	0	0	0	63106000	0
>gi|512912152|ref|XP_004927586.1| PREDICTED: heat shock 70 kDa protein cognate 5-like, partial [Bombyx mori]	>gi|512912152|ref|XP_004927586.1| PREDICTED: heat shock 70 kDa protein cognate 5-like, partial [Bombyx mori]	24	1	1	45.6	58.313	4.5662e-185	9332800	918450	0	0	3734900	4222800	456630	0	0	0	0	0	68476000
>gi|512937882|ref|XP_004933873.1| PREDICTED: putative U5 small nuclear ribonucleoprotein 200 kDa helicase-like, partial [Bombyx mori]	>gi|512937882|ref|XP_004933873.1| PREDICTED: putative U5 small nuclear ribonucleoprotein 200 kDa helicase-like, partial [Bombyx mori]	2	2	2	3.2	66.911	8.6632e-05	9446400	6716000	1149400	0	0	366300	1214700	282070000	0	0	0	0	0
>gi|512928920|ref|XP_004931698.1| PREDICTED: UPF0047 protein C4A8.02c-like isoform X1 [Bombyx mori];>BGIBMGA008928-PA pep:novel sequence:nscaf2930:856161:859767:- gene:BGIBMGA008928 BGIBMGA008928-TA;>gi|512928924|ref|XP_004931699.1| PREDICT	>gi|512928920|ref|XP_004931698.1| PREDICTED: UPF0047 protein C4A8.02c-like isoform X1 [Bombyx mori];>BGIBMGA008928-PA pep:novel sequence:nscaf2930:856161:859767:- gene:BGIBMGA008928 BGIBMGA008928-TA;>gi|512928924|ref|XP_004931699.1| PREDICT	1	1	1	7.7	22.819	0.0004122	9526200	2570500	0	0	5060500	1895200	0	0	0	0	0	23944000	0
>gi|512910238|ref|XP_004927119.1| PREDICTED: protein phosphatase methylesterase 1-like [Bombyx mori];>BGIBMGA008633-PA pep:novel sequence:nscaf2905:458128:469802:+ gene:BGIBMGA008633 BGIBMGA008633-TA	>gi|512910238|ref|XP_004927119.1| PREDICTED: protein phosphatase methylesterase 1-like [Bombyx mori];>BGIBMGA008633-PA pep:novel sequence:nscaf2905:458128:469802:+ gene:BGIBMGA008633 BGIBMGA008633-TA	4	4	4	8.2	66.101	8.2561e-14	9527800	0	722410	2001800	3851500	2047700	904340	0	123080000	0	0	0	171080000
>gi|512932959|ref|XP_004932672.1| PREDICTED: circadian clock-controlled protein-like [Bombyx mori];>BGIBMGA011556-PA pep:novel sequence:nscaf3027:2684481:2692984:+ gene:BGIBMGA011556 BGIBMGA011556-TA	>gi|512932959|ref|XP_004932672.1| PREDICTED: circadian clock-controlled protein-like [Bombyx mori];>BGIBMGA011556-PA pep:novel sequence:nscaf3027:2684481:2692984:+ gene:BGIBMGA011556 BGIBMGA011556-TA	3	3	3	15.6	28.335	5.6393e-11	9581400	1174100	0	0	5393200	3014100	0	0	0	0	68824000	0	0
>gi|512902019|ref|XP_004925272.1| PREDICTED: protein TBRG4-like [Bombyx mori];>BGIBMGA013637-PA pep:novel sequence:nscaf3079:1042415:1051810:+ gene:BGIBMGA013637 BGIBMGA013637-TA	>gi|512902019|ref|XP_004925272.1| PREDICTED: protein TBRG4-like [Bombyx mori];>BGIBMGA013637-PA pep:novel sequence:nscaf3079:1042415:1051810:+ gene:BGIBMGA013637 BGIBMGA013637-TA	4	4	4	9.1	61.29	2.7916e-25	9589400	1380600	0	2178200	2476900	3036700	516990	0	0	0	63217000	0	0
>BGIBMGA004451-PA pep:novel sequence:nscaf2795:1380427:1381185:+ gene:BGIBMGA004451 BGIBMGA004451-TA;>gi|512890567|ref|XP_004922535.1| PREDICTED: microvitellogenin-like [Bombyx mori]	>BGIBMGA004451-PA pep:novel sequence:nscaf2795:1380427:1381185:+ gene:BGIBMGA004451 BGIBMGA004451-TA;>gi|512890567|ref|XP_004922535.1| PREDICTED: microvitellogenin-like [Bombyx mori]	2	2	2	7.9	28.851	0.00019724	9621800	0	0	0	9621800	0	0	0	0	0	115560000	0	0
>gi|512903893|ref|XP_004925728.1| PREDICTED: protein RRP5 homolog [Bombyx mori];>BGIBMGA000757-PA pep:novel sequence:nscaf1705:1134809:1150617:- gene:BGIBMGA000757 BGIBMGA000757-TA	>gi|512903893|ref|XP_004925728.1| PREDICTED: protein RRP5 homolog [Bombyx mori];>BGIBMGA000757-PA pep:novel sequence:nscaf1705:1134809:1150617:- gene:BGIBMGA000757 BGIBMGA000757-TA	1	1	1	1	138.31	0.027586	9671800	0	1120800	0	2964700	4517000	1069200	0	0	0	0	0	364410000
>gi|512909791|ref|XP_004927007.1| PREDICTED: protein bicaudal D-like [Bombyx mori];>BGIBMGA012641-PA pep:novel sequence:nscaf3053:115241:116676:- gene:BGIBMGA012641 BGIBMGA012641-TA;>BGIBMGA012640-PA pep:novel sequence:nscaf3053:141312:15	>gi|512909791|ref|XP_004927007.1| PREDICTED: protein bicaudal D-like [Bombyx mori]	6	6	6	11.5	74.991	2.8316e-18	9675100	2825900	0	1130100	1753400	3965800	0	0	0	0	0	154170000	0
>gi|112361465|gb|ABI15774.1| glutathione S-transferase 1 [Bombyx mori];>gi|112984522|ref|NP_001037197.1| glutathione S-transferase epsilon 1 [Bombyx mori];>gi|28435741|gb|AAO41719.1| glutathione S-transferase 1 [Bombyx mori]	>gi|112361465|gb|ABI15774.1| glutathione S-transferase 1 [Bombyx mori];>gi|112984522|ref|NP_001037197.1| glutathione S-transferase epsilon 1 [Bombyx mori];>gi|28435741|gb|AAO41719.1| glutathione S-transferase 1 [Bombyx mori]	3	1	1	10.4	25.443	1.5248e-09	9679700	3880000	0	5799700	0	0	0	0	0	115810000	0	0	0
>BGIBMGA008110-PA pep:novel sequence:nscaf2890:903004:910773:+ gene:BGIBMGA008110 BGIBMGA008110-TA;>gi|512903603|ref|XP_004925660.1| PREDICTED: uncharacterized protein LOC101735869 [Bombyx mori]	>BGIBMGA008110-PA pep:novel sequence:nscaf2890:903004:910773:+ gene:BGIBMGA008110 BGIBMGA008110-TA;>gi|512903603|ref|XP_004925660.1| PREDICTED: uncharacterized protein LOC101735869 [Bombyx mori]	4	4	4	10.7	56.373	7.1991e-27	9735700	2669000	194900	2654300	4217400	0	0	0	0	0	104470000	0	0
>gi|512936157|ref|XP_004933450.1| PREDICTED: esterase FE4-like [Bombyx mori]	>gi|512936157|ref|XP_004933450.1| PREDICTED: esterase FE4-like [Bombyx mori]	5	5	2	10.2	65.943	5.5856e-13	9741600	1334100	0	2305600	2001500	4100400	0	0	0	113560000	0	0	0
>BGIBMGA011521-PA pep:novel sequence:nscaf3027:608541:616427:+ gene:BGIBMGA011521 BGIBMGA011521-TA;>gi|112984002|ref|NP_001037414.1| asparagine synthetase [Bombyx mori];>gi|85062656|gb|ABC69171.1| asparagine synthetase [Bombyx mori]	>BGIBMGA011521-PA pep:novel sequence:nscaf3027:608541:616427:+ gene:BGIBMGA011521 BGIBMGA011521-TA;>gi|112984002|ref|NP_001037414.1| asparagine synthetase [Bombyx mori];>gi|85062656|gb|ABC69171.1| asparagine synthetase [Bombyx mori]	6	6	6	11.6	67.316	3.4369e-12	9773600	1055800	0	1249300	5903000	1565500	0	0	0	0	168380000	0	0
>BGIBMGA001609-PA pep:novel sequence:nscaf2176:4098724:4100184:- gene:BGIBMGA001609 BGIBMGA001609-TA;>gi|512889459|ref|XP_004922282.1| PREDICTED: UDP-N-acetylhexosamine pyrophosphorylase-like protein 1-like [Bombyx mori]	>BGIBMGA001609-PA pep:novel sequence:nscaf2176:4098724:4100184:- gene:BGIBMGA001609 BGIBMGA001609-TA;>gi|512889459|ref|XP_004922282.1| PREDICTED: UDP-N-acetylhexosamine pyrophosphorylase-like protein 1-like [Bombyx mori]	3	3	3	6.6	54.613	7.4461e-06	9793800	3706700	418350	0	0	5668800	0	0	0	0	0	214860000	0
>BGIBMGA008621-PA pep:novel sequence:nscaf2905:96329:99925:- gene:BGIBMGA008621 BGIBMGA008621-TA;>gi|512910163|ref|XP_004927100.1| PREDICTED: 3-hydroxyacyl-CoA dehydrogenase type-2-like [Bombyx mori]	>BGIBMGA008621-PA pep:novel sequence:nscaf2905:96329:99925:- gene:BGIBMGA008621 BGIBMGA008621-TA;>gi|512910163|ref|XP_004927100.1| PREDICTED: 3-hydroxyacyl-CoA dehydrogenase type-2-like [Bombyx mori]	3	3	3	12.9	27.469	2.1184e-06	9794800	1575600	769080	0	6414600	1035600	0	0	70346000	0	0	0	0
>BGIBMGA004687-PA pep:novel sequence:nscaf2811:433009:444987:+ gene:BGIBMGA004687 BGIBMGA004687-TA;>gi|512910428|ref|XP_004927169.1| PREDICTED: cyclin-G-associated kinase-like [Bombyx mori]	>BGIBMGA004687-PA pep:novel sequence:nscaf2811:433009:444987:+ gene:BGIBMGA004687 BGIBMGA004687-TA;>gi|512910428|ref|XP_004927169.1| PREDICTED: cyclin-G-associated kinase-like [Bombyx mori]	4	4	4	10.7	42.571	3.8318e-09	9815600	0	0	3406000	3326300	1841100	1242200	0	0	117560000	0	0	136910000
>BGIBMGA006056-PA pep:novel sequence:nscaf2847:910599:911297:- gene:BGIBMGA006056 BGIBMGA006056-TA;>gi|512918514|ref|XP_004929153.1| PREDICTED: probable H/ACA ribonucleoprotein complex subunit 1-like [Bombyx mori]	>BGIBMGA006056-PA pep:novel sequence:nscaf2847:910599:911297:- gene:BGIBMGA006056 BGIBMGA006056-TA;>gi|512918514|ref|XP_004929153.1| PREDICTED: probable H/ACA ribonucleoprotein complex subunit 1-like [Bombyx mori]	2	2	2	6.9	22.498	5.3536e-07	9832600	2610600	0	0	5039800	1885000	297250	0	0	0	0	32974000	0
>BGIBMGA000029-PA pep:novel sequence:nscaf1071:110512:111633:- gene:BGIBMGA000029 BGIBMGA000029-TA;>gi|114051934|ref|NP_001040438.1| nucleolar protein family A member 2 [Bombyx mori];>gi|95102892|gb|ABF51387.1| nucleolar protein family A me	>BGIBMGA000029-PA pep:novel sequence:nscaf1071:110512:111633:- gene:BGIBMGA000029 BGIBMGA000029-TA;>gi|114051934|ref|NP_001040438.1| nucleolar protein family A member 2 [Bombyx mori];>gi|95102892|gb|ABF51387.1| nucleolar protein family A me	1	1	1	6.4	17.759	1.4818e-05	9836000	9836000	0	0	0	0	0	98360000	0	0	0	0	0
>BGIBMGA000627-PA pep:novel sequence:nscaf1690:1147348:1152022:+ gene:BGIBMGA000627 BGIBMGA000627-TA;>gi|169234708|ref|NP_001108475.1| ubiquitin conjugating enzyme 4 [Bombyx mori];>gi|18700471|dbj|BAB85203.1| ubiquitin conjugating enzyme-li	>BGIBMGA000627-PA pep:novel sequence:nscaf1690:1147348:1152022:+ gene:BGIBMGA000627 BGIBMGA000627-TA;>gi|169234708|ref|NP_001108475.1| ubiquitin conjugating enzyme 4 [Bombyx mori];>gi|18700471|dbj|BAB85203.1| ubiquitin conjugating enzyme-li	3	3	3	17.1	22.32	5.8114e-08	9836200	0	0	0	3921200	4383200	1531800	0	0	0	0	55378000	0
>BGIBMGA008192-PA pep:novel sequence:nscaf2891:2079050:2084269:+ gene:BGIBMGA008192 BGIBMGA008192-TA;>gi|512895741|ref|XP_004923744.1| PREDICTED: m7GpppX diphosphatase-like [Bombyx mori]	>BGIBMGA008192-PA pep:novel sequence:nscaf2891:2079050:2084269:+ gene:BGIBMGA008192 BGIBMGA008192-TA;>gi|512895741|ref|XP_004923744.1| PREDICTED: m7GpppX diphosphatase-like [Bombyx mori]	3	3	3	8.9	39.364	1.0049e-06	9849100	1948200	514520	548860	1761500	3795600	1280400	0	93110000	0	0	0	142850000
>gi|114052040|ref|NP_001040211.1| Rab-related protein [Bombyx mori];>gi|87248399|gb|ABD36252.1| Rab-related protein [Bombyx mori];>BGIBMGA002711-PA pep:novel sequence:nscaf2529:4480348:4486169:+ gene:BGIBMGA002711 BGIBMGA002711-TA	>gi|114052040|ref|NP_001040211.1| Rab-related protein [Bombyx mori];>gi|87248399|gb|ABD36252.1| Rab-related protein [Bombyx mori];>BGIBMGA002711-PA pep:novel sequence:nscaf2529:4480348:4486169:+ gene:BGIBMGA002711 BGIBMGA002711-TA	3	3	3	16.5	25.839	2.1172e-05	9856300	0	0	1758500	5833500	2264300	0	0	0	0	83200000	0	0
>BGIBMGA001188-PA pep:novel sequence:nscaf1898:8498417:8509123:+ gene:BGIBMGA001188 BGIBMGA001188-TA;>gi|512913210|ref|XP_004927841.1| PREDICTED: exosome complex component RRP43-like [Bombyx mori]	>BGIBMGA001188-PA pep:novel sequence:nscaf1898:8498417:8509123:+ gene:BGIBMGA001188 BGIBMGA001188-TA;>gi|512913210|ref|XP_004927841.1| PREDICTED: exosome complex component RRP43-like [Bombyx mori]	2	2	2	3.4	90.348	6.8169e-14	9913300	2573400	0	788390	4326500	2077500	147450	122180000	0	0	145510000	92960000	0
>BGIBMGA002565-PA pep:novel sequence:nscaf2529:5254948:5255849:- gene:BGIBMGA002565 BGIBMGA002565-TA;>gi|512931904|ref|XP_004932415.1| PREDICTED: uncharacterized protein LOC101746215 isoform X1 [Bombyx mori];>gi|512931908|ref|XP_004932416.1	>BGIBMGA002565-PA pep:novel sequence:nscaf2529:5254948:5255849:- gene:BGIBMGA002565 BGIBMGA002565-TA;>gi|512931904|ref|XP_004932415.1| PREDICTED: uncharacterized protein LOC101746215 isoform X1 [Bombyx mori];>gi|512931908|ref|XP_004932416.1	1	1	1	6.5	26.998	6.5644e-05	9964600	0	0	3261300	6703300	0	0	0	0	0	50319000	0	0
>BGIBMGA003820-PA pep:novel sequence:nscaf2686:413083:421263:- gene:BGIBMGA003820 BGIBMGA003820-TA;>gi|512907576|ref|XP_004926477.1| PREDICTED: DNA-directed RNA polymerases I, II, and III subunit RPABC3-like [Bombyx mori]	>BGIBMGA003820-PA pep:novel sequence:nscaf2686:413083:421263:- gene:BGIBMGA003820 BGIBMGA003820-TA;>gi|512907576|ref|XP_004926477.1| PREDICTED: DNA-directed RNA polymerases I, II, and III subunit RPABC3-like [Bombyx mori]	1	1	1	8	17.141	0.00048892	9970500	2327800	0	0	1819500	5823200	0	0	0	0	0	56593000	0
>gi|512919884|ref|XP_004929494.1| PREDICTED: 39S ribosomal protein L46, mitochondrial-like [Bombyx mori];>BGIBMGA010569-PA pep:novel sequence:nscaf2993:6630458:6633188:+ gene:BGIBMGA010569 BGIBMGA010569-TA	>gi|512919884|ref|XP_004929494.1| PREDICTED: 39S ribosomal protein L46, mitochondrial-like [Bombyx mori];>BGIBMGA010569-PA pep:novel sequence:nscaf2993:6630458:6633188:+ gene:BGIBMGA010569 BGIBMGA010569-TA	4	4	4	17.4	30.158	6.7074e-07	10018000	4230400	0	2708300	2292600	0	786280	0	0	0	0	0	75034000
>BGIBMGA001825-PA pep:novel sequence:nscaf2176:3872270:3872689:+ gene:BGIBMGA001825 BGIBMGA001825-TA;>gi|512889435|ref|XP_004922277.1| PREDICTED: U6 snRNA-associated Sm-like protein LSm4-like [Bombyx mori]	>BGIBMGA001825-PA pep:novel sequence:nscaf2176:3872270:3872689:+ gene:BGIBMGA001825 BGIBMGA001825-TA;>gi|512889435|ref|XP_004922277.1| PREDICTED: U6 snRNA-associated Sm-like protein LSm4-like [Bombyx mori]	2	2	2	20.1	15.669	3.4739e-05	10025000	6650200	0	2053500	0	0	1321200	66502000	0	0	0	0	0
>BGIBMGA009416-PA pep:novel sequence:nscaf2951:710341:718654:+ gene:BGIBMGA009416 BGIBMGA009416-TA	>BGIBMGA009416-PA pep:novel sequence:nscaf2951:710341:718654:+ gene:BGIBMGA009416 BGIBMGA009416-TA	1	1	1	1.8	58.275	0.00088065	10140000	1118300	1108100	0	0	7913900	0	0	0	0	0	323030000	0
>gi|512932006|ref|XP_004932439.1| PREDICTED: probable hydroxyacid-oxoacid transhydrogenase, mitochondrial-like [Bombyx mori];>BGIBMGA002674-PA pep:novel sequence:nscaf2529:1677767:1679801:+ gene:BGIBMGA002674 BGIBMGA002674-TA	>gi|512932006|ref|XP_004932439.1| PREDICTED: probable hydroxyacid-oxoacid transhydrogenase, mitochondrial-like [Bombyx mori];>BGIBMGA002674-PA pep:novel sequence:nscaf2529:1677767:1679801:+ gene:BGIBMGA002674 BGIBMGA002674-TA	3	3	3	9	37.237	1.3184e-08	10149000	5572500	0	0	4576700	0	0	128170000	0	0	0	0	0
>BGIBMGA008164-PA pep:novel sequence:nscaf2891:7730:9278:- gene:BGIBMGA008164 BGIBMGA008164-TA;>gi|379046502|gb|AFC87812.1| 30K protein 14 [Bombyx mori];>gi|525343298|ref|NP_001266332.1| low molecular mass 30 kDa lipoprotein 19G1-like [Bomb	>BGIBMGA008164-PA pep:novel sequence:nscaf2891:7730:9278:- gene:BGIBMGA008164 BGIBMGA008164-TA;>gi|379046502|gb|AFC87812.1| 30K protein 14 [Bombyx mori];>gi|525343298|ref|NP_001266332.1| low molecular mass 30 kDa lipoprotein 19G1-like [Bomb	4	4	4	11	49.352	7.5308e-18	10155000	2304200	0	4003700	0	3636400	210850	0	0	154560000	0	0	0
>BGIBMGA007583-PA pep:novel sequence:nscaf2887:1327776:1333218:+ gene:BGIBMGA007583 BGIBMGA007583-TA;>gi|512899548|ref|XP_004924673.1| PREDICTED: F-box-like/WD repeat-containing protein TBL1XR1-like [Bombyx mori]	>BGIBMGA007583-PA pep:novel sequence:nscaf2887:1327776:1333218:+ gene:BGIBMGA007583 BGIBMGA007583-TA;>gi|512899548|ref|XP_004924673.1| PREDICTED: F-box-like/WD repeat-containing protein TBL1XR1-like [Bombyx mori]	2	2	2	6.1	54.834	1.4694e-20	10191000	2503200	0	1023000	3989200	2310300	365610	60216000	0	0	63500000	54372000	0
>gi|512931082|ref|XP_004932220.1| PREDICTED: LOW QUALITY PROTEIN: lissencephaly-1 homolog [Bombyx mori];>BGIBMGA005503-PA pep:novel sequence:nscaf2828:5131463:5141993:+ gene:BGIBMGA005503 BGIBMGA005503-TA	>gi|512931082|ref|XP_004932220.1| PREDICTED: LOW QUALITY PROTEIN: lissencephaly-1 homolog [Bombyx mori];>BGIBMGA005503-PA pep:novel sequence:nscaf2828:5131463:5141993:+ gene:BGIBMGA005503 BGIBMGA005503-TA	3	3	3	10.7	46.174	2.3142e-07	10241000	1851500	0	1113300	4476900	2057300	741790	0	0	0	0	0	91013000
>BGIBMGA009981-PA pep:novel sequence:nscaf2980:284038:291130:+ gene:BGIBMGA009981 BGIBMGA009981-TA;>gi|512907437|ref|XP_004926441.1| PREDICTED: uncharacterized protein LOC101739024 [Bombyx mori]	>BGIBMGA009981-PA pep:novel sequence:nscaf2980:284038:291130:+ gene:BGIBMGA009981 BGIBMGA009981-TA;>gi|512907437|ref|XP_004926441.1| PREDICTED: uncharacterized protein LOC101739024 [Bombyx mori]	3	3	3	8.8	44.471	2.4466e-09	10244000	918230	787060	0	5184600	1415100	1938800	0	0	0	0	31631000	0
>BGIBMGA011424-PA pep:novel sequence:nscaf3027:5043304:5055900:- gene:BGIBMGA011424 BGIBMGA011424-TA	>BGIBMGA011424-PA pep:novel sequence:nscaf3027:5043304:5055900:- gene:BGIBMGA011424 BGIBMGA011424-TA	21	2	2	46.4	71.651	5.7974e-134	10259000	0	0	4266400	5992300	0	0	0	0	289240000	219640000	0	0
>BGIBMGA011619-PA pep:novel sequence:nscaf3031:4574017:4578918:- gene:BGIBMGA011619 BGIBMGA011619-TA;>gi|512928515|ref|XP_004931597.1| PREDICTED: protein LSM14 homolog A-like isoform X1 [Bombyx mori];>gi|512928519|ref|XP_004931598.1| PREDIC	>BGIBMGA011619-PA pep:novel sequence:nscaf3031:4574017:4578918:- gene:BGIBMGA011619 BGIBMGA011619-TA;>gi|512928515|ref|XP_004931597.1| PREDICTED: protein LSM14 homolog A-like isoform X1 [Bombyx mori];>gi|512928519|ref|XP_004931598.1| PREDIC	3	3	3	9.4	57.652	1.0801e-12	10273000	2052000	0	1127000	1897900	4834600	361550	0	0	0	0	98669000	0
>gi|512889729|ref|XP_004922356.1| PREDICTED: uncharacterized protein LOC101746790 [Bombyx mori];>BGIBMGA001819-PA pep:novel sequence:nscaf2176:3459901:3471385:+ gene:BGIBMGA001819 BGIBMGA001819-TA	>gi|512889729|ref|XP_004922356.1| PREDICTED: uncharacterized protein LOC101746790 [Bombyx mori];>BGIBMGA001819-PA pep:novel sequence:nscaf2176:3459901:3471385:+ gene:BGIBMGA001819 BGIBMGA001819-TA	4	4	4	15.7	27.061	9.0268e-09	10298000	1555500	1159000	2467500	4964600	0	151240	0	0	0	67080000	0	0
>gi|223671204|tpd|FAA00554.1| TPA: putative cuticle protein [Bombyx mori];>gi|290563237|ref|NP_001166706.1| cuticular protein RR-1 motif 51 precursor [Bombyx mori];>BGIBMGA012213-PA pep:novel sequence:nscaf3037:34161:38751:- gene:BGIBMGA012213 transcr	>gi|223671204|tpd|FAA00554.1| TPA: putative cuticle protein [Bombyx mori];>gi|290563237|ref|NP_001166706.1| cuticular protein RR-1 motif 51 precursor [Bombyx mori];>BGIBMGA012213-PA pep:novel sequence:nscaf3037:34161:38751:- gene:BGIBMGA012213 transcr	2	2	2	25.2	13.562	7.107e-06	10324000	0	1372300	5795500	0	0	3156700	0	0	46289000	0	0	0
>BGIBMGA012581-PA pep:novel sequence:nscaf3052:1220764:1223378:- gene:BGIBMGA012581 BGIBMGA012581-TA;>gi|512906502|ref|XP_004926212.1| PREDICTED: pyroglutamyl-peptidase 1-like isoform X1 [Bombyx mori];>gi|512906506|ref|XP_004926213.1| PREDI	>BGIBMGA012581-PA pep:novel sequence:nscaf3052:1220764:1223378:- gene:BGIBMGA012581 BGIBMGA012581-TA;>gi|512906502|ref|XP_004926212.1| PREDICTED: pyroglutamyl-peptidase 1-like isoform X1 [Bombyx mori];>gi|512906506|ref|XP_004926213.1| PREDI	1	1	1	4	28.427	9.5415e-11	10413000	3084300	0	1770900	0	5557600	0	0	0	0	0	86418000	0
>gi|112982635|dbj|BAF03496.1| multi-binding protein [Bombyx mori];>gi|148298818|ref|NP_001091784.1| C-type lectin 10 precursor [Bombyx mori];>BGIBMGA006768-PA pep:novel sequence:nscaf2855:6005445:6011098:+ gene:BGIBMGA006768 BGIBMGA006768-T	>gi|112982635|dbj|BAF03496.1| multi-binding protein [Bombyx mori];>gi|148298818|ref|NP_001091784.1| C-type lectin 10 precursor [Bombyx mori];>BGIBMGA006768-PA pep:novel sequence:nscaf2855:6005445:6011098:+ gene:BGIBMGA006768 BGIBMGA006768-T	4	4	4	15.4	36.562	3.993e-10	10477000	9134700	0	0	1341900	0	0	146160000	0	0	0	0	0
>gi|512899475|ref|XP_004924654.1| PREDICTED: eukaryotic translation initiation factor 2A-like [Bombyx mori];>BGIBMGA007571-PA pep:novel sequence:nscaf2887:843821:854635:+ gene:BGIBMGA007571 BGIBMGA007571-TA	>gi|512899475|ref|XP_004924654.1| PREDICTED: eukaryotic translation initiation factor 2A-like [Bombyx mori];>BGIBMGA007571-PA pep:novel sequence:nscaf2887:843821:854635:+ gene:BGIBMGA007571 BGIBMGA007571-TA	4	4	4	7.8	64.433	1.9235e-32	10561000	3012200	621560	1195100	0	4682700	1049700	0	0	0	0	182030000	0
>gi|112982906|ref|NP_001036922.1| MAP kinse-ERK kinase [Bombyx mori];>gi|77799294|dbj|BAE46742.1| MAP kinse-ERK kinase [Bombyx mori];>BGIBMGA001458-PA pep:novel sequence:nscaf2136:1978949:1983249:- gene:BGIBMGA001458 BGIBMGA001458-TA	>gi|112982906|ref|NP_001036922.1| MAP kinse-ERK kinase [Bombyx mori];>gi|77799294|dbj|BAE46742.1| MAP kinse-ERK kinase [Bombyx mori];>BGIBMGA001458-PA pep:novel sequence:nscaf2136:1978949:1983249:- gene:BGIBMGA001458 BGIBMGA001458-TA	2	2	2	7.7	44.709	3.2973e-14	10569000	4871500	0	0	2796700	2901100	0	107170000	0	0	0	0	0
>BGIBMGA001195-PA pep:novel sequence:nscaf1898:8805637:8806089:+ gene:BGIBMGA001195 BGIBMGA001195-TA;>gi|512913265|ref|XP_004927854.1| PREDICTED: probable 28S ribosomal protein S6, mitochondrial-like [Bombyx mori]	>BGIBMGA001195-PA pep:novel sequence:nscaf1898:8805637:8806089:+ gene:BGIBMGA001195 BGIBMGA001195-TA;>gi|512913265|ref|XP_004927854.1| PREDICTED: probable 28S ribosomal protein S6, mitochondrial-like [Bombyx mori]	1	1	1	8.7	17.805	0.0024881	10572000	4138000	0	0	5389700	0	1044400	0	0	0	0	0	52205000
>gi|512919094|ref|XP_004929291.1| PREDICTED: probable NADH dehydrogenase [ubiquinone] iron-sulfur protein 6, mitochondrial-like isoform X1 [Bombyx mori]	>gi|512919094|ref|XP_004929291.1| PREDICTED: probable NADH dehydrogenase [ubiquinone] iron-sulfur protein 6, mitochondrial-like isoform X1 [Bombyx mori]	2	2	2	21.8	13.413	0.00030445	10612000	0	0	0	8452700	2159400	0	0	0	0	57105000	0	0
>gi|512924395|ref|XP_004930584.1| PREDICTED: renin receptor-like isoform X1 [Bombyx mori];>BGIBMGA006497-PA pep:novel sequence:nscaf2853:4160909:4165053:+ gene:BGIBMGA006497 BGIBMGA006497-TA;>gi|512924399|ref|XP_004930585.1| PREDICTED: reni	>gi|512924395|ref|XP_004930584.1| PREDICTED: renin receptor-like isoform X1 [Bombyx mori];>BGIBMGA006497-PA pep:novel sequence:nscaf2853:4160909:4165053:+ gene:BGIBMGA006497 BGIBMGA006497-TA;>gi|512924399|ref|XP_004930585.1| PREDICTED: reni	1	1	1	2.6	37.716	2.1364e-09	10676000	2114200	0	0	4504900	4057400	0	0	0	0	0	51262000	0
>gi|512932503|ref|XP_004932561.1| PREDICTED: multiple inositol polyphosphate phosphatase 1-like [Bombyx mori];>BGIBMGA006993-PA pep:novel sequence:nscaf2865:4025262:4036854:- gene:BGIBMGA006993 BGIBMGA006993-TA	>gi|512932503|ref|XP_004932561.1| PREDICTED: multiple inositol polyphosphate phosphatase 1-like [Bombyx mori];>BGIBMGA006993-PA pep:novel sequence:nscaf2865:4025262:4036854:- gene:BGIBMGA006993 BGIBMGA006993-TA	4	4	4	12.6	53.863	1.7072e-09	10690000	0	0	0	6245400	4445100	0	0	0	0	120280000	167980000	0
>BGIBMGA006779-PA pep:novel sequence:nscaf2855:6411877:6420099:+ gene:BGIBMGA006779 BGIBMGA006779-TA;>gi|512923848|ref|XP_004930452.1| PREDICTED: probable protein phosphatase CG10417-like [Bombyx mori]	>BGIBMGA006779-PA pep:novel sequence:nscaf2855:6411877:6420099:+ gene:BGIBMGA006779 BGIBMGA006779-TA;>gi|512923848|ref|XP_004930452.1| PREDICTED: probable protein phosphatase CG10417-like [Bombyx mori]	4	4	4	7.4	72.335	3.825e-10	10708000	1716400	0	2747700	0	5574500	669430	0	0	160880000	0	111380000	0
>gi|116272505|gb|ABJ97188.1| hypothetical protein [Bombyx mori];>gi|148298789|ref|NP_001091801.1| uncharacterized protein LOC778506 precursor [Bombyx mori]	>gi|116272505|gb|ABJ97188.1| hypothetical protein [Bombyx mori];>gi|148298789|ref|NP_001091801.1| uncharacterized protein LOC778506 precursor [Bombyx mori]	7	1	1	42.3	28.434	1.7186e-159	10747000	10747000	0	0	0	0	0	193440000	0	0	0	0	0
>gi|512890896|ref|XP_004922592.1| PREDICTED: glutamate--cysteine ligase regulatory subunit-like [Bombyx mori];>BGIBMGA004366-PA pep:novel sequence:nscaf2795:3441482:3449204:- gene:BGIBMGA004366 BGIBMGA004366-TA	>gi|512890896|ref|XP_004922592.1| PREDICTED: glutamate--cysteine ligase regulatory subunit-like [Bombyx mori];>BGIBMGA004366-PA pep:novel sequence:nscaf2795:3441482:3449204:- gene:BGIBMGA004366 BGIBMGA004366-TA	3	3	3	12.3	36.122	1.2193e-07	10785000	3861500	0	0	4178900	1791300	952990	0	0	0	69012000	0	0
>BGIBMGA006424-PA pep:novel sequence:nscaf2853:933037:945773:- gene:BGIBMGA006424 BGIBMGA006424-TA;>gi|303304921|dbj|BAJ14787.1| phenylalanyl-tRNA synthetase beta subunit [Bombyx mori];>gi|304571947|ref|NP_001182135.1| phenylalanyl-tRNA syn	>BGIBMGA006424-PA pep:novel sequence:nscaf2853:933037:945773:- gene:BGIBMGA006424 BGIBMGA006424-TA;>gi|303304921|dbj|BAJ14787.1| phenylalanyl-tRNA synthetase beta subunit [Bombyx mori];>gi|304571947|ref|NP_001182135.1| phenylalanyl-tRNA syn	6	6	6	11.8	65.252	1.6282e-16	10847000	1989100	0	0	5093900	3764200	0	0	0	0	0	164620000	0
>BGIBMGA013146-PA pep:novel sequence:nscaf3062:465839:468610:+ gene:BGIBMGA013146 BGIBMGA013146-TA;>gi|512909340|ref|XP_004926897.1| PREDICTED: protein unc-45 homolog B-like [Bombyx mori]	>BGIBMGA013146-PA pep:novel sequence:nscaf3062:465839:468610:+ gene:BGIBMGA013146 BGIBMGA013146-TA;>gi|512909340|ref|XP_004926897.1| PREDICTED: protein unc-45 homolog B-like [Bombyx mori]	11	11	11	14.4	103.59	2.8776e-24	10884000	0	1678800	644380	4458600	3319000	783340	0	556370000	0	276890000	259700000	443130000
>gi|512919015|ref|XP_004929272.1| PREDICTED: protein 60A-like [Bombyx mori];>BGIBMGA005940-PA pep:novel sequence:nscaf2847:7966671:7967134:- gene:BGIBMGA005940 BGIBMGA005940-TA	>gi|512919015|ref|XP_004929272.1| PREDICTED: protein 60A-like [Bombyx mori];>BGIBMGA005940-PA pep:novel sequence:nscaf2847:7966671:7967134:- gene:BGIBMGA005940 BGIBMGA005940-TA	2	2	2	5.8	46.324	4.8509e-05	10933000	3010400	0	0	4306900	3615300	0	0	0	0	0	70271000	0
>gi|512932221|ref|XP_004932492.1| PREDICTED: probable isoaspartyl peptidase/L-asparaginase GA20639-like isoform X1 [Bombyx mori];>gi|512932225|ref|XP_004932493.1| PREDICTED: probable isoaspartyl peptidase/L-asparaginase GA20639-like isoform X2 [Bombyx mor	>gi|512932221|ref|XP_004932492.1| PREDICTED: probable isoaspartyl peptidase/L-asparaginase GA20639-like isoform X1 [Bombyx mori];>gi|512932225|ref|XP_004932493.1| PREDICTED: probable isoaspartyl peptidase/L-asparaginase GA20639-like isoform X2 [Bombyx mor	3	3	3	10.5	34.983	6.3101e-06	11038000	4717900	0	0	0	3081500	3238300	0	0	0	0	0	206020000
>BGIBMGA004010-PA pep:novel sequence:nscaf2767:2513216:2523243:- gene:BGIBMGA004010 BGIBMGA004010-TA;>gi|512889970|ref|XP_004922419.1| PREDICTED: sorting nexin-2-like [Bombyx mori]	>BGIBMGA004010-PA pep:novel sequence:nscaf2767:2513216:2523243:- gene:BGIBMGA004010 BGIBMGA004010-TA;>gi|512889970|ref|XP_004922419.1| PREDICTED: sorting nexin-2-like [Bombyx mori]	3	3	3	8.5	53.257	1.0325e-08	11071000	2468100	0	2261600	4131000	1572400	637540	0	0	94284000	95173000	0	0
>gi|114050789|ref|NP_001040156.1| surfeit 4-like protein [Bombyx mori];>gi|87248231|gb|ABD36168.1| surfeit 4-like protein [Bombyx mori];>BGIBMGA007639-PA pep:novel sequence:nscaf2888:8193552:8200263:- gene:BGIBMGA007639 BGIBMGA007639-TA	>gi|114050789|ref|NP_001040156.1| surfeit 4-like protein [Bombyx mori];>gi|87248231|gb|ABD36168.1| surfeit 4-like protein [Bombyx mori];>BGIBMGA007639-PA pep:novel sequence:nscaf2888:8193552:8200263:- gene:BGIBMGA007639 BGIBMGA007639-TA	2	2	2	7.8	30.521	4.4715e-06	11096000	0	0	0	2311200	7922200	862630	0	0	0	0	107790000	0
>gi|512930116|ref|XP_004931987.1| PREDICTED: phospholipase A-2-activating protein-like [Bombyx mori];>BGIBMGA000229-PA pep:novel sequence:nscaf1681:5192007:5197690:- gene:BGIBMGA000229 BGIBMGA000229-TA;>BGIBMGA000230-PA pep:novel sequence	>gi|512930116|ref|XP_004931987.1| PREDICTED: phospholipase A-2-activating protein-like [Bombyx mori];>BGIBMGA000229-PA pep:novel sequence:nscaf1681:5192007:5197690:- gene:BGIBMGA000229 BGIBMGA000229-TA	4	4	4	6.3	84.443	6.4834e-13	11171000	3523800	203460	651570	3140500	2976000	675590	0	0	0	110500000	141160000	81127000
>BGIBMGA013448-PA pep:novel sequence:nscaf3074:181646:188437:- gene:BGIBMGA013448 BGIBMGA013448-TA;>gi|114051654|ref|NP_001040421.1| SPARC precursor [Bombyx mori];>gi|221579690|gb|ACM24349.1| secreted protein acidic and rich in cysteine [Bo	>BGIBMGA013448-PA pep:novel sequence:nscaf3074:181646:188437:- gene:BGIBMGA013448 BGIBMGA013448-TA;>gi|114051654|ref|NP_001040421.1| SPARC precursor [Bombyx mori];>gi|221579690|gb|ACM24349.1| secreted protein acidic and rich in cysteine [Bo	7	7	7	28.1	37.384	6.3387e-16	11208000	701000	443530	4116300	4340200	1226300	380630	0	0	131510000	0	0	0
>BGIBMGA011599-PA pep:novel sequence:nscaf3031:6223786:6229793:- gene:BGIBMGA011599 BGIBMGA011599-TA;>gi|148298667|ref|NP_001091760.1| signal sequence receptor precursor [Bombyx mori];>gi|87248609|gb|ABD36357.1| signal sequence receptor [Bo	>BGIBMGA011599-PA pep:novel sequence:nscaf3031:6223786:6229793:- gene:BGIBMGA011599 BGIBMGA011599-TA;>gi|148298667|ref|NP_001091760.1| signal sequence receptor precursor [Bombyx mori];>gi|87248609|gb|ABD36357.1| signal sequence receptor [Bo	1	1	1	5.4	30.838	6.6016e-06	11220000	0	0	0	3640700	7579300	0	0	0	0	0	66294000	0
>BGIBMGA001950-PA pep:novel sequence:nscaf2204:2710592:2714890:+ gene:BGIBMGA001950 BGIBMGA001950-TA;>gi|109706831|gb|ABG43002.1| polyadenylate binding protein 2 [Bombyx mori];>gi|112983360|ref|NP_001037644.1| polyadenylate binding protein	>BGIBMGA001950-PA pep:novel sequence:nscaf2204:2710592:2714890:+ gene:BGIBMGA001950 BGIBMGA001950-TA;>gi|109706831|gb|ABG43002.1| polyadenylate binding protein 2 [Bombyx mori];>gi|112983360|ref|NP_001037644.1| polyadenylate binding protein	2	2	2	8.2	25.464	3.6896e-09	11269000	0	0	0	5595500	5673700	0	0	0	0	0	88224000	0
>gi|512906805|ref|XP_004926285.1| PREDICTED: thyroid peroxidase-like [Bombyx mori];>BGIBMGA013482-PA pep:novel sequence:nscaf3075:969015:996451:- gene:BGIBMGA013482 BGIBMGA013482-TA;>BGIBMGA013483-PA pep:novel sequence:nscaf3075:965152:96	>gi|512906805|ref|XP_004926285.1| PREDICTED: thyroid peroxidase-like [Bombyx mori];>BGIBMGA013482-PA pep:novel sequence:nscaf3075:969015:996451:- gene:BGIBMGA013482 BGIBMGA013482-TA	3	3	3	6.5	101	6.6214e-48	11269000	2140800	0	1019600	3918100	4190800	0	0	0	0	105810000	132670000	0
>gi|112984066|ref|NP_001037426.1| yellow-c precursor [Bombyx mori];>gi|379046448|gb|AFC87785.1| yellow-c [Bombyx mori];>gi|86450721|gb|ABC96696.1| yellow-c [Bombyx mori];>BGIBMGA000418-PA pep:novel sequence:nscaf1681:2716727:2726090:+ gene:BGIBMGA00041	>gi|112984066|ref|NP_001037426.1| yellow-c precursor [Bombyx mori];>gi|379046448|gb|AFC87785.1| yellow-c [Bombyx mori];>gi|86450721|gb|ABC96696.1| yellow-c [Bombyx mori]	3	3	3	8.6	46.316	1.0261e-06	11333000	3279700	0	0	3449900	4139700	463630	0	0	0	72512000	0	0
>BGIBMGA006976-PA pep:novel sequence:nscaf2865:5168628:5179241:- gene:BGIBMGA006976 BGIBMGA006976-TA;>gi|112983960|ref|NP_001036843.1| BAG domain-containing protein Samui [Bombyx mori];>gi|13442776|dbj|BAB39763.1| Samui [Bombyx mori];>gi|27	>BGIBMGA006976-PA pep:novel sequence:nscaf2865:5168628:5179241:- gene:BGIBMGA006976 BGIBMGA006976-TA;>gi|112983960|ref|NP_001036843.1| BAG domain-containing protein Samui [Bombyx mori];>gi|13442776|dbj|BAB39763.1| Samui [Bombyx mori];>gi|27	3	3	3	4.5	77.004	2.2454e-12	11353000	2957500	0	1781800	3249800	2822900	541040	126970000	0	0	99353000	0	95752000
>BGIBMGA003833-PA pep:novel sequence:nscaf2686:422413:425169:+ gene:BGIBMGA003833 BGIBMGA003833-TA;>gi|512907580|ref|XP_004926478.1| PREDICTED: H/ACA ribonucleoprotein complex subunit 4-like [Bombyx mori]	>BGIBMGA003833-PA pep:novel sequence:nscaf2686:422413:425169:+ gene:BGIBMGA003833 BGIBMGA003833-TA;>gi|512907580|ref|XP_004926478.1| PREDICTED: H/ACA ribonucleoprotein complex subunit 4-like [Bombyx mori]	6	5	5	15.3	57.22	3.136e-16	11364000	3679100	355860	2270500	2681200	2040900	336740	126040000	0	0	35556000	99354000	0
>BGIBMGA005323-PA pep:novel sequence:nscaf2828:4417880:4420004:- gene:BGIBMGA005323 BGIBMGA005323-TA;>gi|112983092|ref|NP_001037596.1| ALY [Bombyx mori];>gi|95115188|gb|ABF55960.1| ALY [Bombyx mori];>gi|304441001|gb|ADM33940.1| ALY [Bombyx	>BGIBMGA005323-PA pep:novel sequence:nscaf2828:4417880:4420004:- gene:BGIBMGA005323 BGIBMGA005323-TA;>gi|112983092|ref|NP_001037596.1| ALY [Bombyx mori];>gi|95115188|gb|ABF55960.1| ALY [Bombyx mori];>gi|304441001|gb|ADM33940.1| ALY [Bombyx	3	3	3	15.7	27.27	5.3921e-19	11367000	0	0	0	0	7913100	3454000	0	0	0	0	138430000	0
>BGIBMGA003243-PA pep:novel sequence:nscaf2623:169375:172442:- gene:BGIBMGA003243 BGIBMGA003243-TA;>gi|512900787|ref|XP_004924976.1| PREDICTED: protein FAM136A-like [Bombyx mori]	>BGIBMGA003243-PA pep:novel sequence:nscaf2623:169375:172442:- gene:BGIBMGA003243 BGIBMGA003243-TA;>gi|512900787|ref|XP_004924976.1| PREDICTED: protein FAM136A-like [Bombyx mori]	2	2	2	15	16.855	0.00015006	11415000	0	834360	0	3267500	5987800	1325200	0	0	0	0	64012000	0
>BGIBMGA007391-PA pep:novel sequence:nscaf2883:362961:370159:+ gene:BGIBMGA007391 BGIBMGA007391-TA;>gi|512896535|ref|XP_004923934.1| PREDICTED: kynurenine/alpha-aminoadipate aminotransferase, mitochondrial-like [Bombyx mori]	>BGIBMGA007391-PA pep:novel sequence:nscaf2883:362961:370159:+ gene:BGIBMGA007391 BGIBMGA007391-TA;>gi|512896535|ref|XP_004923934.1| PREDICTED: kynurenine/alpha-aminoadipate aminotransferase, mitochondrial-like [Bombyx mori]	2	2	2	6.3	53.925	0.00040018	11447000	2975400	0	2771200	4431000	1269000	0	81369000	0	0	95076000	0	0
>BGIBMGA007274-PA pep:novel sequence:nscaf2876:284931:289160:- gene:BGIBMGA007274 BGIBMGA007274-TA	>BGIBMGA007274-PA pep:novel sequence:nscaf2876:284931:289160:- gene:BGIBMGA007274 BGIBMGA007274-TA	1	1	1	6.7	21.89	0.029963	11471000	0	0	0	11471000	0	0	0	0	0	77495000	0	0
>BGIBMGA000408-PA pep:novel sequence:nscaf1681:2358390:2359922:+ gene:BGIBMGA000408 BGIBMGA000408-TA;>gi|297306700|dbj|BAJ08364.1| Ca2+/calmodulin-dependent protein kinase II [Bombyx mori];>gi|298566246|ref|NP_001177296.1| Ca2 /calmodulin-d	>BGIBMGA000408-PA pep:novel sequence:nscaf1681:2358390:2359922:+ gene:BGIBMGA000408 BGIBMGA000408-TA;>gi|297306700|dbj|BAJ08364.1| Ca2+/calmodulin-dependent protein kinase II [Bombyx mori];>gi|298566246|ref|NP_001177296.1| Ca2 /calmodulin-d	6	6	6	16.5	57.529	7.8906e-28	11501000	1676400	0	4443800	1247100	4133200	0	0	0	183380000	0	0	0
>BGIBMGA004447-PA pep:novel sequence:nscaf2795:1178571:1207902:+ gene:BGIBMGA004447 BGIBMGA004447-TA;>gi|512890556|ref|XP_004922533.1| PREDICTED: 5-oxoprolinase-like [Bombyx mori];REV__>gi|512890431|ref|XP_004922514.1| PREDICTED: MAU2 chrom	>BGIBMGA004447-PA pep:novel sequence:nscaf2795:1178571:1207902:+ gene:BGIBMGA004447 BGIBMGA004447-TA;>gi|512890556|ref|XP_004922533.1| PREDICTED: 5-oxoprolinase-like [Bombyx mori]	9	9	9	7.1	138.6	6.3303e-20	11538000	2940000	172880	3736600	2699600	1665600	323050	0	0	0	177860000	95528000	0
>BGIBMGA013823-PA pep:novel sequence:nscaf3098:1711938:1712999:- gene:BGIBMGA013823 BGIBMGA013823-TA;>gi|512898382|ref|XP_004924386.1| PREDICTED: protein elav-like [Bombyx mori]	>BGIBMGA013823-PA pep:novel sequence:nscaf3098:1711938:1712999:- gene:BGIBMGA013823 BGIBMGA013823-TA;>gi|512898382|ref|XP_004924386.1| PREDICTED: protein elav-like [Bombyx mori]	5	5	4	16.1	38.227	1.2174e-10	11551000	4051500	807040	1143300	4149900	1074600	324810	89133000	0	0	0	0	0
>gi|114052116|ref|NP_001040454.1| ML-domain containing secreted protein precursor [Bombyx mori];>gi|95102958|gb|ABF51420.1| ML-domain containing secreted protein [Bombyx mori]	>gi|114052116|ref|NP_001040454.1| ML-domain containing secreted protein precursor [Bombyx mori];>gi|95102958|gb|ABF51420.1| ML-domain containing secreted protein [Bombyx mori]	2	2	2	13	16.972	0.00086998	11570000	0	0	4434100	6568900	0	567290	0	0	0	0	0	33512000
>BGIBMGA004644-PA pep:novel sequence:nscaf2809:84539:85851:- gene:BGIBMGA004644 BGIBMGA004644-TA;>gi|512911399|ref|XP_004927402.1| PREDICTED: translin-associated protein X-like [Bombyx mori]	>BGIBMGA004644-PA pep:novel sequence:nscaf2809:84539:85851:- gene:BGIBMGA004644 BGIBMGA004644-TA;>gi|512911399|ref|XP_004927402.1| PREDICTED: translin-associated protein X-like [Bombyx mori]	2	2	2	9.6	31.734	3.2678e-05	11612000	2881900	549400	0	7430400	0	750440	0	0	0	0	0	54563000
>gi|512911569|ref|XP_004927445.1| PREDICTED: adrenodoxin, mitochondrial-like [Bombyx mori]	>gi|512911569|ref|XP_004927445.1| PREDICTED: adrenodoxin, mitochondrial-like [Bombyx mori]	1	1	1	5.7	17.56	0.0023655	11641000	0	0	1732800	3486800	6421900	0	0	0	0	0	62412000	0
>BGIBMGA008408-PA pep:novel sequence:nscaf2902:331156:350577:- gene:BGIBMGA008408 BGIBMGA008408-TA;>gi|512914409|ref|XP_004928135.1| PREDICTED: kinesin light chain-like isoform X1 [Bombyx mori];>gi|512914413|ref|XP_004928136.1| PREDICTED: k	>BGIBMGA008408-PA pep:novel sequence:nscaf2902:331156:350577:- gene:BGIBMGA008408 BGIBMGA008408-TA;>gi|512914409|ref|XP_004928135.1| PREDICTED: kinesin light chain-like isoform X1 [Bombyx mori];>gi|512914413|ref|XP_004928136.1| PREDICTED: k	5	5	5	10.1	61.951	2.9313e-11	11692000	920120	0	1519300	7735200	1517500	0	0	0	0	220640000	0	0
>BGIBMGA007109-PA pep:novel sequence:nscaf2865:3903927:3914589:+ gene:BGIBMGA007109 BGIBMGA007109-TA;>gi|512932469|ref|XP_004932552.1| PREDICTED: synaptogyrin-1-like [Bombyx mori]	>BGIBMGA007109-PA pep:novel sequence:nscaf2865:3903927:3914589:+ gene:BGIBMGA007109 BGIBMGA007109-TA;>gi|512932469|ref|XP_004932552.1| PREDICTED: synaptogyrin-1-like [Bombyx mori]	1	1	1	4.8	24.655	0.0028343	11696000	0	0	0	0	11696000	0	0	0	0	0	68199000	0
>BGIBMGA010145-PA pep:novel sequence:nscaf2986:2770680:2771871:- gene:BGIBMGA010145 BGIBMGA010145-TA;>gi|223671236|tpd|FAA00570.1| TPA: putative cuticle protein [Bombyx mori];>gi|290563445|ref|NP_001166691.1| cuticular protein RR-2 motif 67	>BGIBMGA010145-PA pep:novel sequence:nscaf2986:2770680:2771871:- gene:BGIBMGA010145 BGIBMGA010145-TA;>gi|223671236|tpd|FAA00570.1| TPA: putative cuticle protein [Bombyx mori];>gi|290563445|ref|NP_001166691.1| cuticular protein RR-2 motif 67	1	1	1	8.7	23.03	8.232e-10	11713000	0	0	0	5980400	5732200	0	0	0	0	0	55709000	0
>BGIBMGA004939-PA pep:novel sequence:nscaf2822:883277:893866:- gene:BGIBMGA004939 BGIBMGA004939-TA;>gi|512898902|ref|XP_004924511.1| PREDICTED: pre-mRNA-processing factor 39-like [Bombyx mori]	>BGIBMGA004939-PA pep:novel sequence:nscaf2822:883277:893866:- gene:BGIBMGA004939 BGIBMGA004939-TA;>gi|512898902|ref|XP_004924511.1| PREDICTED: pre-mRNA-processing factor 39-like [Bombyx mori]	9	9	9	11	104.92	4.6098e-50	11742000	0	116240	1169900	5734400	3586300	1135300	0	0	0	156740000	161520000	251490000
>BGIBMGA003637-PA pep:novel sequence:nscaf2674:2026425:2027765:+ gene:BGIBMGA003637 BGIBMGA003637-TA	>BGIBMGA003637-PA pep:novel sequence:nscaf2674:2026425:2027765:+ gene:BGIBMGA003637 BGIBMGA003637-TA	2	1	1	20.5	14.678	1.646e-08	11765000	0	0	0	0	11765000	0	0	0	0	0	91468000	0
>gi|229619532|dbj|BAH58096.1| silk gland derived serine protease [Bombyx mori];>gi|229619534|dbj|BAH58097.1| silk gland derived serine protease [Bombyx mori];>gi|239835736|ref|NP_001155191.1| silk gland derived serine protease precursor [Bombyx mori]	>gi|229619532|dbj|BAH58096.1| silk gland derived serine protease [Bombyx mori];>gi|229619534|dbj|BAH58097.1| silk gland derived serine protease [Bombyx mori];>gi|239835736|ref|NP_001155191.1| silk gland derived serine protease precursor [Bombyx mori]	2	2	1	6.9	42.087	4.8635e-09	11788000	6897000	416910	1327800	0	2439600	707200	137940000	0	0	0	0	0
>BGIBMGA006828-PA pep:novel sequence:nscaf2859:867379:869692:- gene:BGIBMGA006828 BGIBMGA006828-TA;>gi|512900228|ref|XP_004924840.1| PREDICTED: tRNA-splicing ligase RtcB homolog [Bombyx mori]	>BGIBMGA006828-PA pep:novel sequence:nscaf2859:867379:869692:- gene:BGIBMGA006828 BGIBMGA006828-TA;>gi|512900228|ref|XP_004924840.1| PREDICTED: tRNA-splicing ligase RtcB homolog [Bombyx mori]	6	6	6	14.6	55.732	4.4926e-16	11792000	4286700	0	1030200	6349400	0	126150	0	0	0	147750000	0	0
>BGIBMGA003568-PA pep:novel sequence:nscaf2674:1677402:1683769:- gene:BGIBMGA003568 BGIBMGA003568-TA;>gi|512922116|ref|XP_004930041.1| PREDICTED: trypsin, alkaline A-like [Bombyx mori]	>BGIBMGA003568-PA pep:novel sequence:nscaf2674:1677402:1683769:- gene:BGIBMGA003568 BGIBMGA003568-TA;>gi|512922116|ref|XP_004930041.1| PREDICTED: trypsin, alkaline A-like [Bombyx mori]	3	3	3	15.6	27.776	6.7197e-13	11807000	8266200	592630	0	1790400	1157400	0	0	0	0	17471000	0	0
>BGIBMGA012596-PA pep:novel sequence:nscaf3052:545701:551509:- gene:BGIBMGA012596 BGIBMGA012596-TA;>gi|223671135|tpd|FAA00519.1| TPA: putative cuticle protein [Bombyx mori];>gi|290563253|ref|NP_001166731.1| cuticular protein RR-1 motif 17 p	>BGIBMGA012596-PA pep:novel sequence:nscaf3052:545701:551509:- gene:BGIBMGA012596 BGIBMGA012596-TA;>gi|223671135|tpd|FAA00519.1| TPA: putative cuticle protein [Bombyx mori];>gi|290563253|ref|NP_001166731.1| cuticular protein RR-1 motif 17 p	3	3	3	23.9	19.198	2.2745e-07	11867000	2443900	0	4055600	4723700	0	643640	0	0	0	0	0	29249000
>BGIBMGA005781-PA pep:novel sequence:nscaf2838:34612:35283:- gene:BGIBMGA005781 BGIBMGA005781-TA;>gi|168487823|gb|ACA25336.1| heat shock protein 25.4 [Bombyx mori];>gi|169646838|ref|NP_001112375.1| heat shock protein 25.4 precursor [Bombyx	>BGIBMGA005781-PA pep:novel sequence:nscaf2838:34612:35283:- gene:BGIBMGA005781 BGIBMGA005781-TA;>gi|168487823|gb|ACA25336.1| heat shock protein 25.4 [Bombyx mori];>gi|169646838|ref|NP_001112375.1| heat shock protein 25.4 precursor [Bombyx	2	2	2	14.8	25.392	6.9849e-11	11873000	0	0	0	11873000	0	0	0	0	0	115860000	0	0
>BGIBMGA014414-PA pep:novel sequence:scaffold626:17363:19532:- gene:BGIBMGA014414 BGIBMGA014414-TA;>gi|512912358|ref|XP_004927635.1| PREDICTED: leucine carboxyl methyltransferase 1-like [Bombyx mori]	>BGIBMGA014414-PA pep:novel sequence:scaffold626:17363:19532:- gene:BGIBMGA014414 BGIBMGA014414-TA;>gi|512912358|ref|XP_004927635.1| PREDICTED: leucine carboxyl methyltransferase 1-like [Bombyx mori]	3	3	3	9.2	35.312	8.229e-07	11878000	3138500	0	5994200	1043700	1433500	268310	69048000	0	0	0	0	0
>BGIBMGA001252-PA pep:novel sequence:nscaf1898:11251092:11254800:+ gene:BGIBMGA001252 BGIBMGA001252-TA;>gi|512913578|ref|XP_004927931.1| PREDICTED: 39S ribosomal protein L28, mitochondrial-like [Bombyx mori]	>BGIBMGA001252-PA pep:novel sequence:nscaf1898:11251092:11254800:+ gene:BGIBMGA001252 BGIBMGA001252-TA;>gi|512913578|ref|XP_004927931.1| PREDICTED: 39S ribosomal protein L28, mitochondrial-like [Bombyx mori]	1	1	1	5.7	32.515	4.0812e-05	11894000	3128500	0	0	4627800	3636500	500960	0	0	0	0	0	36424000
>gi|110645051|gb|ABG81362.1| aspartylglucosaminidase [Bombyx mori];>gi|112982715|ref|NP_001037686.1| aspartylglucosaminidase [Bombyx mori];>BGIBMGA000866-PA pep:novel sequence:nscaf1898:13256842:13261153:- gene:BGIBMGA000866 BGIBMGA000866-T	>gi|110645051|gb|ABG81362.1| aspartylglucosaminidase [Bombyx mori];>gi|112982715|ref|NP_001037686.1| aspartylglucosaminidase [Bombyx mori];>BGIBMGA000866-PA pep:novel sequence:nscaf1898:13256842:13261153:- gene:BGIBMGA000866 BGIBMGA000866-T	1	1	1	3.4	38.234	0.00019615	11896000	0	0	0	4255100	7640400	0	0	0	0	0	111380000	0
>BGIBMGA003141-PA pep:novel sequence:nscaf2589:3795048:3795948:+ gene:BGIBMGA003141 BGIBMGA003141-TA;>gi|512925795|ref|XP_004930926.1| PREDICTED: probable alpha-aspartyl dipeptidase-like [Bombyx mori]	>BGIBMGA003141-PA pep:novel sequence:nscaf2589:3795048:3795948:+ gene:BGIBMGA003141 BGIBMGA003141-TA;>gi|512925795|ref|XP_004930926.1| PREDICTED: probable alpha-aspartyl dipeptidase-like [Bombyx mori]	2	2	2	7	26.895	7.186e-05	11933000	1627700	0	0	0	10306000	0	0	0	0	0	130200000	0
>BGIBMGA007459-PA pep:novel sequence:nscaf2886:477053:478204:- gene:BGIBMGA007459 BGIBMGA007459-TA;>gi|146424702|dbj|BAF62111.1| diphosphomevalonate decarboxylase [Bombyx mori];>gi|153791289|ref|NP_001093300.1| diphosphomevalonate decarboxy	>BGIBMGA007459-PA pep:novel sequence:nscaf2886:477053:478204:- gene:BGIBMGA007459 BGIBMGA007459-TA;>gi|146424702|dbj|BAF62111.1| diphosphomevalonate decarboxylase [Bombyx mori];>gi|153791289|ref|NP_001093300.1| diphosphomevalonate decarboxy	2	2	2	5	41.605	1.7005e-05	11955000	2512900	0	1206800	4947100	2985500	302610	0	0	0	92839000	0	0
>gi|512926607|ref|XP_004931128.1| PREDICTED: V-type proton ATPase 116 kDa subunit a isoform 1-like isoform X1 [Bombyx mori];>gi|512926611|ref|XP_004931129.1| PREDICTED: V-type proton ATPase 116 kDa subunit a isoform 1-like isoform X2 [Bombyx mori];>BGIBMG	>gi|512926607|ref|XP_004931128.1| PREDICTED: V-type proton ATPase 116 kDa subunit a isoform 1-like isoform X1 [Bombyx mori];>gi|512926611|ref|XP_004931129.1| PREDICTED: V-type proton ATPase 116 kDa subunit a isoform 1-like isoform X2 [Bombyx mori];>BGIBMG	5	4	4	7.3	95.742	2.9501e-15	12125000	739790	0	3471400	2188600	5725400	0	0	0	0	0	244830000	0
>BGIBMGA002520-PA pep:novel sequence:nscaf2511:3874422:3879220:+ gene:BGIBMGA002520 BGIBMGA002520-TA;>gi|114052835|ref|NP_001040496.1| cysteine-type peptidase [Bombyx mori];>gi|95103136|gb|ABF51509.1| cysteine-type peptidase [Bombyx mori]	>BGIBMGA002520-PA pep:novel sequence:nscaf2511:3874422:3879220:+ gene:BGIBMGA002520 BGIBMGA002520-TA	3	3	3	10.4	34.362	2.2688e-08	12132000	0	0	11649000	0	0	483570	0	0	0	0	0	46147000
>gi|512913522|ref|XP_004927917.1| PREDICTED: cysteine--tRNA ligase, cytoplasmic-like, partial [Bombyx mori];>BGIBMGA001238-PA pep:novel sequence:nscaf1898:10826793:10843472:+ gene:BGIBMGA001238 BGIBMGA001238-TA	>gi|512913522|ref|XP_004927917.1| PREDICTED: cysteine--tRNA ligase, cytoplasmic-like, partial [Bombyx mori];>BGIBMGA001238-PA pep:novel sequence:nscaf1898:10826793:10843472:+ gene:BGIBMGA001238 BGIBMGA001238-TA	11	11	11	17.9	79.656	4.0738e-27	12134000	1980300	482320	2131200	3413000	3550400	577170	0	0	0	0	138020000	0
>gi|512912779|ref|XP_004927739.1| PREDICTED: ADP-ribosylation factor-like protein 1-like [Bombyx mori];>BGIBMGA001070-PA pep:novel sequence:nscaf1898:494971:498651:- gene:BGIBMGA001070 BGIBMGA001070-TA	>gi|512912779|ref|XP_004927739.1| PREDICTED: ADP-ribosylation factor-like protein 1-like [Bombyx mori];>BGIBMGA001070-PA pep:novel sequence:nscaf1898:494971:498651:- gene:BGIBMGA001070 BGIBMGA001070-TA	3	2	2	17.8	20.119	4.3528e-09	12193000	5503100	0	0	0	6689600	0	0	0	0	0	78016000	0
>BGIBMGA005287-PA pep:novel sequence:nscaf2828:5922821:5936584:- gene:BGIBMGA005287 BGIBMGA005287-TA;>gi|512931232|ref|XP_004932251.1| PREDICTED: cold shock domain-containing protein CG9705-like [Bombyx mori]	>BGIBMGA005287-PA pep:novel sequence:nscaf2828:5922821:5936584:- gene:BGIBMGA005287 BGIBMGA005287-TA;>gi|512931232|ref|XP_004932251.1| PREDICTED: cold shock domain-containing protein CG9705-like [Bombyx mori]	2	2	2	5.1	39.522	0.00025258	12195000	8213400	0	0	2340400	0	1640900	172480000	0	0	0	0	0
>gi|512904727|ref|XP_004925768.1| PREDICTED: LOW QUALITY PROTEIN: UPF0160 protein C27H6.8-like [Bombyx mori];>BGIBMGA008699-PA pep:novel sequence:nscaf2912:79845:80965:+ gene:BGIBMGA008699 BGIBMGA008699-TA	>gi|512904727|ref|XP_004925768.1| PREDICTED: LOW QUALITY PROTEIN: UPF0160 protein C27H6.8-like [Bombyx mori];>BGIBMGA008699-PA pep:novel sequence:nscaf2912:79845:80965:+ gene:BGIBMGA008699 BGIBMGA008699-TA	4	4	4	16.7	41.403	6.8288e-14	12199000	3018700	0	0	5609900	3570300	0	63394000	0	0	0	0	0
>BGIBMGA012994-PA pep:novel sequence:nscaf3058:4180230:4218615:+ gene:BGIBMGA012994 BGIBMGA012994-TA;>gi|512917542|ref|XP_004928912.1| PREDICTED: vanin-like protein 2-like [Bombyx mori]	>BGIBMGA012994-PA pep:novel sequence:nscaf3058:4180230:4218615:+ gene:BGIBMGA012994 BGIBMGA012994-TA;>gi|512917542|ref|XP_004928912.1| PREDICTED: vanin-like protein 2-like [Bombyx mori]	5	5	5	8.4	109.29	7.9088e-22	12249000	965200	203730	646570	8350900	1732000	350460	0	0	0	332240000	0	0
>gi|512901071|ref|XP_004925045.1| PREDICTED: omega-amidase NIT2-like isoform X1 [Bombyx mori];>BGIBMGA007187-PA pep:novel sequence:nscaf2868:157910:162724:+ gene:BGIBMGA007187 BGIBMGA007187-TA;>gi|512901075|ref|XP_004925046.1| PREDICTED: om	>gi|512901071|ref|XP_004925045.1| PREDICTED: omega-amidase NIT2-like isoform X1 [Bombyx mori];>BGIBMGA007187-PA pep:novel sequence:nscaf2868:157910:162724:+ gene:BGIBMGA007187 BGIBMGA007187-TA;>gi|512901075|ref|XP_004925046.1| PREDICTED: om	4	4	4	17.7	32.72	1.1693e-15	12303000	6090600	0	1129600	771280	4107600	203990	91612000	0	0	0	110040000	0
>BGIBMGA007616-PA pep:novel sequence:nscaf2888:9101891:9110329:- gene:BGIBMGA007616 BGIBMGA007616-TA;>gi|512916689|ref|XP_004928701.1| PREDICTED: zinc finger protein 585A-like [Bombyx mori]	>BGIBMGA007616-PA pep:novel sequence:nscaf2888:9101891:9110329:- gene:BGIBMGA007616 BGIBMGA007616-TA;>gi|512916689|ref|XP_004928701.1| PREDICTED: zinc finger protein 585A-like [Bombyx mori]	2	2	2	3.7	55.508	0.0013396	12311000	1457300	7888300	0	0	642770	2322300	0	1887100000	0	0	0	0
>BGIBMGA013447-PA pep:novel sequence:nscaf3074:210916:218817:- gene:BGIBMGA013447 BGIBMGA013447-TA;>gi|512908169|ref|XP_004926615.1| PREDICTED: ras GTPase-activating protein-binding protein 2-like [Bombyx mori]	>BGIBMGA013447-PA pep:novel sequence:nscaf3074:210916:218817:- gene:BGIBMGA013447 BGIBMGA013447-TA;>gi|512908169|ref|XP_004926615.1| PREDICTED: ras GTPase-activating protein-binding protein 2-like [Bombyx mori]	2	2	2	7.5	29.116	0.00014157	12359000	2125300	1286700	0	5254200	2594000	1098700	0	126750000	0	0	0	0
>gi|512921226|ref|XP_004929826.1| PREDICTED: nucleobindin-2-like isoform X1 [Bombyx mori];>BGIBMGA000647-PA pep:novel sequence:nscaf1690:2909820:2918295:+ gene:BGIBMGA000647 BGIBMGA000647-TA;>gi|512921230|ref|XP_004929827.1| PREDICTED: nucl	>gi|512921226|ref|XP_004929826.1| PREDICTED: nucleobindin-2-like isoform X1 [Bombyx mori];>BGIBMGA000647-PA pep:novel sequence:nscaf1690:2909820:2918295:+ gene:BGIBMGA000647 BGIBMGA000647-TA;>gi|512921230|ref|XP_004929827.1| PREDICTED: nucl	3	3	3	6.5	69.555	5.2352e-12	12381000	0	0	1238800	5419100	5723300	0	0	0	0	0	122370000	0
>gi|239938036|gb|ACS36117.1| beta-galactosidase [Bombyx mori];>gi|255652865|ref|NP_001157373.1| beta-galactosidase [Bombyx mori];>BGIBMGA006815-PA pep:novel sequence:nscaf2859:1260121:1268957:- gene:BGIBMGA006815 BGIBMGA006815-TA	>gi|239938036|gb|ACS36117.1| beta-galactosidase [Bombyx mori];>gi|255652865|ref|NP_001157373.1| beta-galactosidase [Bombyx mori];>BGIBMGA006815-PA pep:novel sequence:nscaf2859:1260121:1268957:- gene:BGIBMGA006815 BGIBMGA006815-TA	4	4	4	7.1	68.099	1.088e-09	12429000	5607000	260540	1557100	2019200	2318300	667370	168210000	0	0	0	0	0
>BGIBMGA002610-PA pep:novel sequence:nscaf2529:2327426:2327770:- gene:BGIBMGA002610 BGIBMGA002610-TA;>gi|512931676|ref|XP_004932362.1| PREDICTED: 39S ribosomal protein L42, mitochondrial-like [Bombyx mori]	>BGIBMGA002610-PA pep:novel sequence:nscaf2529:2327426:2327770:- gene:BGIBMGA002610 BGIBMGA002610-TA;>gi|512931676|ref|XP_004932362.1| PREDICTED: 39S ribosomal protein L42, mitochondrial-like [Bombyx mori]	1	1	1	7.9	13.536	0.0032738	12471000	0	0	0	0	12471000	0	0	0	0	0	96957000	0
>BGIBMGA005664-PA pep:novel sequence:nscaf2829:2861182:2862921:+ gene:BGIBMGA005664 BGIBMGA005664-TA;>gi|112984260|ref|NP_001037458.1| trehalase precursor [Bombyx mori];>gi|217294|dbj|BAA02909.1| trehalase [Bombyx mori];>gi|298547725|emb|CB	>BGIBMGA005664-PA pep:novel sequence:nscaf2829:2861182:2862921:+ gene:BGIBMGA005664 BGIBMGA005664-TA;>gi|112984260|ref|NP_001037458.1| trehalase precursor [Bombyx mori];>gi|217294|dbj|BAA02909.1| trehalase [Bombyx mori];>gi|298547725|emb|CB	5	5	5	9.3	66.414	4.6799e-14	12514000	3869200	199380	5783700	926120	1334300	401730	233110000	0	137080000	0	0	0
>gi|512925715|ref|XP_004930906.1| PREDICTED: clavesin-1-like [Bombyx mori];>BGIBMGA003128-PA pep:novel sequence:nscaf2589:3195423:3196207:+ gene:BGIBMGA003128 BGIBMGA003128-TA;>BGIBMGA003129-PA pep:novel sequence:nscaf2589:3206091:3215286	>gi|512925715|ref|XP_004930906.1| PREDICTED: clavesin-1-like [Bombyx mori];>BGIBMGA003128-PA pep:novel sequence:nscaf2589:3195423:3196207:+ gene:BGIBMGA003128 BGIBMGA003128-TA	3	3	3	12.4	34.002	4.4222e-08	12579000	4256200	0	0	6350100	1972700	0	0	0	0	76267000	0	0
>gi|112983746|ref|NP_001037309.1| vitellogenin precursor [Bombyx mori];>gi|217296|dbj|BAA02444.1| vitellogenin precursor [Bombyx mori];>gi|3123008|sp|Q27309.1|VIT_BOMMO RecName: Full=Vitellogenin; Contains: RecName: Full=Vitellin light chain; Short=VL; Co	>gi|112983746|ref|NP_001037309.1| vitellogenin precursor [Bombyx mori];>gi|217296|dbj|BAA02444.1| vitellogenin precursor [Bombyx mori];>gi|3123008|sp|Q27309.1|VIT_BOMMO RecName: Full=Vitellogenin; Contains: RecName: Full=Vitellin light chain; Short=VL; Co	68	2	2	40	203.05	0	12631000	11198000	617880	0	0	814630	0	976770000	795420000	0	0	0	0
>gi|512927583|ref|XP_004931371.1| PREDICTED: probable serine/threonine-protein kinase kinX-like isoform X1 [Bombyx mori];>BGIBMGA010112-PA pep:novel sequence:nscaf2986:4824063:4828483:- gene:BGIBMGA010112 BGIBMGA010112-TA;>gi|512927587|ref|	>gi|512927583|ref|XP_004931371.1| PREDICTED: probable serine/threonine-protein kinase kinX-like isoform X1 [Bombyx mori];>BGIBMGA010112-PA pep:novel sequence:nscaf2986:4824063:4828483:- gene:BGIBMGA010112 BGIBMGA010112-TA;>gi|512927587|ref|	8	8	8	5.8	151.25	7.1283e-29	12631000	1984900	209520	2702500	2082500	4342600	1308800	128320000	0	336730000	198770000	359410000	327220000
>BGIBMGA013902-PA pep:novel sequence:nscaf3099:2797886:2799825:- gene:BGIBMGA013902 BGIBMGA013902-TA;>gi|512936612|ref|XP_004933560.1| PREDICTED: adenine phosphoribosyltransferase-like [Bombyx mori]	>BGIBMGA013902-PA pep:novel sequence:nscaf3099:2797886:2799825:- gene:BGIBMGA013902 BGIBMGA013902-TA;>gi|512936612|ref|XP_004933560.1| PREDICTED: adenine phosphoribosyltransferase-like [Bombyx mori]	1	1	1	10.4	20.146	0.00016089	12640000	4935800	0	2653300	5050700	0	0	0	0	0	34122000	0	0
>BGIBMGA003258-PA pep:novel sequence:nscaf2623:472190:479209:+ gene:BGIBMGA003258 BGIBMGA003258-TA;>gi|165969955|gb|ABY76060.1| pyruvate dehydrogenase kinase [Bombyx mori];>gi|167860162|ref|NP_001108115.1| pyruvate dehydrogenase kinase [Bom	>BGIBMGA003258-PA pep:novel sequence:nscaf2623:472190:479209:+ gene:BGIBMGA003258 BGIBMGA003258-TA;>gi|165969955|gb|ABY76060.1| pyruvate dehydrogenase kinase [Bombyx mori];>gi|167860162|ref|NP_001108115.1| pyruvate dehydrogenase kinase [Bom	5	5	5	14.6	48.163	7.5362e-12	12691000	3077600	114340	755690	5245700	3049200	448300	89162000	0	0	84727000	115490000	0
>BGIBMGA002211-PA pep:novel sequence:nscaf2279:209073:214701:- gene:BGIBMGA002211 BGIBMGA002211-TA;>gi|112982796|ref|NP_001037546.1| glutathione S-transferase delta 3 [Bombyx mori];>gi|85740625|gb|ABC79690.1| glutathione S-transferase 3 [Bo	>BGIBMGA002211-PA pep:novel sequence:nscaf2279:209073:214701:- gene:BGIBMGA002211 BGIBMGA002211-TA;>gi|112982796|ref|NP_001037546.1| glutathione S-transferase delta 3 [Bombyx mori];>gi|85740625|gb|ABC79690.1| glutathione S-transferase 3 [Bo	4	3	3	17.3	24.661	9.7542e-13	12956000	0	0	8996600	2618700	1340600	0	0	0	203600000	0	0	0
>BGIBMGA007441-PA pep:novel sequence:nscaf2883:2597016:2615002:+ gene:BGIBMGA007441 BGIBMGA007441-TA;>gi|512896736|ref|XP_004923981.1| PREDICTED: inositol-3-phosphate synthase-like [Bombyx mori]	>BGIBMGA007441-PA pep:novel sequence:nscaf2883:2597016:2615002:+ gene:BGIBMGA007441 BGIBMGA007441-TA;>gi|512896736|ref|XP_004923981.1| PREDICTED: inositol-3-phosphate synthase-like [Bombyx mori]	3	3	3	7.2	59.083	5.2751e-12	12978000	3058700	109530	2829800	4960600	1673100	346520	0	0	85827000	118690000	0	49318000
>BGIBMGA011317-PA pep:novel sequence:nscaf3026:1211809:1217013:+ gene:BGIBMGA011317 BGIBMGA011317-TA;>gi|512924855|ref|XP_004930695.1| PREDICTED: sorting nexin-12-like isoform X1 [Bombyx mori];>gi|512924859|ref|XP_004930696.1| PREDICTED: so	>BGIBMGA011317-PA pep:novel sequence:nscaf3026:1211809:1217013:+ gene:BGIBMGA011317 BGIBMGA011317-TA;>gi|512924855|ref|XP_004930695.1| PREDICTED: sorting nexin-12-like isoform X1 [Bombyx mori];>gi|512924859|ref|XP_004930696.1| PREDICTED: so	3	3	3	16.9	19.3	3.8519e-10	13023000	0	729130	5423600	4382800	1824100	663010	0	0	79418000	0	0	0
>gi|512906903|ref|XP_004926310.1| PREDICTED: 1,4-alpha-glucan-branching enzyme-like [Bombyx mori];>BGIBMGA007451-PA pep:novel sequence:nscaf2886:957713:969200:- gene:BGIBMGA007451 BGIBMGA007451-TA	>gi|512906903|ref|XP_004926310.1| PREDICTED: 1,4-alpha-glucan-branching enzyme-like [Bombyx mori];>BGIBMGA007451-PA pep:novel sequence:nscaf2886:957713:969200:- gene:BGIBMGA007451 BGIBMGA007451-TA	6	6	6	11.6	81.131	1.6169e-19	13075000	1620600	0	568200	6625800	3968000	292700	144360000	0	0	162230000	184590000	0
>gi|114052284|ref|NP_001040514.1| 5'-methylthioadenosine phosphorylase [Bombyx mori];>gi|95102642|gb|ABF51259.1| methylthioadenosine phosphorylase [Bombyx mori]	>gi|114052284|ref|NP_001040514.1| 5'-methylthioadenosine phosphorylase [Bombyx mori];>gi|95102642|gb|ABF51259.1| methylthioadenosine phosphorylase [Bombyx mori]	6	1	1	25.8	30.747	3.0217e-19	13107000	1559400	0	1437200	5816600	4293600	0	0	0	0	0	79283000	0
>BGIBMGA007437-PA pep:novel sequence:nscaf2883:2486291:2493457:+ gene:BGIBMGA007437 BGIBMGA007437-TA;>gi|512896721|ref|XP_004923978.1| PREDICTED: protein phosphatase 1 regulatory subunit 7-like [Bombyx mori]	>BGIBMGA007437-PA pep:novel sequence:nscaf2883:2486291:2493457:+ gene:BGIBMGA007437 BGIBMGA007437-TA;>gi|512896721|ref|XP_004923978.1| PREDICTED: protein phosphatase 1 regulatory subunit 7-like [Bombyx mori]	2	2	2	5.2	55.014	4.1702e-06	13153000	1452700	0	5536100	0	6164200	0	0	0	159930000	0	160710000	0
>gi|512897098|ref|XP_004924070.1| PREDICTED: arylsulfatase B-like [Bombyx mori];>BGIBMGA012510-PA pep:novel sequence:nscaf3045:1930652:1933939:+ gene:BGIBMGA012510 BGIBMGA012510-TA	>gi|512897098|ref|XP_004924070.1| PREDICTED: arylsulfatase B-like [Bombyx mori];>BGIBMGA012510-PA pep:novel sequence:nscaf3045:1930652:1933939:+ gene:BGIBMGA012510 BGIBMGA012510-TA	1	1	1	2.2	56.186	3.8012e-05	13180000	3362300	0	3119100	6409000	0	289140	0	0	0	0	0	38104000
>gi|512937736|ref|XP_004933837.1| PREDICTED: lysosomal alpha-mannosidase-like [Bombyx mori];>BGIBMGA014566-PA pep:novel sequence:scaffold838:6356:15974:- gene:BGIBMGA014566 BGIBMGA014566-TA	>gi|512937736|ref|XP_004933837.1| PREDICTED: lysosomal alpha-mannosidase-like [Bombyx mori];>BGIBMGA014566-PA pep:novel sequence:scaffold838:6356:15974:- gene:BGIBMGA014566 BGIBMGA014566-TA	2	2	2	7.4	37.46	8.2185e-07	13193000	0	0	7378500	0	2386200	3428300	0	0	0	0	0	264850000
>gi|168823429|ref|NP_001108348.1| kettin protein [Bombyx mori];>gi|18700457|dbj|BAB85196.1| BMKETTIN [Bombyx mori];>gi|22474512|dbj|BAC10617.1| KETTIN [Bombyx mori];>BGIBMGA000622-PA pep:novel sequence:nscaf1690:904412:932611:+ gene:BGIBMGA000622 tran	>gi|168823429|ref|NP_001108348.1| kettin protein [Bombyx mori];>gi|18700457|dbj|BAB85196.1| BMKETTIN [Bombyx mori];>gi|22474512|dbj|BAC10617.1| KETTIN [Bombyx mori];>BGIBMGA000622-PA pep:novel sequence:nscaf1690:904412:932611:+ gene:BGIBMGA000622 tran	31	31	31	9.1	544.51	1.2856e-118	13218000	4525700	110710	659690	1745500	5356600	819880	1205700000	357670000	395400000	486290000	1664100000	1196000000
>BGIBMGA010042-PA pep:novel sequence:nscaf2983:109578:110426:+ gene:BGIBMGA010042 BGIBMGA010042-TA	>BGIBMGA010042-PA pep:novel sequence:nscaf2983:109578:110426:+ gene:BGIBMGA010042 BGIBMGA010042-TA	6	2	1	27.3	31.507	1.9023e-46	13221000	6764800	0	0	6456400	0	0	94708000	0	0	0	0	0
>gi|433338897|dbj|BAM73804.1| cytochrome P450 [Bombyx mori];>gi|433339035|dbj|BAM73873.1| cytochrome P450 [Bombyx mori];>gi|433338899|dbj|BAM73805.1| cytochrome P450 [Bombyx mori];>BGIBMGA001005-PA pep:novel sequence:nscaf1898:5868169:5876556:- gene:BG	>gi|433338897|dbj|BAM73804.1| cytochrome P450 [Bombyx mori];>gi|433339035|dbj|BAM73873.1| cytochrome P450 [Bombyx mori];>gi|433338899|dbj|BAM73805.1| cytochrome P450 [Bombyx mori];>BGIBMGA001005-PA pep:novel sequence:nscaf1898:5868169:5876556:- gene:BG	6	6	5	13.9	64.322	8.6066e-28	13228000	3258800	180360	3836500	3617600	2077600	256720	96153000	0	0	0	88573000	0
>gi|512938180|ref|XP_004933944.1| PREDICTED: D-beta-hydroxybutyrate dehydrogenase, mitochondrial-like, partial [Bombyx mori]	>gi|512938180|ref|XP_004933944.1| PREDICTED: D-beta-hydroxybutyrate dehydrogenase, mitochondrial-like, partial [Bombyx mori]	1	1	1	4.9	24.785	5.3947e-05	13235000	0	1257300	3204200	0	7831500	941880	0	0	0	0	0	59922000
>gi|512922485|ref|XP_004930129.1| PREDICTED: nicotinate phosphoribosyltransferase-like isoform X1 [Bombyx mori];>gi|512922489|ref|XP_004930130.1| PREDICTED: nicotinate phosphoribosyltransferase-like isoform X2 [Bombyx mori];>BGIBMGA003513-PA pep:novel s	>gi|512922485|ref|XP_004930129.1| PREDICTED: nicotinate phosphoribosyltransferase-like isoform X1 [Bombyx mori];>gi|512922489|ref|XP_004930130.1| PREDICTED: nicotinate phosphoribosyltransferase-like isoform X2 [Bombyx mori];>BGIBMGA003513-PA pep:novel s	6	6	6	12.3	66.94	9.779e-17	13239000	1269800	0	4077200	4699700	3192100	0	0	0	0	0	99272000	0
>gi|512937333|ref|XP_004933742.1| PREDICTED: GDP-L-fucose synthase-like [Bombyx mori];>BGIBMGA014492-PA pep:novel sequence:scaffold734:16345:22195:+ gene:BGIBMGA014492 BGIBMGA014492-TA;>gi|512912695|ref|XP_004927720.1| PREDICTED: probable G	>gi|512937333|ref|XP_004933742.1| PREDICTED: GDP-L-fucose synthase-like [Bombyx mori];>BGIBMGA014492-PA pep:novel sequence:scaffold734:16345:22195:+ gene:BGIBMGA014492 BGIBMGA014492-TA;>gi|512912695|ref|XP_004927720.1| PREDICTED: probable G	3	3	3	13.3	39.521	4.4363e-11	13279000	4802600	0	1295000	2305100	4876300	0	105230000	0	0	0	85603000	0
>BGIBMGA010943-PA pep:novel sequence:nscaf3008:783187:786914:+ gene:BGIBMGA010943 BGIBMGA010943-TA;>gi|114051594|ref|NP_001040168.1| ADP-ribosylation factor-like protein [Bombyx mori];>gi|87248265|gb|ABD36185.1| ADP-ribosylation factor-like	>BGIBMGA010943-PA pep:novel sequence:nscaf3008:783187:786914:+ gene:BGIBMGA010943 BGIBMGA010943-TA;>gi|114051594|ref|NP_001040168.1| ADP-ribosylation factor-like protein [Bombyx mori];>gi|87248265|gb|ABD36185.1| ADP-ribosylation factor-like	2	2	2	12.3	21.269	1.641e-05	13297000	9521100	0	0	0	3775600	0	123770000	0	0	0	0	0
>gi|512932844|ref|XP_004932644.1| PREDICTED: cytosolic purine 5'-nucleotidase-like isoform X1 [Bombyx mori];>gi|512932848|ref|XP_004932645.1| PREDICTED: cytosolic purine 5'-nucleotidase-like isoform X2 [Bombyx mori];>gi|512932852|ref|XP_004932646.1| PREDI	>gi|512932844|ref|XP_004932644.1| PREDICTED: cytosolic purine 5'-nucleotidase-like isoform X1 [Bombyx mori];>gi|512932848|ref|XP_004932645.1| PREDICTED: cytosolic purine 5'-nucleotidase-like isoform X2 [Bombyx mori];>gi|512932852|ref|XP_004932646.1| PREDI	7	7	7	13.2	72.636	1.1547e-15	13321000	8673000	0	0	0	3849100	799430	320900000	0	0	0	0	0
>gi|512937038|ref|XP_004933667.1| PREDICTED: calumenin-A-like [Bombyx mori];>BGIBMGA003930-PA pep:novel sequence:nscaf2763:37329:41838:+ gene:BGIBMGA003930 BGIBMGA003930-TA	>gi|512937038|ref|XP_004933667.1| PREDICTED: calumenin-A-like [Bombyx mori];>BGIBMGA003930-PA pep:novel sequence:nscaf2763:37329:41838:+ gene:BGIBMGA003930 BGIBMGA003930-TA	2	2	2	8.8	24.651	1.6373e-05	13324000	5152300	762580	0	0	5247800	2160900	0	0	0	0	61201000	0
>gi|114053327|ref|NP_001040342.1| mitochondrial ribosomal protein S21 [Bombyx mori];>gi|95102566|gb|ABF51221.1| mitochondrial ribosomal protein S21 [Bombyx mori];>BGIBMGA005841-PA pep:novel sequence:nscaf2839:309889:310521:- gene:BGIBMGA005841 transcr	>gi|114053327|ref|NP_001040342.1| mitochondrial ribosomal protein S21 [Bombyx mori];>gi|95102566|gb|ABF51221.1| mitochondrial ribosomal protein S21 [Bombyx mori];>BGIBMGA005841-PA pep:novel sequence:nscaf2839:309889:310521:- gene:BGIBMGA005841 transcr	2	2	2	24	11.668	3.7821e-07	13343000	0	0	0	7703500	3584200	2055500	0	0	0	0	0	65386000
>BGIBMGA011770-PA pep:novel sequence:nscaf3031:853850:856100:+ gene:BGIBMGA011770 BGIBMGA011770-TA;>gi|114051021|ref|NP_001040322.1| G protein pathway suppressor 1 [Bombyx mori];>gi|87248505|gb|ABD36305.1| G protein pathway suppressor 1 [Bo	>BGIBMGA011770-PA pep:novel sequence:nscaf3031:853850:856100:+ gene:BGIBMGA011770 BGIBMGA011770-TA;>gi|114051021|ref|NP_001040322.1| G protein pathway suppressor 1 [Bombyx mori];>gi|87248505|gb|ABD36305.1| G protein pathway suppressor 1 [Bo	3	3	3	10.6	54.208	1.3867e-18	13358000	2747300	0	2317000	3632200	4196700	465230	67987000	0	0	68880000	111490000	0
>gi|512911157|ref|XP_004927345.1| PREDICTED: metal transporter CNNM2-like [Bombyx mori];>BGIBMGA009563-PA pep:novel sequence:nscaf2959:291747:306567:+ gene:BGIBMGA009563 BGIBMGA009563-TA;>gi|512908562|ref|XP_004926712.1| PREDICTED: metal tr	>gi|512911157|ref|XP_004927345.1| PREDICTED: metal transporter CNNM2-like [Bombyx mori];>BGIBMGA009563-PA pep:novel sequence:nscaf2959:291747:306567:+ gene:BGIBMGA009563 BGIBMGA009563-TA	5	5	5	6.6	100.51	3.966e-17	13414000	4969100	246810	1967500	3613000	2163800	453520	0	0	0	124760000	0	0
>gi|112983501|ref|NP_001036885.1| alpha-tubulin [Bombyx mori];>gi|19773422|dbj|BAB86850.1| alpha-tubulin [Bombyx mori];>BGIBMGA002542-PA pep:novel sequence:nscaf2511:5523177:5531953:+ gene:BGIBMGA002542 BGIBMGA002542-TA	>gi|112983501|ref|NP_001036885.1| alpha-tubulin [Bombyx mori];>gi|19773422|dbj|BAB86850.1| alpha-tubulin [Bombyx mori];>BGIBMGA002542-PA pep:novel sequence:nscaf2511:5523177:5531953:+ gene:BGIBMGA002542 BGIBMGA002542-TA	19	2	1	44.7	50.079	0	13510000	970800	529350	7833400	1084400	2436300	656080	0	0	0	0	54457000	0
>gi|512897389|ref|XP_004924140.1| PREDICTED: 4-hydroxyphenylpyruvate dioxygenase-like [Bombyx mori]	>gi|512897389|ref|XP_004924140.1| PREDICTED: 4-hydroxyphenylpyruvate dioxygenase-like [Bombyx mori]	2	2	2	7	43.587	3.9349e-09	13514000	2989500	381520	516400	8146000	881070	599520	0	0	0	116180000	0	0
>BGIBMGA001320-PA pep:novel sequence:nscaf1962:223924:228029:+ gene:BGIBMGA001320 BGIBMGA001320-TA;>gi|512910309|ref|XP_004927140.1| PREDICTED: trypsin, alkaline C-like [Bombyx mori]	>BGIBMGA001320-PA pep:novel sequence:nscaf1962:223924:228029:+ gene:BGIBMGA001320 BGIBMGA001320-TA;>gi|512910309|ref|XP_004927140.1| PREDICTED: trypsin, alkaline C-like [Bombyx mori]	1	1	1	5.2	29.128	3.3994e-05	13557000	0	1524900	0	0	8835700	3196500	0	0	0	0	0	188830000
>BGIBMGA000300-PA pep:novel sequence:nscaf1681:1855128:1857856:- gene:BGIBMGA000300 BGIBMGA000300-TA;>gi|110174985|gb|ABG54285.1| eIF2B-gamma protein [Bombyx mori];>gi|112983294|ref|NP_001037654.1| eIF2B-gamma protein [Bombyx mori]	>BGIBMGA000300-PA pep:novel sequence:nscaf1681:1855128:1857856:- gene:BGIBMGA000300 BGIBMGA000300-TA;>gi|110174985|gb|ABG54285.1| eIF2B-gamma protein [Bombyx mori];>gi|112983294|ref|NP_001037654.1| eIF2B-gamma protein [Bombyx mori]	2	2	2	5.5	51.052	1.0221e-07	13585000	4434100	233680	0	4613900	3562400	741060	135420000	0	0	120280000	116050000	99517000
>gi|512929175|ref|XP_004931759.1| PREDICTED: ADP-ribosylation factor 2-like [Bombyx mori];>BGIBMGA008894-PA pep:novel sequence:nscaf2930:3261591:3262761:- gene:BGIBMGA008894 BGIBMGA008894-TA	>gi|512929175|ref|XP_004931759.1| PREDICTED: ADP-ribosylation factor 2-like [Bombyx mori];>BGIBMGA008894-PA pep:novel sequence:nscaf2930:3261591:3262761:- gene:BGIBMGA008894 BGIBMGA008894-TA	6	1	1	42.2	20.393	4.893e-26	13594000	0	0	0	6226000	7368400	0	0	0	0	0	71610000	0
>gi|114053193|ref|NP_001040294.1| protease inhibitor 1 precursor [Bombyx mori];>gi|87248661|gb|ABD36383.1| protease inhibitor 1 [Bombyx mori]	>gi|114053193|ref|NP_001040294.1| protease inhibitor 1 precursor [Bombyx mori];>gi|87248661|gb|ABD36383.1| protease inhibitor 1 [Bombyx mori]	1	1	1	10.1	16.261	1.3444e-05	13631000	0	0	0	13631000	0	0	0	0	0	81860000	0	0
>BGIBMGA007514-PA pep:novel sequence:nscaf2887:1089115:1091938:- gene:BGIBMGA007514 BGIBMGA007514-TA;>gi|512899499|ref|XP_004924660.1| PREDICTED: methionine-R-sulfoxide reductase B1-like isoform X1 [Bombyx mori];>gi|512899503|ref|XP_0049246	>BGIBMGA007514-PA pep:novel sequence:nscaf2887:1089115:1091938:- gene:BGIBMGA007514 BGIBMGA007514-TA;>gi|512899499|ref|XP_004924660.1| PREDICTED: methionine-R-sulfoxide reductase B1-like isoform X1 [Bombyx mori];>gi|512899503|ref|XP_0049246	2	2	2	19.4	20.221	5.4223e-06	13641000	0	0	0	11065000	2575900	0	0	0	0	91363000	0	0
>gi|512892851|ref|XP_004923034.1| PREDICTED: uncharacterized protein LOC101735451 [Bombyx mori];>BGIBMGA003325-PA pep:novel sequence:nscaf2655:2434726:2439405:- gene:BGIBMGA003325 BGIBMGA003325-TA	>gi|512892851|ref|XP_004923034.1| PREDICTED: uncharacterized protein LOC101735451 [Bombyx mori];>BGIBMGA003325-PA pep:novel sequence:nscaf2655:2434726:2439405:- gene:BGIBMGA003325 BGIBMGA003325-TA	3	3	3	16.4	24.714	7.0337e-06	13644000	890770	0	9233900	3519200	0	0	0	0	172090000	0	0	0
>BGIBMGA011493-PA pep:novel sequence:nscaf3027:621125:625380:- gene:BGIBMGA011493 BGIBMGA011493-TA;>gi|512932797|ref|XP_004932633.1| PREDICTED: protein farnesyltransferase/geranylgeranyltransferase type-1 subunit alpha [Bombyx mori];>gi|588	>BGIBMGA011493-PA pep:novel sequence:nscaf3027:621125:625380:- gene:BGIBMGA011493 BGIBMGA011493-TA;>gi|512932797|ref|XP_004932633.1| PREDICTED: protein farnesyltransferase/geranylgeranyltransferase type-1 subunit alpha [Bombyx mori];>gi|588	4	4	4	15.3	39.55	6.3674e-16	13649000	0	0	1135600	1801100	10712000	0	0	0	0	0	249860000	0
>BGIBMGA012954-PA pep:novel sequence:nscaf3058:2307396:2309358:+ gene:BGIBMGA012954 BGIBMGA012954-TA;>gi|512917359|ref|XP_004928867.1| PREDICTED: 28S ribosomal protein S15, mitochondrial-like [Bombyx mori]	>BGIBMGA012954-PA pep:novel sequence:nscaf3058:2307396:2309358:+ gene:BGIBMGA012954 BGIBMGA012954-TA;>gi|512917359|ref|XP_004928867.1| PREDICTED: 28S ribosomal protein S15, mitochondrial-like [Bombyx mori]	4	4	4	17.6	32.276	1.1654e-10	13661000	5990600	0	2185400	1410800	3597400	476400	107830000	0	0	0	0	0
>gi|512895397|ref|XP_004923662.1| PREDICTED: 6-phosphofructo-2-kinase/fructose-2,6-bisphosphatase-like isoform X1 [Bombyx mori];>gi|512895401|ref|XP_004923663.1| PREDICTED: 6-phosphofructo-2-kinase/fructose-2,6-bisphosphatase-like isoform X2 [Bombyx mori]	>gi|512895397|ref|XP_004923662.1| PREDICTED: 6-phosphofructo-2-kinase/fructose-2,6-bisphosphatase-like isoform X1 [Bombyx mori];>gi|512895401|ref|XP_004923663.1| PREDICTED: 6-phosphofructo-2-kinase/fructose-2,6-bisphosphatase-like isoform X2 [Bombyx mori]	7	7	7	15.6	55.525	4.0415e-15	13718000	1765800	162700	6042000	3208700	2539000	0	0	0	0	0	86363000	0
>gi|512928527|ref|XP_004931600.1| PREDICTED: protein arginine N-methyltransferase 7-like [Bombyx mori];>BGIBMGA011862-PA pep:novel sequence:nscaf3031:4601278:4607612:+ gene:BGIBMGA011862 BGIBMGA011862-TA	>gi|512928527|ref|XP_004931600.1| PREDICTED: protein arginine N-methyltransferase 7-like [Bombyx mori];>BGIBMGA011862-PA pep:novel sequence:nscaf3031:4601278:4607612:+ gene:BGIBMGA011862 BGIBMGA011862-TA	8	8	8	12.8	81.286	3.081e-19	13778000	4601900	0	412560	3851400	3931800	980340	132450000	0	0	145610000	142360000	194580000
>gi|512905065|ref|XP_004925852.1| PREDICTED: signal transducing adapter molecule 1-like, partial [Bombyx mori];>BGIBMGA003753-PA pep:novel sequence:nscaf2681:1552193:1556259:- gene:BGIBMGA003753 BGIBMGA003753-TA	>gi|512905065|ref|XP_004925852.1| PREDICTED: signal transducing adapter molecule 1-like, partial [Bombyx mori];>BGIBMGA003753-PA pep:novel sequence:nscaf2681:1552193:1556259:- gene:BGIBMGA003753 BGIBMGA003753-TA	2	2	2	9.7	37.722	1.206e-06	13878000	2224900	0	5212500	4369800	1783200	288130	0	0	0	0	0	23568000
>BGIBMGA003785-PA pep:novel sequence:nscaf2681:259263:262208:+ gene:BGIBMGA003785 BGIBMGA003785-TA;>gi|512904943|ref|XP_004925822.1| PREDICTED: mitochondrial fission 1 protein-like [Bombyx mori]	>BGIBMGA003785-PA pep:novel sequence:nscaf2681:259263:262208:+ gene:BGIBMGA003785 BGIBMGA003785-TA;>gi|512904943|ref|XP_004925822.1| PREDICTED: mitochondrial fission 1 protein-like [Bombyx mori]	2	2	2	22.1	16.856	2.3679e-20	13885000	1097700	0	1980400	5953800	4852800	0	0	0	0	44692000	0	0
>BGIBMGA006574-PA pep:novel sequence:nscaf2855:5588395:5589816:- gene:BGIBMGA006574 BGIBMGA006574-TA;>gi|393010389|gb|AFN02501.1| heat shock protein 70-14 [Bombyx mori];>gi|525343081|ref|NP_001266317.1| heat shock 70 kDa protein 14-like [Bo	>BGIBMGA006574-PA pep:novel sequence:nscaf2855:5588395:5589816:- gene:BGIBMGA006574 BGIBMGA006574-TA;>gi|393010389|gb|AFN02501.1| heat shock protein 70-14 [Bombyx mori];>gi|525343081|ref|NP_001266317.1| heat shock 70 kDa protein 14-like [Bo	3	3	3	7	51.987	2.2317e-07	13979000	4714300	0	3244700	3622900	1265800	1131200	0	0	0	0	0	123370000
>gi|148298671|ref|NP_001091763.1| signal peptidase complex subunit 3 [Bombyx mori];>gi|95102772|gb|ABF51327.1| signal peptidase complex subunit 3 [Bombyx mori];>BGIBMGA001136-PA pep:novel sequence:nscaf1898:5437941:5439083:+ gene:BGIBMGA001136 transcr	>gi|148298671|ref|NP_001091763.1| signal peptidase complex subunit 3 [Bombyx mori];>gi|95102772|gb|ABF51327.1| signal peptidase complex subunit 3 [Bombyx mori];>BGIBMGA001136-PA pep:novel sequence:nscaf1898:5437941:5439083:+ gene:BGIBMGA001136 transcr	2	2	2	11.7	20.42	0.00026224	14056000	0	7877000	0	6179500	0	0	0	0	0	46386000	0	0
>BGIBMGA009420-PA pep:novel sequence:nscaf2951:805597:820589:+ gene:BGIBMGA009420 BGIBMGA009420-TA;>gi|512902642|ref|XP_004925425.1| PREDICTED: electron transfer flavoprotein-ubiquinone oxidoreductase, mitochondrial-like [Bombyx mori]	>BGIBMGA009420-PA pep:novel sequence:nscaf2951:805597:820589:+ gene:BGIBMGA009420 BGIBMGA009420-TA;>gi|512902642|ref|XP_004925425.1| PREDICTED: electron transfer flavoprotein-ubiquinone oxidoreductase, mitochondrial-like [Bombyx mori]	4	4	4	8.1	66.113	5.5507e-17	14082000	2170200	293840	0	6990200	2512500	2115000	92214000	0	0	176510000	98378000	372770000
>gi|512901413|ref|XP_004925129.1| PREDICTED: LOW QUALITY PROTEIN: translocon-associated protein subunit delta-like [Bombyx mori];>BGIBMGA012203-PA pep:novel sequence:nscaf3035:1507956:1509613:+ gene:BGIBMGA012203 BGIBMGA012203-TA	>gi|512901413|ref|XP_004925129.1| PREDICTED: LOW QUALITY PROTEIN: translocon-associated protein subunit delta-like [Bombyx mori];>BGIBMGA012203-PA pep:novel sequence:nscaf3035:1507956:1509613:+ gene:BGIBMGA012203 BGIBMGA012203-TA	1	1	1	11.4	18.281	0.00098322	14110000	0	0	0	9298700	4811400	0	0	0	0	41881000	0	0
>BGIBMGA001333-PA pep:novel sequence:nscaf1986:481:3756:- gene:BGIBMGA001333 BGIBMGA001333-TA;>gi|112983800|ref|NP_001037382.1| uricase [Bombyx mori];>gi|76156035|gb|ABA39861.1| uricase [Bombyx mori]	>BGIBMGA001333-PA pep:novel sequence:nscaf1986:481:3756:- gene:BGIBMGA001333 BGIBMGA001333-TA;>gi|112983800|ref|NP_001037382.1| uricase [Bombyx mori];>gi|76156035|gb|ABA39861.1| uricase [Bombyx mori]	2	2	2	6.2	38.173	3.6555e-05	14149000	2220100	0	2907900	9020700	0	0	0	0	0	182830000	0	0
>gi|512887894|ref|XP_004921997.1| PREDICTED: acylamino-acid-releasing enzyme-like isoform X1 [Bombyx mori];>gi|512887899|ref|XP_004921998.1| PREDICTED: acylamino-acid-releasing enzyme-like isoform X2 [Bombyx mori];>BGIBMGA005667-PA pep:novel sequence:ns	>gi|512887894|ref|XP_004921997.1| PREDICTED: acylamino-acid-releasing enzyme-like isoform X1 [Bombyx mori];>gi|512887899|ref|XP_004921998.1| PREDICTED: acylamino-acid-releasing enzyme-like isoform X2 [Bombyx mori];>BGIBMGA005667-PA pep:novel sequence:ns	6	6	6	8.9	79.511	7.7747e-18	14167000	0	406850	5768300	3696200	2841000	1455000	0	0	268750000	0	0	0
>gi|512917250|ref|XP_004928842.1| PREDICTED: ubiquitin fusion degradation protein 1 homolog [Bombyx mori];>BGIBMGA012903-PA pep:novel sequence:nscaf3058:616435:620483:- gene:BGIBMGA012903 BGIBMGA012903-TA	>gi|512917250|ref|XP_004928842.1| PREDICTED: ubiquitin fusion degradation protein 1 homolog [Bombyx mori];>BGIBMGA012903-PA pep:novel sequence:nscaf3058:616435:620483:- gene:BGIBMGA012903 BGIBMGA012903-TA	4	4	4	16.5	34.898	5.7027e-11	14173000	4066900	217340	694110	6184300	3010900	0	0	0	0	0	49744000	0
>gi|512886752|ref|XP_004921811.1| PREDICTED: LOW QUALITY PROTEIN: papilin-like [Bombyx mori];>BGIBMGA005129-PA pep:novel sequence:nscaf2823:1825365:1858352:+ gene:BGIBMGA005129 BGIBMGA005129-TA;>BGIBMGA005130-PA pep:novel sequence:nscaf28	>gi|512886752|ref|XP_004921811.1| PREDICTED: LOW QUALITY PROTEIN: papilin-like [Bombyx mori];>BGIBMGA005129-PA pep:novel sequence:nscaf2823:1825365:1858352:+ gene:BGIBMGA005129 BGIBMGA005129-TA	22	22	22	9.8	339.38	3.568e-91	14182000	3526900	325310	2433000	4526100	2888800	481870	371450000	433730000	502910000	386420000	332720000	433120000
>BGIBMGA000897-PA pep:novel sequence:nscaf1898:11042417:11047587:- gene:BGIBMGA000897 BGIBMGA000897-TA;>gi|512913550|ref|XP_004927924.1| PREDICTED: NADH dehydrogenase [ubiquinone] 1 alpha subcomplex subunit 9, mitochondrial-like [Bombyx mor	>BGIBMGA000897-PA pep:novel sequence:nscaf1898:11042417:11047587:- gene:BGIBMGA000897 BGIBMGA000897-TA;>gi|512913550|ref|XP_004927924.1| PREDICTED: NADH dehydrogenase [ubiquinone] 1 alpha subcomplex subunit 9, mitochondrial-like [Bombyx mor	4	4	4	11.8	45.102	3.3759e-12	14222000	3468200	0	0	3700100	7053900	0	93643000	0	0	0	0	0
>BGIBMGA011268-PA pep:novel sequence:nscaf3026:2236645:2241512:- gene:BGIBMGA011268 BGIBMGA011268-TA;>gi|114052330|ref|NP_001040239.1| coproporphirynogen oxidase [Bombyx mori];>gi|87248475|gb|ABD36290.1| coproporphirynogen oxidase [Bombyx m	>BGIBMGA011268-PA pep:novel sequence:nscaf3026:2236645:2241512:- gene:BGIBMGA011268 BGIBMGA011268-TA;>gi|114052330|ref|NP_001040239.1| coproporphirynogen oxidase [Bombyx mori];>gi|87248475|gb|ABD36290.1| coproporphirynogen oxidase [Bombyx m	4	4	4	12.2	46.855	3.257e-14	14271000	3455000	0	1210100	9605600	0	0	115840000	0	0	150790000	0	0
>gi|512887961|ref|XP_004922009.1| PREDICTED: uncharacterized protein R102.4-like [Bombyx mori];>BGIBMGA005681-PA pep:novel sequence:nscaf2829:3863209:3870608:+ gene:BGIBMGA005681 BGIBMGA005681-TA	>gi|512887961|ref|XP_004922009.1| PREDICTED: uncharacterized protein R102.4-like [Bombyx mori];>BGIBMGA005681-PA pep:novel sequence:nscaf2829:3863209:3870608:+ gene:BGIBMGA005681 BGIBMGA005681-TA	3	3	3	9.6	40.568	2.0815e-10	14285000	6092800	0	0	2793700	5398100	0	145830000	0	0	79520000	123990000	0
>BGIBMGA007702-PA pep:novel sequence:nscaf2888:3964836:3965276:- gene:BGIBMGA007702 BGIBMGA007702-TA;>gi|112984062|ref|NP_001036824.1| multiprotein bridging factor 1 [Bombyx mori];>gi|2285788|dbj|BAA21658.1| Multiprotein bridging factor 1 [	>BGIBMGA007702-PA pep:novel sequence:nscaf2888:3964836:3965276:- gene:BGIBMGA007702 BGIBMGA007702-TA;>gi|112984062|ref|NP_001036824.1| multiprotein bridging factor 1 [Bombyx mori];>gi|2285788|dbj|BAA21658.1| Multiprotein bridging factor 1 [	2	2	2	17.1	16.171	9.7282e-08	14289000	0	0	0	14289000	0	0	0	0	0	117990000	0	0
>gi|512921120|ref|XP_004929803.1| PREDICTED: syntaxin-7-like [Bombyx mori];>BGIBMGA000617-PA pep:novel sequence:nscaf1690:613741:618093:+ gene:BGIBMGA000617 BGIBMGA000617-TA	>gi|512921120|ref|XP_004929803.1| PREDICTED: syntaxin-7-like [Bombyx mori];>BGIBMGA000617-PA pep:novel sequence:nscaf1690:613741:618093:+ gene:BGIBMGA000617 BGIBMGA000617-TA	2	2	2	9.5	29.884	7.4215e-06	14298000	3956100	0	4749500	5592700	0	0	0	0	94837000	0	0	0
>BGIBMGA000236-PA pep:novel sequence:nscaf1681:4709462:4719575:- gene:BGIBMGA000236 BGIBMGA000236-TA;>gi|208609173|dbj|BAG72196.1| isovaleryl coenzyme A dehydrogenase [Bombyx mori];>gi|209172195|dbj|BAG74561.1| isovaleryl Coenzyme A dehydro	>BGIBMGA000236-PA pep:novel sequence:nscaf1681:4709462:4719575:- gene:BGIBMGA000236 BGIBMGA000236-TA;>gi|208609173|dbj|BAG72196.1| isovaleryl coenzyme A dehydrogenase [Bombyx mori];>gi|209172195|dbj|BAG74561.1| isovaleryl Coenzyme A dehydro	3	3	3	8.4	45.726	6.7071e-07	14362000	6232400	574620	2074800	0	4023800	1456200	155810000	0	0	0	0	0
>gi|147883246|gb|ABQ51917.1| MLE protein [Bombyx mori];>gi|153792023|ref|NP_001093309.1| MLE protein [Bombyx mori];>BGIBMGA010840-PA pep:novel sequence:nscaf3003:4234873:4259518:+ gene:BGIBMGA010840 BGIBMGA010840-TA	>gi|147883246|gb|ABQ51917.1| MLE protein [Bombyx mori];>gi|153792023|ref|NP_001093309.1| MLE protein [Bombyx mori];>BGIBMGA010840-PA pep:novel sequence:nscaf3003:4234873:4259518:+ gene:BGIBMGA010840 BGIBMGA010840-TA	12	12	12	12.1	144.66	9.6757e-68	14408000	1555200	180970	1453400	4046800	6172200	999470	0	0	0	0	416130000	416560000
>gi|512890119|ref|XP_004922459.1| PREDICTED: tumor susceptibility gene 101 protein-like [Bombyx mori];>BGIBMGA004136-PA pep:novel sequence:nscaf2767:3689585:3690499:+ gene:BGIBMGA004136 BGIBMGA004136-TA;>gi|411100664|gb|AFW03817.1| Vps23 [B	>gi|512890119|ref|XP_004922459.1| PREDICTED: tumor susceptibility gene 101 protein-like [Bombyx mori]	3	3	3	8.5	44.912	4.841e-12	14485000	3080200	0	562420	1308700	9533300	0	86789000	0	0	0	123080000	0
>BGIBMGA008066-PA pep:novel sequence:nscaf2889:1276792:1290290:+ gene:BGIBMGA008066 BGIBMGA008066-TA;>gi|389568600|gb|AFK85024.1| aminopeptidase N-8 [Bombyx mori];>gi|525343809|ref|NP_001266372.1| aminopeptidase N-like precursor [Bombyx mor	>BGIBMGA008066-PA pep:novel sequence:nscaf2889:1276792:1290290:+ gene:BGIBMGA008066 BGIBMGA008066-TA;>gi|389568600|gb|AFK85024.1| aminopeptidase N-8 [Bombyx mori];>gi|525343809|ref|NP_001266372.1| aminopeptidase N-like precursor [Bombyx mor	9	9	9	9.9	120.31	3.5151e-24	14490000	4118900	120910	2475600	6331100	787200	656110	200540000	0	269850000	274310000	0	179340000
>gi|512901857|ref|XP_004925235.1| PREDICTED: sphingomyelin phosphodiesterase-like [Bombyx mori];>BGIBMGA012548-PA pep:novel sequence:nscaf3048:183028:191921:- gene:BGIBMGA012548 BGIBMGA012548-TA	>gi|512901857|ref|XP_004925235.1| PREDICTED: sphingomyelin phosphodiesterase-like [Bombyx mori];>BGIBMGA012548-PA pep:novel sequence:nscaf3048:183028:191921:- gene:BGIBMGA012548 BGIBMGA012548-TA	7	7	7	12.3	85.158	2.6818e-42	14493000	1770000	0	3230400	3373700	5420700	698040	136010000	0	145050000	122420000	262310000	0
>gi|512934601|ref|XP_004933071.1| PREDICTED: phosphoacetylglucosamine mutase-like [Bombyx mori];>BGIBMGA010846-PA pep:novel sequence:nscaf3003:4674983:4683692:+ gene:BGIBMGA010846 BGIBMGA010846-TA;>BGIBMGA010847-PA pep:novel sequence:nsca	>gi|512934601|ref|XP_004933071.1| PREDICTED: phosphoacetylglucosamine mutase-like [Bombyx mori];>BGIBMGA010846-PA pep:novel sequence:nscaf3003:4674983:4683692:+ gene:BGIBMGA010846 BGIBMGA010846-TA	6	6	6	15.5	59.858	6.4255e-21	14504000	4405900	0	1906700	5271200	2527700	392920	0	0	119430000	107900000	0	0
>BGIBMGA001536-PA pep:novel sequence:nscaf2136:4125846:4127003:+ gene:BGIBMGA001536 BGIBMGA001536-TA;>gi|512920536|ref|XP_004929656.1| PREDICTED: beta-ureidopropionase-like [Bombyx mori]	>BGIBMGA001536-PA pep:novel sequence:nscaf2136:4125846:4127003:+ gene:BGIBMGA001536 BGIBMGA001536-TA;>gi|512920536|ref|XP_004929656.1| PREDICTED: beta-ureidopropionase-like [Bombyx mori]	2	2	2	8.3	43.103	8.433e-53	14511000	0	0	1922400	4976000	7430100	182960	0	0	0	77318000	152760000	0
>BGIBMGA013717-PA pep:novel sequence:nscaf3093:372240:382285:+ gene:BGIBMGA013717 BGIBMGA013717-TA;>gi|284027822|gb|ADB66735.1| coatomer protein complex subunit beta [Bombyx mori];>gi|289629218|ref|NP_001166193.1| coatomer protein complex s	>BGIBMGA013717-PA pep:novel sequence:nscaf3093:372240:382285:+ gene:BGIBMGA013717 BGIBMGA013717-TA	6	6	6	8.4	100.64	1.5717e-14	14521000	1230000	125470	1660300	4760500	6659200	85317	123380000	0	99503000	188470000	303380000	0
>gi|512906281|ref|XP_004926157.1| PREDICTED: dynein light chain roadblock-type 2 isoform X1 [Bombyx mori];>gi|512906285|ref|XP_004926158.1| PREDICTED: dynein light chain roadblock-type 2 isoform X2 [Bombyx mori]	>gi|512906281|ref|XP_004926157.1| PREDICTED: dynein light chain roadblock-type 2 isoform X1 [Bombyx mori];>gi|512906285|ref|XP_004926158.1| PREDICTED: dynein light chain roadblock-type 2 isoform X2 [Bombyx mori]	1	1	1	10.3	10.897	0.0024147	14524000	0	0	14524000	0	0	0	0	0	116010000	0	0	0
>BGIBMGA004993-PA pep:novel sequence:nscaf2822:1466261:1484109:+ gene:BGIBMGA004993 BGIBMGA004993-TA;>gi|111608119|gb|ABH10803.1| putative signal recognition particle 54 kDa protein [Bombyx mori];>gi|148298873|ref|NP_001091776.1| putative s	>BGIBMGA004993-PA pep:novel sequence:nscaf2822:1466261:1484109:+ gene:BGIBMGA004993 BGIBMGA004993-TA;>gi|111608119|gb|ABH10803.1| putative signal recognition particle 54 kDa protein [Bombyx mori];>gi|148298873|ref|NP_001091776.1| putative s	6	6	6	8.5	78.889	3.2753e-12	14566000	2951500	196360	1036100	4344700	5388300	649170	0	0	0	205900000	231680000	134820000
>gi|512913652|ref|XP_004927948.1| PREDICTED: eukaryotic translation initiation factor 5B-like isoform X1 [Bombyx mori];>gi|512913656|ref|XP_004927949.1| PREDICTED: eukaryotic translation initiation factor 5B-like isoform X2 [Bombyx mori];>BGIBMGA001265-PA	>gi|512913652|ref|XP_004927948.1| PREDICTED: eukaryotic translation initiation factor 5B-like isoform X1 [Bombyx mori];>gi|512913656|ref|XP_004927949.1| PREDICTED: eukaryotic translation initiation factor 5B-like isoform X2 [Bombyx mori];>BGIBMGA001265-PA	9	9	9	7.9	132.7	3.7153e-26	14581000	3516300	0	5207000	3233000	2011800	612650	0	0	0	168480000	111970000	0
>gi|512919907|ref|XP_004929499.1| PREDICTED: protein sly1 homolog [Bombyx mori];>BGIBMGA010381-PA pep:novel sequence:nscaf2993:6804490:6815251:- gene:BGIBMGA010381 BGIBMGA010381-TA	>gi|512919907|ref|XP_004929499.1| PREDICTED: protein sly1 homolog [Bombyx mori];>BGIBMGA010381-PA pep:novel sequence:nscaf2993:6804490:6815251:- gene:BGIBMGA010381 BGIBMGA010381-TA	3	3	3	7.3	70.609	7.5772e-12	14620000	4120300	0	2155800	5992400	1797700	553920	164810000	0	0	0	0	0
>gi|512888046|ref|XP_004922022.1| PREDICTED: myrosinase 1-like [Bombyx mori];>BGIBMGA005602-PA pep:novel sequence:nscaf2829:96378:101313:+ gene:BGIBMGA005602 BGIBMGA005602-TA	>gi|512888046|ref|XP_004922022.1| PREDICTED: myrosinase 1-like [Bombyx mori];>BGIBMGA005602-PA pep:novel sequence:nscaf2829:96378:101313:+ gene:BGIBMGA005602 BGIBMGA005602-TA	3	2	2	7.7	57.512	2.1048e-14	14647000	4399900	0	1061600	3553200	5632200	0	0	0	0	74683000	0	0
>gi|512937297|ref|XP_004933733.1| PREDICTED: cytosolic 10-formyltetrahydrofolate dehydrogenase-like, partial [Bombyx mori];>BGIBMGA014201-PA pep:novel sequence:nscaf556:5631:13835:+ gene:BGIBMGA014201 BGIBMGA014201-TA	>gi|512937297|ref|XP_004933733.1| PREDICTED: cytosolic 10-formyltetrahydrofolate dehydrogenase-like, partial [Bombyx mori];>BGIBMGA014201-PA pep:novel sequence:nscaf556:5631:13835:+ gene:BGIBMGA014201 BGIBMGA014201-TA	8	8	8	12.1	87.205	7.4699e-20	14678000	538940	0	1805300	4571700	7419800	342510	0	0	175680000	152570000	393470000	125220000
>BGIBMGA014513-PA pep:novel sequence:scaffold756:9666:10472:- gene:BGIBMGA014513 BGIBMGA014513-TA;>gi|512937357|ref|XP_004933748.1| PREDICTED: uncharacterized protein LOC101737931 [Bombyx mori]	>BGIBMGA014513-PA pep:novel sequence:scaffold756:9666:10472:- gene:BGIBMGA014513 BGIBMGA014513-TA;>gi|512937357|ref|XP_004933748.1| PREDICTED: uncharacterized protein LOC101737931 [Bombyx mori]	6	3	2	29.5	30.001	1.6349e-40	14699000	2560700	0	4609300	7529500	0	0	0	0	85901000	0	0	0
>BGIBMGA011604-PA pep:novel sequence:nscaf3031:6077294:6082437:- gene:BGIBMGA011604 BGIBMGA011604-TA;>gi|512928574|ref|XP_004931611.1| PREDICTED: zinc finger CCCH domain-containing protein 15 homolog isoform X1 [Bombyx mori];>gi|512928578|r	>BGIBMGA011604-PA pep:novel sequence:nscaf3031:6077294:6082437:- gene:BGIBMGA011604 BGIBMGA011604-TA;>gi|512928574|ref|XP_004931611.1| PREDICTED: zinc finger CCCH domain-containing protein 15 homolog isoform X1 [Bombyx mori];>gi|512928578|r	3	3	3	9.8	44.348	4.0936e-10	14707000	4315000	0	0	5871100	4521200	0	105670000	0	0	104280000	91724000	0
>gi|512924748|ref|XP_004930671.1| PREDICTED: pyrroline-5-carboxylate reductase-like [Bombyx mori];>BGIBMGA006364-PA pep:novel sequence:nscaf2853:5176713:5178773:- gene:BGIBMGA006364 BGIBMGA006364-TA	>gi|512924748|ref|XP_004930671.1| PREDICTED: pyrroline-5-carboxylate reductase-like [Bombyx mori];>BGIBMGA006364-PA pep:novel sequence:nscaf2853:5176713:5178773:- gene:BGIBMGA006364 BGIBMGA006364-TA	2	2	2	7.8	37.744	6.4592e-14	14736000	4446100	0	0	0	9866100	424030	0	0	0	0	0	34684000
>BGIBMGA009805-PA pep:novel sequence:nscaf2964:4493770:4502853:+ gene:BGIBMGA009805 BGIBMGA009805-TA;>gi|512935663|ref|XP_004933329.1| PREDICTED: actin-like protein 6A-like [Bombyx mori]	>BGIBMGA009805-PA pep:novel sequence:nscaf2964:4493770:4502853:+ gene:BGIBMGA009805 BGIBMGA009805-TA;>gi|512935663|ref|XP_004933329.1| PREDICTED: actin-like protein 6A-like [Bombyx mori]	3	3	3	7.7	46.474	3.0306e-08	14799000	4523000	0	1209400	6184800	2064500	816840	112160000	0	0	112640000	0	71392000
>BGIBMGA014403-PA pep:novel sequence:scaffold606:98842:103042:- gene:BGIBMGA014403 BGIBMGA014403-TA;>gi|512912049|ref|XP_004927561.1| PREDICTED: V-type proton ATPase subunit S1-like [Bombyx mori]	>BGIBMGA014403-PA pep:novel sequence:scaffold606:98842:103042:- gene:BGIBMGA014403 BGIBMGA014403-TA;>gi|512912049|ref|XP_004927561.1| PREDICTED: V-type proton ATPase subunit S1-like [Bombyx mori]	2	2	2	3.7	44.701	0.0005547	14877000	3594200	0	0	5377000	4364100	1541500	0	0	0	0	0	112080000
>gi|512901024|ref|XP_004925034.1| PREDICTED: glutamate decarboxylase-like [Bombyx mori];>BGIBMGA003218-PA pep:novel sequence:nscaf2623:1469083:1470643:- gene:BGIBMGA003218 BGIBMGA003218-TA;>BGIBMGA003219-PA pep:novel sequence:nscaf2623:14	>gi|512901024|ref|XP_004925034.1| PREDICTED: glutamate decarboxylase-like [Bombyx mori];>BGIBMGA003218-PA pep:novel sequence:nscaf2623:1469083:1470643:- gene:BGIBMGA003218 BGIBMGA003218-TA	4	4	4	8.7	56.853	8.3019e-12	14996000	5140100	0	2467500	3749600	3553000	86027	109090000	0	126810000	0	0	0
>gi|512924002|ref|XP_004930491.1| PREDICTED: peroxisomal acyl-coenzyme A oxidase 3-like [Bombyx mori];>BGIBMGA006689-PA pep:novel sequence:nscaf2855:2138711:2161674:+ gene:BGIBMGA006689 BGIBMGA006689-TA	>gi|512924002|ref|XP_004930491.1| PREDICTED: peroxisomal acyl-coenzyme A oxidase 3-like [Bombyx mori];>BGIBMGA006689-PA pep:novel sequence:nscaf2855:2138711:2161674:+ gene:BGIBMGA006689 BGIBMGA006689-TA	2	2	2	4	74.043	3.4141e-05	15077000	1547200	0	0	12615000	915410	0	63434000	0	0	0	0	0
>BGIBMGA010229-PA pep:novel sequence:nscaf2986:2715652:2716443:+ gene:BGIBMGA010229 BGIBMGA010229-TA;>gi|512927404|ref|XP_004931326.1| PREDICTED: uncharacterized protein C31H12.03c-like [Bombyx mori]	>BGIBMGA010229-PA pep:novel sequence:nscaf2986:2715652:2716443:+ gene:BGIBMGA010229 BGIBMGA010229-TA;>gi|512927404|ref|XP_004931326.1| PREDICTED: uncharacterized protein C31H12.03c-like [Bombyx mori]	1	1	1	3.8	29.54	5.0455e-15	15170000	3176800	0	5370300	4171500	2451100	0	0	0	100080000	0	0	0
>BGIBMGA007259-PA pep:novel sequence:nscaf2876:1390499:1392269:- gene:BGIBMGA007259 BGIBMGA007259-TA;>gi|114051844|ref|NP_001040432.1| L-xylulose reductase [Bombyx mori];>gi|296520125|emb|CBM35620.1| unnamed protein product [Bombyx mori];>g	>BGIBMGA007259-PA pep:novel sequence:nscaf2876:1390499:1392269:- gene:BGIBMGA007259 BGIBMGA007259-TA;>gi|114051844|ref|NP_001040432.1| L-xylulose reductase [Bombyx mori];>gi|296520125|emb|CBM35620.1| unnamed protein product [Bombyx mori];>g	1	1	1	7	26.598	6.301e-11	15182000	4327200	0	0	8028900	2826000	0	0	0	0	0	32958000	0
>gi|112983186|ref|NP_001037026.1| calcineurin B [Bombyx mori];>gi|15077036|gb|AAK83039.1|AF287251_1 calcineurin B [Bombyx mori];>BGIBMGA008563-PA pep:novel sequence:nscaf2902:10536050:10540819:+ gene:BGIBMGA008563 BGIBMGA008563-TA	>gi|112983186|ref|NP_001037026.1| calcineurin B [Bombyx mori];>gi|15077036|gb|AAK83039.1|AF287251_1 calcineurin B [Bombyx mori];>BGIBMGA008563-PA pep:novel sequence:nscaf2902:10536050:10540819:+ gene:BGIBMGA008563 BGIBMGA008563-TA	1	1	1	5.9	19.357	7.6353e-23	15188000	4392800	0	0	4598800	1372500	4823300	0	0	0	0	0	197270000
>gi|158635973|ref|NP_001040519.1| mitochondrial import inner membrane translocase subunit Tim9A [Bombyx mori];>gi|95102726|gb|ABF51304.1| mitochondrial import inner membrane translocase subunit Tim9A [Bombyx mori]	>gi|158635973|ref|NP_001040519.1| mitochondrial import inner membrane translocase subunit Tim9A [Bombyx mori];>gi|95102726|gb|ABF51304.1| mitochondrial import inner membrane translocase subunit Tim9A [Bombyx mori]	1	1	1	14.3	10.681	0.0016666	15197000	0	362840	6159800	0	8674000	0	0	0	0	0	42149000	0
>BGIBMGA004546-PA pep:novel sequence:nscaf2800:1933597:1960988:- gene:BGIBMGA004546 BGIBMGA004546-TA	>BGIBMGA004546-PA pep:novel sequence:nscaf2800:1933597:1960988:- gene:BGIBMGA004546 BGIBMGA004546-TA	32	9	9	16.5	247.85	0	15232000	5201100	742600	2134200	5180800	1492900	480670	532340000	578830000	336190000	378240000	230810000	604870000
>gi|512899682|ref|XP_004924706.1| PREDICTED: extended synaptotagmin-2-A-like [Bombyx mori];>BGIBMGA007503-PA pep:novel sequence:nscaf2887:1383575:1403016:- gene:BGIBMGA007503 BGIBMGA007503-TA	>gi|512899682|ref|XP_004924706.1| PREDICTED: extended synaptotagmin-2-A-like [Bombyx mori];>BGIBMGA007503-PA pep:novel sequence:nscaf2887:1383575:1403016:- gene:BGIBMGA007503 BGIBMGA007503-TA	6	6	6	12	72.817	8.4473e-23	15256000	846820	577890	3749300	1720200	8361600	0	0	0	0	0	325050000	0
>gi|512885591|ref|XP_004921619.1| PREDICTED: paxillin-like isoform X1 [Bombyx mori];>gi|512885596|ref|XP_004921620.1| PREDICTED: paxillin-like isoform X2 [Bombyx mori];>BGIBMGA002788-PA pep:novel sequence:nscaf2575:2909622:2913559:- gene:BGIBMGA002788	>gi|512885591|ref|XP_004921619.1| PREDICTED: paxillin-like isoform X1 [Bombyx mori];>gi|512885596|ref|XP_004921620.1| PREDICTED: paxillin-like isoform X2 [Bombyx mori];>BGIBMGA002788-PA pep:novel sequence:nscaf2575:2909622:2913559:- gene:BGIBMGA002788	6	6	6	14.7	65.789	8.9419e-36	15329000	1621100	0	3387800	9086800	1233100	0	0	0	0	266020000	0	0
>BGIBMGA009121-PA pep:novel sequence:nscaf2937:1303145:1319416:- gene:BGIBMGA009121 BGIBMGA009121-TA	>BGIBMGA009121-PA pep:novel sequence:nscaf2937:1303145:1319416:- gene:BGIBMGA009121 BGIBMGA009121-TA	43	9	9	30	209.58	0	15332000	5030300	435000	1368600	3666900	4570400	260530	486750000	419100000	269130000	361790000	462600000	323600000
>gi|512915160|ref|XP_004928322.1| PREDICTED: fasciclin-2-like [Bombyx mori]	>gi|512915160|ref|XP_004928322.1| PREDICTED: fasciclin-2-like [Bombyx mori]	6	6	6	10.8	97.134	1.2005e-34	15351000	1991200	620750	1171000	5866800	5011400	689800	158960000	0	0	0	197840000	0
>BGIBMGA001754-PA pep:novel sequence:nscaf2176:1296317:1308211:+ gene:BGIBMGA001754 BGIBMGA001754-TA;>gi|512889118|ref|XP_004922200.1| PREDICTED: gelsolin-like [Bombyx mori]	>BGIBMGA001754-PA pep:novel sequence:nscaf2176:1296317:1308211:+ gene:BGIBMGA001754 BGIBMGA001754-TA;>gi|512889118|ref|XP_004922200.1| PREDICTED: gelsolin-like [Bombyx mori]	7	7	7	16.3	59.51	2.194e-23	15374000	5850300	0	4375100	2169500	2978800	0	176210000	0	204500000	0	114640000	0
>BGIBMGA007324-PA pep:novel sequence:nscaf2882:7503:23480:- gene:BGIBMGA007324 BGIBMGA007324-TA;>gi|512911603|ref|XP_004927453.1| PREDICTED: homogentisate 1,2-dioxygenase-like [Bombyx mori]	>BGIBMGA007324-PA pep:novel sequence:nscaf2882:7503:23480:- gene:BGIBMGA007324 BGIBMGA007324-TA;>gi|512911603|ref|XP_004927453.1| PREDICTED: homogentisate 1,2-dioxygenase-like [Bombyx mori]	4	4	4	12.8	49.059	1.019e-16	15449000	2250700	0	0	8513600	4684500	0	0	0	0	146990000	0	0
>BGIBMGA005278-PA pep:novel sequence:nscaf2827:1549488:1552957:+ gene:BGIBMGA005278 BGIBMGA005278-TA;>gi|223671107|tpd|FAA00505.1| TPA: putative cuticle protein [Bombyx mori];>gi|290563263|ref|NP_001166744.1| cuticular protein RR-1 motif 3	>BGIBMGA005278-PA pep:novel sequence:nscaf2827:1549488:1552957:+ gene:BGIBMGA005278 BGIBMGA005278-TA;>gi|223671107|tpd|FAA00505.1| TPA: putative cuticle protein [Bombyx mori];>gi|290563263|ref|NP_001166744.1| cuticular protein RR-1 motif 3	1	1	1	13.1	15.765	4.2227e-11	15510000	0	0	5193800	0	10317000	0	0	0	0	0	60157000	0
>gi|512939785|ref|XP_004934326.1| PREDICTED: membrane-associated progesterone receptor component 1-like, partial [Bombyx mori]	>gi|512939785|ref|XP_004934326.1| PREDICTED: membrane-associated progesterone receptor component 1-like, partial [Bombyx mori]	1	1	1	8.4	10.581	0.0008202	15572000	0	0	3586900	6022200	5963400	0	0	0	0	0	23182000	0
>gi|512894841|ref|XP_004923527.1| PREDICTED: LOW QUALITY PROTEIN: twitchin-like [Bombyx mori];>BGIBMGA004547-PA pep:novel sequence:nscaf2800:1842233:1928346:- gene:BGIBMGA004547 BGIBMGA004547-TA	>gi|512894841|ref|XP_004923527.1| PREDICTED: LOW QUALITY PROTEIN: twitchin-like [Bombyx mori]	44	44	21	6.5	982.34	9.7258e-299	15588000	4603500	820480	3472800	2438100	3443500	810060	2914700000	2996400000	2293300000	1160800000	1681600000	2170100000
>gi|110559661|gb|ABG76067.1| SCP-related protein [Bombyx mori];>gi|148298863|ref|NP_001091773.1| SCP-related protein [Bombyx mori];>BGIBMGA003328-PA pep:novel sequence:nscaf2655:2048174:2048818:- gene:BGIBMGA003328 BGIBMGA003328-TA	>gi|110559661|gb|ABG76067.1| SCP-related protein [Bombyx mori];>gi|148298863|ref|NP_001091773.1| SCP-related protein [Bombyx mori]	3	3	3	10.5	41.811	1.7023e-11	15638000	4290800	254630	3102500	2510400	5163200	316420	101510000	0	0	0	121900000	0
>BGIBMGA013497-PA pep:novel sequence:nscaf3075:187350:194227:- gene:BGIBMGA013497 BGIBMGA013497-TA;>gi|512906644|ref|XP_004926248.1| PREDICTED: 28S ribosomal protein S29, mitochondrial-like [Bombyx mori]	>BGIBMGA013497-PA pep:novel sequence:nscaf3075:187350:194227:- gene:BGIBMGA013497 BGIBMGA013497-TA;>gi|512906644|ref|XP_004926248.1| PREDICTED: 28S ribosomal protein S29, mitochondrial-like [Bombyx mori]	3	3	3	12	43.629	7.8649e-07	15658000	1686900	0	2231100	11740000	0	0	0	0	0	202690000	0	0
>BGIBMGA007256-PA pep:novel sequence:nscaf2876:1428760:1430640:- gene:BGIBMGA007256 BGIBMGA007256-TA;>gi|512905229|ref|XP_004925892.1| PREDICTED: protein yellow-like [Bombyx mori];>gi|379046468|gb|AFC87795.1| yellow-13 [Bombyx mori];>gi|379	>BGIBMGA007256-PA pep:novel sequence:nscaf2876:1428760:1430640:- gene:BGIBMGA007256 BGIBMGA007256-TA;>gi|512905229|ref|XP_004925892.1| PREDICTED: protein yellow-like [Bombyx mori];>gi|379046468|gb|AFC87795.1| yellow-13 [Bombyx mori]	5	5	5	12.7	46.555	4.147e-12	15697000	5838000	0	2016800	5026200	1980200	835900	122600000	0	0	0	0	0
>gi|113208402|dbj|BAB62746.2| soluble alakaline phosphatase [Bombyx mori];>gi|189332873|dbj|BAG41971.1| alkaline phosphatase [Bombyx mori];>gi|255683283|dbj|BAH95822.1| alkaline phosphatase [Bombyx mori];>gi|289803011|ref|NP_001036856.2| soluble alkaline	>gi|113208402|dbj|BAB62746.2| soluble alakaline phosphatase [Bombyx mori];>gi|189332873|dbj|BAG41971.1| alkaline phosphatase [Bombyx mori];>gi|255683283|dbj|BAH95822.1| alkaline phosphatase [Bombyx mori];>gi|289803011|ref|NP_001036856.2| soluble alkaline	4	4	4	8.9	57.482	4.3506e-14	15764000	4568700	150760	1518500	7314800	1313200	897730	110600000	0	0	130100000	0	112780000
>gi|512893843|ref|XP_004923281.1| PREDICTED: beta-taxilin-like [Bombyx mori];>BGIBMGA010055-PA pep:novel sequence:nscaf2983:530439:540365:+ gene:BGIBMGA010055 BGIBMGA010055-TA	>gi|512893843|ref|XP_004923281.1| PREDICTED: beta-taxilin-like [Bombyx mori];>BGIBMGA010055-PA pep:novel sequence:nscaf2983:530439:540365:+ gene:BGIBMGA010055 BGIBMGA010055-TA	3	3	3	8.3	56.991	8.9462e-09	15824000	1805000	0	255380	13056000	707640	0	0	0	0	343020000	0	0
>gi|512903235|ref|XP_004925570.1| PREDICTED: glutamyl aminopeptidase-like isoform X1 [Bombyx mori];>gi|389568602|gb|AFK85025.1| aminopeptidase N-9 [Bombyx mori];>gi|512903239|ref|XP_004925571.1| PREDICTED: glutamyl aminopeptidase-like isoform X2 [Bombyx m	>gi|512903235|ref|XP_004925570.1| PREDICTED: glutamyl aminopeptidase-like isoform X1 [Bombyx mori];>gi|389568602|gb|AFK85025.1| aminopeptidase N-9 [Bombyx mori];>gi|512903239|ref|XP_004925571.1| PREDICTED: glutamyl aminopeptidase-like isoform X2 [Bombyx m	11	11	11	14.1	107.99	1.8914e-24	15901000	766070	185150	3873400	10754000	0	323010	0	0	419210000	309200000	0	182770000
>BGIBMGA012673-PA pep:novel sequence:nscaf3055:1358891:1360754:- gene:BGIBMGA012673 BGIBMGA012673-TA;>gi|114052338|ref|NP_001040238.1| chromatin modifying protein 1b [Bombyx mori];>gi|87248473|gb|ABD36289.1| chromatin modifying protein 1b [	>BGIBMGA012673-PA pep:novel sequence:nscaf3055:1358891:1360754:- gene:BGIBMGA012673 BGIBMGA012673-TA;>gi|114052338|ref|NP_001040238.1| chromatin modifying protein 1b [Bombyx mori];>gi|87248473|gb|ABD36289.1| chromatin modifying protein 1b [	1	1	1	5	24.611	0.00061939	15905000	0	0	0	14288000	0	1617000	0	0	0	0	0	80829000
>BGIBMGA004729-PA pep:novel sequence:nscaf2814:310151:321806:- gene:BGIBMGA004729 BGIBMGA004729-TA;>gi|512910078|ref|XP_004927079.1| PREDICTED: twinfilin-like [Bombyx mori]	>BGIBMGA004729-PA pep:novel sequence:nscaf2814:310151:321806:- gene:BGIBMGA004729 BGIBMGA004729-TA;>gi|512910078|ref|XP_004927079.1| PREDICTED: twinfilin-like [Bombyx mori]	5	5	5	19.5	39.321	3.0476e-21	15939000	5438900	0	904120	8363600	0	1231900	0	0	0	0	0	117560000
>BGIBMGA008953-PA pep:novel sequence:nscaf2930:1008578:1010195:+ gene:BGIBMGA008953 BGIBMGA008953-TA;>gi|512928948|ref|XP_004931705.1| PREDICTED: sedoheptulokinase-like isoform X1 [Bombyx mori];>gi|512928952|ref|XP_004931706.1| PREDICTED: s	>BGIBMGA008953-PA pep:novel sequence:nscaf2930:1008578:1010195:+ gene:BGIBMGA008953 BGIBMGA008953-TA;>gi|512928948|ref|XP_004931705.1| PREDICTED: sedoheptulokinase-like isoform X1 [Bombyx mori];>gi|512928952|ref|XP_004931706.1| PREDICTED: s	5	5	5	11.7	51.286	1.5976e-13	15972000	7702900	573870	0	2272300	3797600	1625700	190650000	0	0	0	0	201690000
>BGIBMGA008524-PA pep:novel sequence:nscaf2902:7414478:7431609:+ gene:BGIBMGA008524 BGIBMGA008524-TA;>gi|512915602|ref|XP_004928429.1| PREDICTED: probable 4-coumarate--CoA ligase 1-like [Bombyx mori]	>BGIBMGA008524-PA pep:novel sequence:nscaf2902:7414478:7431609:+ gene:BGIBMGA008524 BGIBMGA008524-TA;>gi|512915602|ref|XP_004928429.1| PREDICTED: probable 4-coumarate--CoA ligase 1-like [Bombyx mori]	6	6	6	12.9	65.286	7.9447e-16	15972000	5679900	0	3171900	4847800	1713300	559290	166140000	0	0	169340000	0	0
>gi|512899531|ref|XP_004924668.1| PREDICTED: glutamate--cysteine ligase catalytic subunit-like [Bombyx mori];>BGIBMGA007582-PA pep:novel sequence:nscaf2887:1252017:1263229:+ gene:BGIBMGA007582 BGIBMGA007582-TA;>gi|160333889|ref|NP_001037055	>gi|512899531|ref|XP_004924668.1| PREDICTED: glutamate--cysteine ligase catalytic subunit-like [Bombyx mori];>BGIBMGA007582-PA pep:novel sequence:nscaf2887:1252017:1263229:+ gene:BGIBMGA007582 BGIBMGA007582-TA	7	7	7	12.4	76.191	2.2521e-19	16048000	3482200	265000	4307900	3026500	4331900	634320	0	0	0	170470000	101760000	0
>BGIBMGA005812-PA pep:novel sequence:nscaf2838:1093279:1100599:+ gene:BGIBMGA005812 BGIBMGA005812-TA;>gi|408535165|dbj|BAM62792.1| arginine kinase isoform 2 [Bombyx mori]	>BGIBMGA005812-PA pep:novel sequence:nscaf2838:1093279:1100599:+ gene:BGIBMGA005812 BGIBMGA005812-TA;>gi|408535165|dbj|BAM62792.1| arginine kinase isoform 2 [Bombyx mori]	29	1	1	50.1	50.27	0	16053000	5071300	0	0	7586200	3395700	0	0	0	0	0	102300000	0
>BGIBMGA013023-PA pep:novel sequence:nscaf3058:5412927:5428161:+ gene:BGIBMGA013023 BGIBMGA013023-TA;>gi|512917642|ref|XP_004928937.1| PREDICTED: bleomycin hydrolase-like isoform X1 [Bombyx mori];>gi|512917646|ref|XP_004928938.1| PREDICTED:	>BGIBMGA013023-PA pep:novel sequence:nscaf3058:5412927:5428161:+ gene:BGIBMGA013023 BGIBMGA013023-TA;>gi|512917642|ref|XP_004928937.1| PREDICTED: bleomycin hydrolase-like isoform X1 [Bombyx mori];>gi|512917646|ref|XP_004928938.1| PREDICTED:	6	6	6	17.1	53.429	1.4278e-42	16114000	2246800	582200	5747100	5660400	1877200	0	0	0	0	135970000	0	0
>gi|512906339|ref|XP_004926171.1| PREDICTED: vacuolar protein sorting-associated protein 35-like [Bombyx mori];>BGIBMGA014194-PA pep:novel sequence:nscaf481:1218773:1231661:+ gene:BGIBMGA014194 BGIBMGA014194-TA;>BGIBMGA014195-PA pep:novel	>gi|512906339|ref|XP_004926171.1| PREDICTED: vacuolar protein sorting-associated protein 35-like [Bombyx mori];>BGIBMGA014194-PA pep:novel sequence:nscaf481:1218773:1231661:+ gene:BGIBMGA014194 BGIBMGA014194-TA	9	9	9	13.6	92.263	1.9883e-35	16125000	3020400	172960	823230	4632400	6719700	755800	207680000	0	0	161200000	321620000	0
>gi|512915329|ref|XP_004928363.1| PREDICTED: ribosome-recycling factor, mitochondrial-like [Bombyx mori];>BGIBMGA008291-PA pep:novel sequence:nscaf2902:11120359:11120922:- gene:BGIBMGA008291 BGIBMGA008291-TA	>gi|512915329|ref|XP_004928363.1| PREDICTED: ribosome-recycling factor, mitochondrial-like [Bombyx mori];>BGIBMGA008291-PA pep:novel sequence:nscaf2902:11120359:11120922:- gene:BGIBMGA008291 BGIBMGA008291-TA	2	2	2	14.3	28.183	3.1491e-09	16167000	3013300	0	1393800	5113800	6521100	125090	0	0	0	57581000	0	0
>gi|182509202|ref|NP_001116812.1| tubulointerstitial nephritis antigen precursor [Bombyx mori];>gi|81303350|gb|ABB71105.1| TIN-ag-RP [Bombyx mori];>BGIBMGA004421-PA pep:novel sequence:nscaf2795:591126:602053:- gene:BGIBMGA004421 BGIBMGA0044	>gi|182509202|ref|NP_001116812.1| tubulointerstitial nephritis antigen precursor [Bombyx mori];>gi|81303350|gb|ABB71105.1| TIN-ag-RP [Bombyx mori];>BGIBMGA004421-PA pep:novel sequence:nscaf2795:591126:602053:- gene:BGIBMGA004421 BGIBMGA0044	4	4	4	12.6	45.669	8.0066e-11	16211000	3498900	196300	6134000	0	5063300	1318600	0	0	104060000	0	137130000	178540000
>BGIBMGA006047-PA pep:novel sequence:nscaf2847:1059795:1070228:- gene:BGIBMGA006047 BGIBMGA006047-TA	>BGIBMGA006047-PA pep:novel sequence:nscaf2847:1059795:1070228:- gene:BGIBMGA006047 BGIBMGA006047-TA	1	1	1	9.3	19.743	0.00045471	16302000	7455400	0	0	0	8846800	0	0	0	0	0	42989000	0
>BGIBMGA005808-PA pep:novel sequence:nscaf2838:902316:908891:+ gene:BGIBMGA005808 BGIBMGA005808-TA;>gi|512896322|ref|XP_004923883.1| PREDICTED: epidermal retinol dehydrogenase 2-like [Bombyx mori]	>BGIBMGA005808-PA pep:novel sequence:nscaf2838:902316:908891:+ gene:BGIBMGA005808 BGIBMGA005808-TA;>gi|512896322|ref|XP_004923883.1| PREDICTED: epidermal retinol dehydrogenase 2-like [Bombyx mori]	2	2	2	8.1	36.012	8.2078e-08	16306000	3270200	0	4592500	7265000	1178000	0	0	0	0	109070000	0	0
>gi|114052803|ref|NP_001040277.1| salivary cysteine-rich peptide precursor [Bombyx mori];>gi|87248595|gb|ABD36350.1| salivary cysteine-rich peptide [Bombyx mori];>BGIBMGA004340-PA pep:novel sequence:nscaf2789:1303346:1304973:+ gene:BGIBMGA004340 trans	>gi|114052803|ref|NP_001040277.1| salivary cysteine-rich peptide precursor [Bombyx mori];>gi|87248595|gb|ABD36350.1| salivary cysteine-rich peptide [Bombyx mori];>BGIBMGA004340-PA pep:novel sequence:nscaf2789:1303346:1304973:+ gene:BGIBMGA004340 trans	1	1	1	12.6	11.739	3.6809e-09	16327000	0	0	0	16327000	0	0	0	0	0	73536000	0	0
>BGIBMGA001926-PA pep:novel sequence:nscaf2204:1401845:1411620:+ gene:BGIBMGA001926 BGIBMGA001926-TA;>gi|112983458|ref|NP_001036889.1| farnesyl pyrophosphate syntase [Bombyx mori];>gi|146424706|dbj|BAF62113.1| farnesyl diphosphate synthase	>BGIBMGA001926-PA pep:novel sequence:nscaf2204:1401845:1411620:+ gene:BGIBMGA001926 BGIBMGA001926-TA;>gi|112983458|ref|NP_001036889.1| farnesyl pyrophosphate syntase [Bombyx mori];>gi|146424706|dbj|BAF62113.1| farnesyl diphosphate synthase	2	2	2	6.6	49.322	2.1659e-09	16384000	9236100	138850	0	713890	6153300	142260	270570000	0	0	0	155480000	0
>BGIBMGA007390-PA pep:novel sequence:nscaf2883:329931:342468:+ gene:BGIBMGA007390 BGIBMGA007390-TA;>gi|512896764|ref|XP_004923988.1| PREDICTED: microsomal triglyceride transfer protein large subunit-like [Bombyx mori]	>BGIBMGA007390-PA pep:novel sequence:nscaf2883:329931:342468:+ gene:BGIBMGA007390 BGIBMGA007390-TA;>gi|512896764|ref|XP_004923988.1| PREDICTED: microsomal triglyceride transfer protein large subunit-like [Bombyx mori]	12	12	12	18.8	87.606	1.6435e-25	16442000	2477800	456290	3130300	4453500	5160000	764160	0	218590000	120130000	0	302230000	120550000
>BGIBMGA001730-PA pep:novel sequence:nscaf2176:477710:493920:+ gene:BGIBMGA001730 BGIBMGA001730-TA;>gi|512888921|ref|XP_004922166.1| PREDICTED: gelsolin, cytoplasmic-like [Bombyx mori]	>BGIBMGA001730-PA pep:novel sequence:nscaf2176:477710:493920:+ gene:BGIBMGA001730 BGIBMGA001730-TA;>gi|512888921|ref|XP_004922166.1| PREDICTED: gelsolin, cytoplasmic-like [Bombyx mori]	10	10	10	18.7	84.81	4.0084e-34	16463000	3694400	605090	7274900	2738100	1009700	1141000	0	162920000	0	0	0	214790000
>gi|114050919|ref|NP_001040415.1| clip domain serine protease 3 precursor [Bombyx mori];>gi|198041261|dbj|BAG70409.1| hemocyte protease-1 [Bombyx mori];>gi|95102804|gb|ABF51343.1| hemocyte protease [Bombyx mori];>BGIBMGA010257-PA pep:novel sequence:nsca	>gi|114050919|ref|NP_001040415.1| clip domain serine protease 3 precursor [Bombyx mori];>gi|198041261|dbj|BAG70409.1| hemocyte protease-1 [Bombyx mori];>gi|95102804|gb|ABF51343.1| hemocyte protease [Bombyx mori];>BGIBMGA010257-PA pep:novel sequence:nsca	4	4	4	12.1	43.661	3.0594e-14	16472000	0	1549100	3622100	7785900	1841300	1673400	0	0	0	0	0	152090000
>gi|312147030|dbj|BAJ33499.1| unclassified glutathione S-transferase [Bombyx mori];>gi|114052286|ref|NP_001040130.1| glutathione S-transferase unclassified 2 [Bombyx mori];>gi|345531670|pdb|3AY8|A Chain A, Glutathione S-transferase Unclassified 2 From Bom	>gi|312147030|dbj|BAJ33499.1| unclassified glutathione S-transferase [Bombyx mori];>gi|114052286|ref|NP_001040130.1| glutathione S-transferase unclassified 2 [Bombyx mori];>gi|345531670|pdb|3AY8|A Chain A, Glutathione S-transferase Unclassified 2 From Bom	3	3	3	18.5	24.488	5.6615e-05	16474000	0	0	0	12343000	4131200	0	0	0	0	120450000	0	0
>gi|512889664|ref|XP_004922339.1| PREDICTED: la-related protein 1-like [Bombyx mori];>BGIBMGA001644-PA pep:novel sequence:nscaf2176:2791219:2820704:- gene:BGIBMGA001644 BGIBMGA001644-TA	>gi|512889664|ref|XP_004922339.1| PREDICTED: la-related protein 1-like [Bombyx mori];>BGIBMGA001644-PA pep:novel sequence:nscaf2176:2791219:2820704:- gene:BGIBMGA001644 BGIBMGA001644-TA	8	8	8	10.5	110.13	1.4269e-25	16501000	3719500	157290	473180	5797800	5874000	478850	234840000	0	0	264830000	222940000	218810000
>gi|512891995|ref|XP_004922821.1| PREDICTED: charged multivesicular body protein 2a-like [Bombyx mori];>BGIBMGA009468-PA pep:novel sequence:nscaf2953:1104946:1107943:- gene:BGIBMGA009468 BGIBMGA009468-TA	>gi|512891995|ref|XP_004922821.1| PREDICTED: charged multivesicular body protein 2a-like [Bombyx mori];>BGIBMGA009468-PA pep:novel sequence:nscaf2953:1104946:1107943:- gene:BGIBMGA009468 BGIBMGA009468-TA	4	4	4	14.9	25.651	7.3279e-09	16536000	4623200	0	2325000	6630800	1946800	1010700	54498000	0	0	60709000	0	0
>BGIBMGA010072-PA pep:novel sequence:nscaf2983:1308974:1319259:+ gene:BGIBMGA010072 BGIBMGA010072-TA;>gi|512893899|ref|XP_004923296.1| PREDICTED: src substrate protein p85-like isoform X1 [Bombyx mori];>gi|512893901|ref|XP_004923297.1| PRED	>BGIBMGA010072-PA pep:novel sequence:nscaf2983:1308974:1319259:+ gene:BGIBMGA010072 BGIBMGA010072-TA;>gi|512893899|ref|XP_004923296.1| PREDICTED: src substrate protein p85-like isoform X1 [Bombyx mori];>gi|512893901|ref|XP_004923297.1| PRED	4	4	4	10.6	61.346	8.2959e-24	16537000	2576100	1279900	5226200	1410400	4561200	1483100	0	0	281140000	0	140290000	0
>BGIBMGA011646-PA pep:novel sequence:nscaf3031:3169300:3186954:- gene:BGIBMGA011646 BGIBMGA011646-TA;>gi|139004970|dbj|BAF52531.1| beta-N-acetylglucosaminidase 1 [Bombyx mori];>gi|145651816|ref|NP_001078833.1| beta-N-acetylglucosaminidase 1	>BGIBMGA011646-PA pep:novel sequence:nscaf3031:3169300:3186954:- gene:BGIBMGA011646 BGIBMGA011646-TA;>gi|139004970|dbj|BAF52531.1| beta-N-acetylglucosaminidase 1 [Bombyx mori];>gi|145651816|ref|NP_001078833.1| beta-N-acetylglucosaminidase 1	5	5	5	11.6	72.147	3.3609e-15	16537000	2038800	158920	2339200	6618600	4949500	432290	0	0	86843000	0	206350000	0
>gi|226000893|dbj|BAH36760.1| odorant binding protein [Bombyx mori];>gi|237648976|ref|NP_001153665.1| odorant binding protein LOC100301497 precursor [Bombyx mori]	>gi|226000893|dbj|BAH36760.1| odorant binding protein [Bombyx mori];>gi|237648976|ref|NP_001153665.1| odorant binding protein LOC100301497 precursor [Bombyx mori]	9	2	2	41.5	15.83	1.2815e-55	16557000	16557000	0	0	0	0	0	132460000	0	0	0	0	0
>BGIBMGA001806-PA pep:novel sequence:nscaf2176:3043204:3045143:+ gene:BGIBMGA001806 BGIBMGA001806-TA;>gi|114051528|ref|NP_001040354.1| cleavage and polyadenylation specific factor 5 [Bombyx mori];>gi|95102614|gb|ABF51245.1| cleavage and pol	>BGIBMGA001806-PA pep:novel sequence:nscaf2176:3043204:3045143:+ gene:BGIBMGA001806 BGIBMGA001806-TA;>gi|114051528|ref|NP_001040354.1| cleavage and polyadenylation specific factor 5 [Bombyx mori];>gi|95102614|gb|ABF51245.1| cleavage and pol	2	2	2	7.5	25.996	0.00026363	16630000	6290300	332690	3430200	0	6183600	393180	0	0	0	0	84134000	0
>gi|512900616|ref|XP_004924935.1| PREDICTED: protein henna-like isoform X1 [Bombyx mori];>BGIBMGA003866-PA pep:novel sequence:nscaf2734:549603:556474:- gene:BGIBMGA003866 BGIBMGA003866-TA;>gi|304435203|gb|ADM33594.1| phenylalanine hydroxyla	>gi|512900616|ref|XP_004924935.1| PREDICTED: protein henna-like isoform X1 [Bombyx mori];>BGIBMGA003866-PA pep:novel sequence:nscaf2734:549603:556474:- gene:BGIBMGA003866 BGIBMGA003866-TA;>gi|304435203|gb|ADM33594.1| phenylalanine hydroxyla	5	5	5	12.1	53.918	1.2146e-18	16785000	3141100	2148100	3546400	4574500	2616500	758180	95220000	0	0	0	0	95786000
>gi|512910879|ref|XP_004927279.1| PREDICTED: GMP reductase 1-like [Bombyx mori];>BGIBMGA004224-PA pep:novel sequence:nscaf2780:39170:48524:- gene:BGIBMGA004224 BGIBMGA004224-TA	>gi|512910879|ref|XP_004927279.1| PREDICTED: GMP reductase 1-like [Bombyx mori];>BGIBMGA004224-PA pep:novel sequence:nscaf2780:39170:48524:- gene:BGIBMGA004224 BGIBMGA004224-TA	7	6	6	27.7	37.56	1.3109e-19	16959000	2783600	240320	5322400	0	7803000	809580	0	0	0	0	159250000	0
>BGIBMGA012075-PA pep:novel sequence:nscaf3034:270227:270730:- gene:BGIBMGA012075 BGIBMGA012075-TA;>gi|512933861|ref|XP_004932896.1| PREDICTED: glycine cleavage system H protein, mitochondrial-like isoform X1 [Bombyx mori];>gi|512933865|ref	>BGIBMGA012075-PA pep:novel sequence:nscaf3034:270227:270730:- gene:BGIBMGA012075 BGIBMGA012075-TA;>gi|512933861|ref|XP_004932896.1| PREDICTED: glycine cleavage system H protein, mitochondrial-like isoform X1 [Bombyx mori];>gi|512933865|ref	3	3	3	22.8	18.905	3.453e-09	17139000	0	0	4013300	5500600	3355700	4269800	0	0	0	0	0	194030000
>gi|512925031|ref|XP_004930739.1| PREDICTED: putative glycogen [starch] synthase-like [Bombyx mori];>BGIBMGA011360-PA pep:novel sequence:nscaf3026:3050732:3068114:+ gene:BGIBMGA011360 BGIBMGA011360-TA;>gi|319740129|gb|ADV60358.1| glycogen s	>gi|512925031|ref|XP_004930739.1| PREDICTED: putative glycogen [starch] synthase-like [Bombyx mori];>BGIBMGA011360-PA pep:novel sequence:nscaf3026:3050732:3068114:+ gene:BGIBMGA011360 BGIBMGA011360-TA;>gi|319740129|gb|ADV60358.1| glycogen s	6	6	6	10.1	78.968	3.5263e-12	17192000	3823500	208520	1344900	8632600	2873600	309180	225190000	0	0	143370000	155300000	0
>gi|512916060|ref|XP_004928540.1| PREDICTED: LOW QUALITY PROTEIN: mitochondrial-processing peptidase subunit alpha-like [Bombyx mori]	>gi|512916060|ref|XP_004928540.1| PREDICTED: LOW QUALITY PROTEIN: mitochondrial-processing peptidase subunit alpha-like [Bombyx mori]	5	5	5	10.8	59.377	2.0408e-12	17229000	2773300	249670	3945400	6053300	3528200	679140	0	0	0	154490000	0	0
>BGIBMGA006179-PA pep:novel sequence:nscaf2847:6041480:6060793:+ gene:BGIBMGA006179 BGIBMGA006179-TA	>BGIBMGA006179-PA pep:novel sequence:nscaf2847:6041480:6060793:+ gene:BGIBMGA006179 BGIBMGA006179-TA	2	2	2	3.9	80.264	3.1756e-09	17367000	0	0	0	10423000	6943700	0	0	0	0	188080000	147080000	0
>BGIBMGA006456-PA pep:novel sequence:nscaf2853:903071:914194:+ gene:BGIBMGA006456 BGIBMGA006456-TA;>gi|114050871|ref|NP_001040411.1| carboxylesterase clade H, member 1 precursor [Bombyx mori];>gi|95102790|gb|ABF51336.1| carboxylesterase [Bo	>BGIBMGA006456-PA pep:novel sequence:nscaf2853:903071:914194:+ gene:BGIBMGA006456 BGIBMGA006456-TA;>gi|114050871|ref|NP_001040411.1| carboxylesterase clade H, member 1 precursor [Bombyx mori];>gi|95102790|gb|ABF51336.1| carboxylesterase [Bo	8	8	8	15	75.502	9.9391e-23	17400000	2580700	745880	4268100	7078200	2505700	221230	0	0	217570000	266210000	0	0
>BGIBMGA007360-PA pep:novel sequence:nscaf2883:1283991:1289222:- gene:BGIBMGA007360 BGIBMGA007360-TA;>gi|114050917|ref|NP_001040414.1| 3-hydroxyacyl-CoA dehydrogenase [Bombyx mori];>gi|95102802|gb|ABF51342.1| 3-hydroxyacyl-CoA dehydrogenase	>BGIBMGA007360-PA pep:novel sequence:nscaf2883:1283991:1289222:- gene:BGIBMGA007360 BGIBMGA007360-TA;>gi|114050917|ref|NP_001040414.1| 3-hydroxyacyl-CoA dehydrogenase [Bombyx mori];>gi|95102802|gb|ABF51342.1| 3-hydroxyacyl-CoA dehydrogenase	5	4	3	16	33.693	1.3248e-18	17404000	5939100	0	953820	1534500	7336100	1640400	0	0	0	0	135460000	0
>BGIBMGA002975-PA pep:novel sequence:nscaf2589:5648575:5650767:- gene:BGIBMGA002975 BGIBMGA002975-TA;>gi|512926069|ref|XP_004930993.1| PREDICTED: 39S ribosomal protein L15, mitochondrial-like [Bombyx mori]	>BGIBMGA002975-PA pep:novel sequence:nscaf2589:5648575:5650767:- gene:BGIBMGA002975 BGIBMGA002975-TA;>gi|512926069|ref|XP_004930993.1| PREDICTED: 39S ribosomal protein L15, mitochondrial-like [Bombyx mori]	2	2	2	8.2	33.628	3.0297e-06	17497000	0	0	2439400	6529100	6667900	1860200	0	0	0	84256000	143370000	0
>gi|512893303|ref|XP_004923147.1| PREDICTED: actin-related protein 2-like isoform X1 [Bombyx mori];>BGIBMGA000082-PA pep:novel sequence:nscaf1108:1763047:1773049:- gene:BGIBMGA000082 BGIBMGA000082-TA;>gi|512893307|ref|XP_004923148.1| PREDIC	>gi|512893303|ref|XP_004923147.1| PREDICTED: actin-related protein 2-like isoform X1 [Bombyx mori];>BGIBMGA000082-PA pep:novel sequence:nscaf1108:1763047:1773049:- gene:BGIBMGA000082 BGIBMGA000082-TA;>gi|512893307|ref|XP_004923148.1| PREDIC	2	1	1	4.6	44.823	3.8784e-06	17525000	5123700	562260	4726500	6044500	0	1067700	0	0	0	0	0	92182000
>gi|512886493|ref|XP_004921766.1| PREDICTED: uncharacterized protein LOC101742914 [Bombyx mori];>BGIBMGA011074-PA pep:novel sequence:nscaf3015:1365938:1366564:+ gene:BGIBMGA011074 BGIBMGA011074-TA	>gi|512886493|ref|XP_004921766.1| PREDICTED: uncharacterized protein LOC101742914 [Bombyx mori];>BGIBMGA011074-PA pep:novel sequence:nscaf3015:1365938:1366564:+ gene:BGIBMGA011074 BGIBMGA011074-TA	2	2	2	19.3	25.65	5.4374e-12	17559000	0	0	0	0	17559000	0	0	0	0	0	238900000	0
>gi|512909328|ref|XP_004926894.1| PREDICTED: apoptosis-inducing factor 3-like [Bombyx mori];>BGIBMGA013118-PA pep:novel sequence:nscaf3062:363757:374189:- gene:BGIBMGA013118 BGIBMGA013118-TA	>gi|512909328|ref|XP_004926894.1| PREDICTED: apoptosis-inducing factor 3-like [Bombyx mori];>BGIBMGA013118-PA pep:novel sequence:nscaf3062:363757:374189:- gene:BGIBMGA013118 BGIBMGA013118-TA	4	4	4	7.4	61.819	6.4237e-12	17568000	3484300	1300000	3221600	7054200	1793000	714830	142750000	264630000	106020000	234650000	111480000	147080000
>gi|512910665|ref|XP_004927226.1| PREDICTED: ubiquitin carboxyl-terminal hydrolase 14-like [Bombyx mori];>BGIBMGA002759-PA pep:novel sequence:nscaf2564:12116:23120:+ gene:BGIBMGA002759 BGIBMGA002759-TA	>gi|512910665|ref|XP_004927226.1| PREDICTED: ubiquitin carboxyl-terminal hydrolase 14-like [Bombyx mori];>BGIBMGA002759-PA pep:novel sequence:nscaf2564:12116:23120:+ gene:BGIBMGA002759 BGIBMGA002759-TA	6	6	6	11.3	55.234	4.0614e-14	17669000	3875000	0	4170100	2801700	6033600	788440	0	0	0	0	176650000	87859000
>BGIBMGA009463-PA pep:novel sequence:nscaf2953:1352157:1354673:- gene:BGIBMGA009463 BGIBMGA009463-TA;>gi|512892015|ref|XP_004922826.1| PREDICTED: host cell factor 1-like [Bombyx mori]	>BGIBMGA009463-PA pep:novel sequence:nscaf2953:1352157:1354673:- gene:BGIBMGA009463 BGIBMGA009463-TA;>gi|512892015|ref|XP_004922826.1| PREDICTED: host cell factor 1-like [Bombyx mori]	7	7	7	11.3	87.663	6.3367e-27	17686000	6007800	614000	1099800	3905100	5180500	878400	181980000	182530000	0	380200000	153960000	304750000
>BGIBMGA004408-PA pep:novel sequence:nscaf2795:1160074:1171461:- gene:BGIBMGA004408 BGIBMGA004408-TA;>gi|512890543|ref|XP_004922531.1| PREDICTED: tRNA (cytosine(34)-C(5))-methyltransferase-like [Bombyx mori]	>BGIBMGA004408-PA pep:novel sequence:nscaf2795:1160074:1171461:- gene:BGIBMGA004408 BGIBMGA004408-TA;>gi|512890543|ref|XP_004922531.1| PREDICTED: tRNA (cytosine(34)-C(5))-methyltransferase-like [Bombyx mori]	5	5	5	9.8	81.665	1.6453e-32	17727000	1764700	0	7141500	5264900	3555500	0	0	0	324770000	191070000	296040000	0
>BGIBMGA009571-PA pep:novel sequence:nscaf2962:1020377:1021069:- gene:BGIBMGA009571 BGIBMGA009571-TA;>gi|512907151|ref|XP_004926372.1| PREDICTED: ankyrin repeat and KH domain-containing protein mask-like [Bombyx mori]	>BGIBMGA009571-PA pep:novel sequence:nscaf2962:1020377:1021069:- gene:BGIBMGA009571 BGIBMGA009571-TA;>gi|512907151|ref|XP_004926372.1| PREDICTED: ankyrin repeat and KH domain-containing protein mask-like [Bombyx mori]	2	2	2	14.8	25.649	1.0532e-23	17780000	6342800	0	0	0	11313000	125090	0	0	0	0	142920000	0
>gi|512911717|ref|XP_004927481.1| PREDICTED: 28S ribosomal protein S7, mitochondrial-like [Bombyx mori]	>gi|512911717|ref|XP_004927481.1| PREDICTED: 28S ribosomal protein S7, mitochondrial-like [Bombyx mori]	5	5	5	21.5	27.783	1.7835e-11	17834000	2367100	0	2371200	8706100	4202100	188020	0	0	0	117640000	0	0
>gi|512887915|ref|XP_004922001.1| PREDICTED: galactokinase-like [Bombyx mori]	>gi|512887915|ref|XP_004922001.1| PREDICTED: galactokinase-like [Bombyx mori]	2	2	2	4.1	42.965	1.734e-06	17991000	11919000	1142300	0	0	4016600	913050	286050000	0	0	0	0	0
>gi|512927980|ref|XP_004931469.1| PREDICTED: purine nucleoside phosphorylase-like isoform X1 [Bombyx mori];>BGIBMGA011774-PA pep:novel sequence:nscaf3031:937946:951495:+ gene:BGIBMGA011774 BGIBMGA011774-TA;>gi|512927984|ref|XP_004931470.1|	>gi|512927980|ref|XP_004931469.1| PREDICTED: purine nucleoside phosphorylase-like isoform X1 [Bombyx mori];>BGIBMGA011774-PA pep:novel sequence:nscaf3031:937946:951495:+ gene:BGIBMGA011774 BGIBMGA011774-TA;>gi|512927984|ref|XP_004931470.1|	6	6	6	24.2	36.274	3.0593e-14	18011000	0	1125700	2589500	5708500	6779800	1807700	0	0	0	0	118600000	0
>BGIBMGA005628-PA pep:novel sequence:nscaf2829:1611533:1615091:+ gene:BGIBMGA005628 BGIBMGA005628-TA;>gi|114050831|ref|NP_001040160.1| uridine 5'-monophosphate synthase [Bombyx mori];>gi|87248245|gb|ABD36175.1| uridine 5'-monophosphate synt	>BGIBMGA005628-PA pep:novel sequence:nscaf2829:1611533:1615091:+ gene:BGIBMGA005628 BGIBMGA005628-TA;>gi|114050831|ref|NP_001040160.1| uridine 5'-monophosphate synthase [Bombyx mori];>gi|87248245|gb|ABD36175.1| uridine 5'-monophosphate synt	6	6	6	14.8	52.987	1.5242e-18	18098000	4298600	0	2674600	7605200	3519700	0	132200000	0	110980000	102040000	232390000	0
>gi|512893593|ref|XP_004923220.1| PREDICTED: endoplasmic reticulum resident protein 44-like [Bombyx mori];>BGIBMGA006941-PA pep:novel sequence:nscaf2860:856044:858962:+ gene:BGIBMGA006941 BGIBMGA006941-TA	>gi|512893593|ref|XP_004923220.1| PREDICTED: endoplasmic reticulum resident protein 44-like [Bombyx mori];>BGIBMGA006941-PA pep:novel sequence:nscaf2860:856044:858962:+ gene:BGIBMGA006941 BGIBMGA006941-TA	3	3	3	9.8	47.028	5.6801e-22	18126000	3936300	0	3370700	3817100	7002000	0	0	0	0	0	163320000	0
>BGIBMGA004191-PA pep:novel sequence:nscaf2770:1039620:1041537:+ gene:BGIBMGA004191 BGIBMGA004191-TA;>gi|112982721|ref|NP_001037117.1| zinc finger protein [Bombyx mori];>gi|59858992|gb|AAX09282.1| zinc finger protein [Bombyx mori]	>BGIBMGA004191-PA pep:novel sequence:nscaf2770:1039620:1041537:+ gene:BGIBMGA004191 BGIBMGA004191-TA;>gi|112982721|ref|NP_001037117.1| zinc finger protein [Bombyx mori];>gi|59858992|gb|AAX09282.1| zinc finger protein [Bombyx mori]	3	3	3	24.5	15.921	1.9519e-20	18160000	1207000	445420	3148600	8840000	1945500	2573900	0	0	0	0	0	175450000
>gi|512893969|ref|XP_004923316.1| PREDICTED: uncharacterized protein LOC101746652 [Bombyx mori];>BGIBMGA010036-PA pep:novel sequence:nscaf2983:123844:124692:- gene:BGIBMGA010036 BGIBMGA010036-TA	>gi|512893969|ref|XP_004923316.1| PREDICTED: uncharacterized protein LOC101746652 [Bombyx mori];>BGIBMGA010036-PA pep:novel sequence:nscaf2983:123844:124692:- gene:BGIBMGA010036 BGIBMGA010036-TA	6	3	3	14.2	61.087	2.6812e-38	18163000	6225100	0	687610	3485600	6566000	1198600	237870000	0	0	0	165530000	0
>BGIBMGA001126-PA pep:novel sequence:nscaf1898:4126176:4145301:+ gene:BGIBMGA001126 BGIBMGA001126-TA;>gi|512912915|ref|XP_004927771.1| PREDICTED: rab proteins geranylgeranyltransferase component A 2-like [Bombyx mori]	>BGIBMGA001126-PA pep:novel sequence:nscaf1898:4126176:4145301:+ gene:BGIBMGA001126 BGIBMGA001126-TA;>gi|512912915|ref|XP_004927771.1| PREDICTED: rab proteins geranylgeranyltransferase component A 2-like [Bombyx mori]	4	4	4	10.9	58.56	5.9947e-32	18206000	1349900	132540	2622900	11288000	1469700	1343500	0	0	246250000	135830000	0	178080000
>gi|512905568|ref|XP_004925977.1| PREDICTED: putative fatty acyl-CoA reductase CG5065-like [Bombyx mori];>BGIBMGA011128-PA pep:novel sequence:nscaf3022:226783:228234:- gene:BGIBMGA011128 BGIBMGA011128-TA	>gi|512905568|ref|XP_004925977.1| PREDICTED: putative fatty acyl-CoA reductase CG5065-like [Bombyx mori];>BGIBMGA011128-PA pep:novel sequence:nscaf3022:226783:228234:- gene:BGIBMGA011128 BGIBMGA011128-TA	2	2	2	4.2	71.436	3.9452e-10	18216000	8259200	0	2432100	5454700	2070200	0	247780000	0	0	0	0	0
>gi|512928928|ref|XP_004931700.1| PREDICTED: centriolin-like [Bombyx mori];>BGIBMGA008949-PA pep:novel sequence:nscaf2930:904561:910845:+ gene:BGIBMGA008949 BGIBMGA008949-TA	>gi|512928928|ref|XP_004931700.1| PREDICTED: centriolin-like [Bombyx mori];>BGIBMGA008949-PA pep:novel sequence:nscaf2930:904561:910845:+ gene:BGIBMGA008949 BGIBMGA008949-TA	6	6	6	13.8	62.896	8.7472e-18	18307000	3640700	275370	2112400	7740400	4115900	421760	0	0	139670000	170090000	207770000	0
>gi|512917969|ref|XP_004929016.1| PREDICTED: LOW QUALITY PROTEIN: serine/arginine-rich splicing factor 1A-like [Bombyx mori];>BGIBMGA013096-PA pep:novel sequence:nscaf3058:8780944:8783228:+ gene:BGIBMGA013096 BGIBMGA013096-TA	>gi|512917969|ref|XP_004929016.1| PREDICTED: LOW QUALITY PROTEIN: serine/arginine-rich splicing factor 1A-like [Bombyx mori];>BGIBMGA013096-PA pep:novel sequence:nscaf3058:8780944:8783228:+ gene:BGIBMGA013096 BGIBMGA013096-TA	7	7	7	24.2	29.054	5.9418e-16	18327000	1734900	2427100	3033000	1321100	6288300	3522700	0	0	0	0	0	256130000
>gi|164448658|ref|NP_001106741.1| ICE-5 [Bombyx mori];>gi|86371763|gb|ABC94942.1| ICE-5 [Bombyx mori];>gi|86371761|gb|ABC94941.1| ICE-2 [Bombyx mori];>BGIBMGA006131-PA pep:novel sequence:nscaf2847:2757988:2763978:+ gene:BGIBMGA006131 BGIBMG	>gi|164448658|ref|NP_001106741.1| ICE-5 [Bombyx mori];>gi|86371763|gb|ABC94942.1| ICE-5 [Bombyx mori];>gi|86371761|gb|ABC94941.1| ICE-2 [Bombyx mori];>BGIBMGA006131-PA pep:novel sequence:nscaf2847:2757988:2763978:+ gene:BGIBMGA006131 BGIBMG	5	5	5	15.7	36.185	2.607e-14	18331000	0	0	12477000	2297700	1454300	2101700	0	0	0	39671000	0	0
>gi|18700461|dbj|BAB85198.1| Titin-like protein [Bombyx mori];>gi|148298772|ref|NP_001091843.1| titin2 [Bombyx mori];>gi|22474516|dbj|BAC10620.1| Titin-like protein [Bombyx mori];>BGIBMGA000624-PA pep:novel sequence:nscaf1690:1004700:1021563:+ gene:BGI	>gi|18700461|dbj|BAB85198.1| Titin-like protein [Bombyx mori];>gi|148298772|ref|NP_001091843.1| titin2 [Bombyx mori];>gi|22474516|dbj|BAC10620.1| Titin-like protein [Bombyx mori]	8	8	8	3.9	381.29	7.3078e-140	18368000	2488500	564470	3837000	8918000	1828500	731680	400210000	766850000	535740000	1505100000	232520000	881970000
>gi|112983184|ref|NP_001037602.1| eukaryotic translation initiation factor 3 subunit B [Bombyx mori];>gi|122096211|sp|Q1HDZ5.1|EIF3B_BOMMO RecName: Full=Eukaryotic translation initiation factor 3 subunit B; Short=eIF3b; AltName: Full=Eukaryotic translatio	>gi|112983184|ref|NP_001037602.1| eukaryotic translation initiation factor 3 subunit B [Bombyx mori];>gi|122096211|sp|Q1HDZ5.1|EIF3B_BOMMO RecName: Full=Eukaryotic translation initiation factor 3 subunit B; Short=eIF3b; AltName: Full=Eukaryotic translatio	14	1	1	19.4	80.614	1.0288e-63	18385000	4442800	0	2814900	4024800	6779600	323140	0	0	0	0	0	44053000
>gi|512939747|ref|XP_004934316.1| PREDICTED: DNA replication licensing factor MCM4-like, partial [Bombyx mori]	>gi|512939747|ref|XP_004934316.1| PREDICTED: DNA replication licensing factor MCM4-like, partial [Bombyx mori]	2	2	2	23.2	17.292	9.1339e-14	18597000	3798700	0	7179300	6918800	700050	0	0	0	0	41549000	0	0
>gi|512937317|ref|XP_004933738.1| PREDICTED: uncharacterized protein LOC101736214, partial [Bombyx mori];>BGIBMGA014091-PA pep:novel sequence:nscaf3157:784:7936:- gene:BGIBMGA014091 BGIBMGA014091-TA;>gi|512939800|ref|XP_004934330.1| PREDICT	>gi|512937317|ref|XP_004933738.1| PREDICTED: uncharacterized protein LOC101736214, partial [Bombyx mori];>BGIBMGA014091-PA pep:novel sequence:nscaf3157:784:7936:- gene:BGIBMGA014091 BGIBMGA014091-TA	3	2	2	10.5	36.237	7.9749e-11	18632000	0	0	0	0	17139000	1493400	0	0	0	0	216530000	0
>gi|512916518|ref|XP_004928660.1| PREDICTED: BTB/POZ and MATH domain-containing protein 2-like isoform X1 [Bombyx mori];>gi|512916522|ref|XP_004928661.1| PREDICTED: BTB/POZ and MATH domain-containing protein 2-like isoform X2 [Bombyx mori];>gi|512916526|r	>gi|512916518|ref|XP_004928660.1| PREDICTED: BTB/POZ and MATH domain-containing protein 2-like isoform X1 [Bombyx mori];>gi|512916522|ref|XP_004928661.1| PREDICTED: BTB/POZ and MATH domain-containing protein 2-like isoform X2 [Bombyx mori];>gi|512916526|r	3	3	3	9.4	41.911	1.811e-07	18669000	4302500	289350	4114800	4768000	4599100	594920	0	0	0	0	107270000	0
>gi|512899580|ref|XP_004924681.1| PREDICTED: methylcrotonoyl-CoA carboxylase subunit alpha, mitochondrial-like [Bombyx mori];>BGIBMGA007497-PA pep:novel sequence:nscaf2887:1536409:1551387:- gene:BGIBMGA007497 BGIBMGA007497-TA	>gi|512899580|ref|XP_004924681.1| PREDICTED: methylcrotonoyl-CoA carboxylase subunit alpha, mitochondrial-like [Bombyx mori];>BGIBMGA007497-PA pep:novel sequence:nscaf2887:1536409:1551387:- gene:BGIBMGA007497 BGIBMGA007497-TA	7	7	7	13.4	78.34	1.1497e-23	18687000	8057900	253750	2279600	3471000	4313800	311320	318690000	0	0	196190000	183350000	0
>gi|512897725|ref|XP_004924223.1| PREDICTED: uncharacterized protein LOC101740721 [Bombyx mori];>BGIBMGA011896-PA pep:novel sequence:nscaf3032:2029057:2056243:- gene:BGIBMGA011896 BGIBMGA011896-TA	>gi|512897725|ref|XP_004924223.1| PREDICTED: uncharacterized protein LOC101740721 [Bombyx mori];>BGIBMGA011896-PA pep:novel sequence:nscaf3032:2029057:2056243:- gene:BGIBMGA011896 BGIBMGA011896-TA	5	5	5	4.2	193.15	3.3517e-16	18779000	3196500	871990	5871000	5293300	2167400	1378500	0	694460000	714700000	401180000	0	0
>gi|512918149|ref|XP_004929061.1| PREDICTED: uncharacterized protein LOC101738618 [Bombyx mori];>BGIBMGA012963-PA pep:novel sequence:nscaf3058:2775270:2776414:+ gene:BGIBMGA012963 BGIBMGA012963-TA	>gi|512918149|ref|XP_004929061.1| PREDICTED: uncharacterized protein LOC101738618 [Bombyx mori];>BGIBMGA012963-PA pep:novel sequence:nscaf3058:2775270:2776414:+ gene:BGIBMGA012963 BGIBMGA012963-TA	3	3	3	8.9	44.034	4.3394e-07	18815000	4661300	419750	1967700	5495900	5770900	498980	133430000	0	0	0	164400000	0
>gi|512925992|ref|XP_004930973.1| PREDICTED: 39S ribosomal protein L10, mitochondrial-like [Bombyx mori]	>gi|512925992|ref|XP_004930973.1| PREDICTED: 39S ribosomal protein L10, mitochondrial-like [Bombyx mori]	2	2	2	20.8	11.969	1.8229e-06	18876000	7952000	782450	0	9032600	0	1109000	0	0	0	0	0	40315000
>BGIBMGA000106-PA pep:novel sequence:nscaf1108:468795:469893:- gene:BGIBMGA000106 BGIBMGA000106-TA;>gi|160333493|ref|NP_001037412.2| mitochondrial intermembrane space translocase subunit Tim10 [Bombyx mori];>gi|87248623|gb|ABD36364.1| mitoc	>BGIBMGA000106-PA pep:novel sequence:nscaf1108:468795:469893:- gene:BGIBMGA000106 BGIBMGA000106-TA;>gi|160333493|ref|NP_001037412.2| mitochondrial intermembrane space translocase subunit Tim10 [Bombyx mori];>gi|87248623|gb|ABD36364.1| mitoc	2	2	2	32.3	10.628	4.0726e-08	18887000	11544000	0	0	4874400	0	2469300	0	0	0	0	0	89768000
>BGIBMGA011756-PA pep:novel sequence:nscaf3031:504145:506016:+ gene:BGIBMGA011756 BGIBMGA011756-TA;>gi|512927927|ref|XP_004931457.1| PREDICTED: uncharacterized protein LOC101746868 [Bombyx mori]	>BGIBMGA011756-PA pep:novel sequence:nscaf3031:504145:506016:+ gene:BGIBMGA011756 BGIBMGA011756-TA;>gi|512927927|ref|XP_004931457.1| PREDICTED: uncharacterized protein LOC101746868 [Bombyx mori]	3	3	3	13.3	22.414	3.7016e-07	18892000	5414600	786640	2430300	10016000	0	244510	71263000	0	0	109800000	0	0
>BGIBMGA000474-PA pep:novel sequence:nscaf1681:5779112:5787040:+ gene:BGIBMGA000474 BGIBMGA000474-TA;>gi|512930181|ref|XP_004932003.1| PREDICTED: guanine nucleotide-binding protein-like 3 homolog [Bombyx mori]	>BGIBMGA000474-PA pep:novel sequence:nscaf1681:5779112:5787040:+ gene:BGIBMGA000474 BGIBMGA000474-TA;>gi|512930181|ref|XP_004932003.1| PREDICTED: guanine nucleotide-binding protein-like 3 homolog [Bombyx mori]	3	3	3	6.8	66.057	6.228e-13	18894000	0	128230	1303500	2767100	14695000	0	0	0	0	0	442720000	0
>BGIBMGA006511-PA pep:novel sequence:nscaf2853:4965881:4974731:+ gene:BGIBMGA006511 BGIBMGA006511-TA;>gi|228551836|gb|ACQ44664.1| tau-like protein [Bombyx mori];>gi|239835734|ref|NP_001155190.1| tau-like protein [Bombyx mori]	>BGIBMGA006511-PA pep:novel sequence:nscaf2853:4965881:4974731:+ gene:BGIBMGA006511 BGIBMGA006511-TA;>gi|228551836|gb|ACQ44664.1| tau-like protein [Bombyx mori];>gi|239835734|ref|NP_001155190.1| tau-like protein [Bombyx mori]	6	6	6	11.1	80.022	1.1983e-32	18928000	1427600	0	2773900	14727000	0	0	0	0	0	563800000	0	0
>BGIBMGA010236-PA pep:novel sequence:nscaf2986:2861451:2864751:+ gene:BGIBMGA010236 BGIBMGA010236-TA;>gi|512927436|ref|XP_004931334.1| PREDICTED: aminomethyltransferase, mitochondrial-like [Bombyx mori]	>BGIBMGA010236-PA pep:novel sequence:nscaf2986:2861451:2864751:+ gene:BGIBMGA010236 BGIBMGA010236-TA;>gi|512927436|ref|XP_004931334.1| PREDICTED: aminomethyltransferase, mitochondrial-like [Bombyx mori]	7	7	7	16.5	62.942	2.6039e-25	19026000	3136700	0	1106700	8647400	6135600	0	166200000	0	0	197480000	181990000	0
>BGIBMGA013570-PA pep:novel sequence:nscaf3078:497445:498174:+ gene:BGIBMGA013570 BGIBMGA013570-TA;>gi|512909867|ref|XP_004927026.1| PREDICTED: uncharacterized protein LOC101743261 [Bombyx mori]	>BGIBMGA013570-PA pep:novel sequence:nscaf3078:497445:498174:+ gene:BGIBMGA013570 BGIBMGA013570-TA;>gi|512909867|ref|XP_004927026.1| PREDICTED: uncharacterized protein LOC101743261 [Bombyx mori]	1	1	1	5	25.456	4.3687e-05	19090000	0	0	6318400	12771000	0	0	0	0	0	134220000	0	0
>gi|512933137|ref|XP_004932716.1| PREDICTED: acylphosphatase-2-like isoform X1 [Bombyx mori];>gi|512933141|ref|XP_004932717.1| PREDICTED: acylphosphatase-2-like isoform X2 [Bombyx mori];>gi|512933145|ref|XP_004932718.1| PREDICTED: acylphosphatase-2-like i	>gi|512933137|ref|XP_004932716.1| PREDICTED: acylphosphatase-2-like isoform X1 [Bombyx mori];>gi|512933141|ref|XP_004932717.1| PREDICTED: acylphosphatase-2-like isoform X2 [Bombyx mori];>gi|512933145|ref|XP_004932718.1| PREDICTED: acylphosphatase-2-like i	1	1	1	9.4	11.089	0.00076039	19092000	10404000	0	0	0	8688200	0	0	0	0	0	50662000	0
>gi|512904960|ref|XP_004925825.1| PREDICTED: N-acetylserotonin O-methyltransferase-like protein-like [Bombyx mori];>BGIBMGA003762-PA pep:novel sequence:nscaf2681:711558:714311:- gene:BGIBMGA003762 BGIBMGA003762-TA	>gi|512904960|ref|XP_004925825.1| PREDICTED: N-acetylserotonin O-methyltransferase-like protein-like [Bombyx mori];>BGIBMGA003762-PA pep:novel sequence:nscaf2681:711558:714311:- gene:BGIBMGA003762 BGIBMGA003762-TA	4	4	4	27.2	22.677	9.1048e-12	19150000	2204000	0	0	4819400	12004000	123150	0	0	0	0	174990000	0
>BGIBMGA009276-PA pep:novel sequence:nscaf2943:1741136:1757256:+ gene:BGIBMGA009276 BGIBMGA009276-TA;>gi|512891302|ref|XP_004922659.1| PREDICTED: tryptophan 2,3-dioxygenase-like [Bombyx mori]	>BGIBMGA009276-PA pep:novel sequence:nscaf2943:1741136:1757256:+ gene:BGIBMGA009276 BGIBMGA009276-TA;>gi|512891302|ref|XP_004922659.1| PREDICTED: tryptophan 2,3-dioxygenase-like [Bombyx mori]	3	3	3	9	47.627	4.0373e-10	19159000	3216000	317380	0	8957700	6001500	666250	0	0	0	0	166900000	72325000
>gi|512906656|ref|XP_004926251.1| PREDICTED: 28S ribosomal protein S11, mitochondrial-like [Bombyx mori];>BGIBMGA013513-PA pep:novel sequence:nscaf3075:242609:243807:+ gene:BGIBMGA013513 BGIBMGA013513-TA	>gi|512906656|ref|XP_004926251.1| PREDICTED: 28S ribosomal protein S11, mitochondrial-like [Bombyx mori];>BGIBMGA013513-PA pep:novel sequence:nscaf3075:242609:243807:+ gene:BGIBMGA013513 BGIBMGA013513-TA	2	2	2	11	20.974	0.00039163	19175000	0	933610	0	6817700	10270000	1153900	0	0	0	0	129750000	0
>BGIBMGA013072-PA pep:novel sequence:nscaf3058:7707401:7711557:+ gene:BGIBMGA013072 BGIBMGA013072-TA;>gi|512917837|ref|XP_004928985.1| PREDICTED: leucine-rich repeat-containing protein 47-like [Bombyx mori]	>BGIBMGA013072-PA pep:novel sequence:nscaf3058:7707401:7711557:+ gene:BGIBMGA013072 BGIBMGA013072-TA;>gi|512917837|ref|XP_004928985.1| PREDICTED: leucine-rich repeat-containing protein 47-like [Bombyx mori]	11	11	11	28.8	58.924	9.5585e-36	19223000	2764800	401570	4546500	4839500	4993700	1676800	118020000	0	0	157510000	140750000	0
>gi|112983466|ref|NP_001037532.1| fungal protease inhibitor F precursor [Bombyx mori];>gi|1836157|gb|AAB46908.1| fungal protease inhibitor F [Bombyx mori];>gi|2443386|dbj|BAA22409.1| fungal protease-specific inhibitor-F [Bombyx mori];>gi|2833219|sp|Q10731	>gi|112983466|ref|NP_001037532.1| fungal protease inhibitor F precursor [Bombyx mori];>gi|1836157|gb|AAB46908.1| fungal protease inhibitor F [Bombyx mori];>gi|2443386|dbj|BAA22409.1| fungal protease-specific inhibitor-F [Bombyx mori];>gi|2833219|sp|Q10731	1	1	1	20.8	8.4918	9.2829e-16	19235000	8496700	962860	0	0	9775900	0	0	0	0	0	47504000	0
>BGIBMGA006178-PA pep:novel sequence:nscaf2847:6033699:6036514:+ gene:BGIBMGA006178 BGIBMGA006178-TA;>gi|304421418|gb|ADM32508.1| acinus [Bombyx mori]	>BGIBMGA006178-PA pep:novel sequence:nscaf2847:6033699:6036514:+ gene:BGIBMGA006178 BGIBMGA006178-TA;>gi|304421418|gb|ADM32508.1| acinus [Bombyx mori]	7	7	7	10.5	91.958	9.2313e-21	19237000	6007700	95298	3582900	3746900	3963500	1841000	317440000	0	0	0	212910000	362710000
>gi|229002332|dbj|BAH57948.1| hypothetical protein [Bombyx mori];>gi|512903120|ref|XP_004925541.1| PREDICTED: uncharacterized protein LOC100500745 [Bombyx mori]	>gi|229002332|dbj|BAH57948.1| hypothetical protein [Bombyx mori];>gi|512903120|ref|XP_004925541.1| PREDICTED: uncharacterized protein LOC100500745 [Bombyx mori]	2	2	2	21.8	12.313	5.4384e-05	19255000	0	0	4672800	3731200	10851000	0	0	0	0	0	73816000	0
>BGIBMGA005426-PA pep:novel sequence:nscaf2828:1014365:1018699:+ gene:BGIBMGA005426 BGIBMGA005426-TA	>BGIBMGA005426-PA pep:novel sequence:nscaf2828:1014365:1018699:+ gene:BGIBMGA005426 BGIBMGA005426-TA	2	2	2	7	49.386	2.2284e-11	19265000	4647400	0	0	9738000	3703300	1176100	117810000	0	0	209370000	0	139970000
>BGIBMGA007627-PA pep:novel sequence:nscaf2888:8596616:8604828:- gene:BGIBMGA007627 BGIBMGA007627-TA;>gi|512916627|ref|XP_004928685.1| PREDICTED: uncharacterized protein LOC101736984 isoform X1 [Bombyx mori];>gi|512916631|ref|XP_004928686.1	>BGIBMGA007627-PA pep:novel sequence:nscaf2888:8596616:8604828:- gene:BGIBMGA007627 BGIBMGA007627-TA;>gi|512916627|ref|XP_004928685.1| PREDICTED: uncharacterized protein LOC101736984 isoform X1 [Bombyx mori];>gi|512916631|ref|XP_004928686.1	1	1	1	12.6	17.076	5.0629e-06	19281000	0	0	0	19281000	0	0	0	0	0	188160000	0	0
>gi|114052002|ref|NP_001040446.1| U2 small nuclear ribonucleoprotein A' [Bombyx mori];>gi|95102924|gb|ABF51403.1| U2 small nuclear ribonucleoprotein A' [Bombyx mori];>gi|512938057|ref|XP_004933914.1| PREDICTED: U2 small nuclear ribonucleoprotein A'-like,	>gi|114052002|ref|NP_001040446.1| U2 small nuclear ribonucleoprotein A' [Bombyx mori];>gi|95102924|gb|ABF51403.1| U2 small nuclear ribonucleoprotein A' [Bombyx mori];>gi|512938057|ref|XP_004933914.1| PREDICTED: U2 small nuclear ribonucleoprotein A'-like,	2	2	2	8.5	28.752	5.4076e-07	19286000	0	0	3724800	3060700	12501000	0	0	0	0	0	145780000	0
>gi|512916502|ref|XP_004928656.1| PREDICTED: tenascin-like, partial [Bombyx mori];>BGIBMGA007651-PA pep:novel sequence:nscaf2888:7602119:7607354:- gene:BGIBMGA007651 BGIBMGA007651-TA	>gi|512916502|ref|XP_004928656.1| PREDICTED: tenascin-like, partial [Bombyx mori];>BGIBMGA007651-PA pep:novel sequence:nscaf2888:7602119:7607354:- gene:BGIBMGA007651 BGIBMGA007651-TA	4	4	4	28.4	25.379	6.6586e-37	19306000	0	1267700	4488800	0	11975000	1574100	0	0	59754000	0	0	0
>BGIBMGA003323-PA pep:novel sequence:nscaf2655:2460397:2464578:- gene:BGIBMGA003323 BGIBMGA003323-TA;>gi|221148494|gb|ACL99854.1| putative membrane protein [Bombyx mori];>gi|375151601|ref|NP_001243511.1| putative membrane protein precursor	>BGIBMGA003323-PA pep:novel sequence:nscaf2655:2460397:2464578:- gene:BGIBMGA003323 BGIBMGA003323-TA;>gi|221148494|gb|ACL99854.1| putative membrane protein [Bombyx mori];>gi|375151601|ref|NP_001243511.1| putative membrane protein precursor	1	1	1	5.3	24.594	1.6507e-05	19391000	6682100	0	0	6870200	5838600	0	0	0	0	0	56743000	0
>BGIBMGA008063-PA pep:novel sequence:nscaf2889:964602:1009276:+ gene:BGIBMGA008063 BGIBMGA008063-TA;>gi|389568594|gb|AFK85021.1| aminopeptidase N-5 [Bombyx mori];>gi|525343166|ref|NP_001266323.1| membrane alanyl aminopeptidase-like precurso	>BGIBMGA008063-PA pep:novel sequence:nscaf2889:964602:1009276:+ gene:BGIBMGA008063 BGIBMGA008063-TA;>gi|389568594|gb|AFK85021.1| aminopeptidase N-5 [Bombyx mori];>gi|525343166|ref|NP_001266323.1| membrane alanyl aminopeptidase-like precurso	7	7	7	5.1	205.97	1.2758e-61	19437000	6459100	252980	1206300	3287500	7572000	659280	428020000	376380000	283250000	353090000	418700000	384640000
>gi|114051511|ref|NP_001040304.1| proline synthetase co-transcribed bacterial-like protein [Bombyx mori];>gi|87248205|gb|ABD36155.1| proline synthetase co-transcribed bacterial-like protein [Bombyx mori];>BGIBMGA002330-PA pep:novel sequence:nscaf2330:31	>gi|114051511|ref|NP_001040304.1| proline synthetase co-transcribed bacterial-like protein [Bombyx mori];>gi|87248205|gb|ABD36155.1| proline synthetase co-transcribed bacterial-like protein [Bombyx mori];>BGIBMGA002330-PA pep:novel sequence:nscaf2330:31	4	4	4	20.6	29.406	8.6141e-14	19557000	2894800	0	886800	6380600	8679700	714910	0	0	0	0	160270000	0
>BGIBMGA007131-PA pep:novel sequence:nscaf2865:4877963:4883090:+ gene:BGIBMGA007131 BGIBMGA007131-TA;>gi|512932547|ref|XP_004932572.1| PREDICTED: developmentally-regulated GTP-binding protein 2-like [Bombyx mori]	>BGIBMGA007131-PA pep:novel sequence:nscaf2865:4877963:4883090:+ gene:BGIBMGA007131 BGIBMGA007131-TA;>gi|512932547|ref|XP_004932572.1| PREDICTED: developmentally-regulated GTP-binding protein 2-like [Bombyx mori]	3	3	3	11.5	40.889	1.7276e-10	19709000	4085900	200690	3486700	6031000	5416000	488520	97783000	0	0	83204000	152050000	0
>gi|512907423|ref|XP_004926437.1| PREDICTED: putative riboflavin kinase-like [Bombyx mori];>BGIBMGA009969-PA pep:novel sequence:nscaf2980:206137:212222:- gene:BGIBMGA009969 BGIBMGA009969-TA	>gi|512907423|ref|XP_004926437.1| PREDICTED: putative riboflavin kinase-like [Bombyx mori];>BGIBMGA009969-PA pep:novel sequence:nscaf2980:206137:212222:- gene:BGIBMGA009969 BGIBMGA009969-TA	2	2	2	18.4	18.013	9.2253e-08	19724000	0	768100	13177000	0	3760000	2018800	0	0	0	0	32888000	0
>BGIBMGA007517-PA pep:novel sequence:nscaf2887:1034433:1036457:- gene:BGIBMGA007517 BGIBMGA007517-TA;>gi|512899483|ref|XP_004924656.1| PREDICTED: glutamine--fructose-6-phosphate aminotransferase [isomerizing] 1-like [Bombyx mori]	>BGIBMGA007517-PA pep:novel sequence:nscaf2887:1034433:1036457:- gene:BGIBMGA007517 BGIBMGA007517-TA;>gi|512899483|ref|XP_004924656.1| PREDICTED: glutamine--fructose-6-phosphate aminotransferase [isomerizing] 1-like [Bombyx mori]	8	8	8	12.2	75.566	2.4797e-29	19731000	0	399030	1599000	6605600	9811900	1315300	0	248330000	0	0	330780000	263620000
>gi|512924941|ref|XP_004930716.1| PREDICTED: regucalcin-like isoform X1 [Bombyx mori];>BGIBMGA011271-PA pep:novel sequence:nscaf3026:2178539:2181293:- gene:BGIBMGA011271 BGIBMGA011271-TA;>gi|512924945|ref|XP_004930717.1| PREDICTED: regucalc	>gi|512924941|ref|XP_004930716.1| PREDICTED: regucalcin-like isoform X1 [Bombyx mori];>BGIBMGA011271-PA pep:novel sequence:nscaf3026:2178539:2181293:- gene:BGIBMGA011271 BGIBMGA011271-TA;>gi|512924945|ref|XP_004930717.1| PREDICTED: regucalc	3	3	3	14.6	35.452	1.8126e-23	19765000	2506400	0	0	12605000	4653100	0	0	0	0	0	67832000	0
[truncated: 1,321 more rows]
